# Supplementary material for: Cross-domain interactions confer stability to benthic biofilms in proglacial streams
Source: Front Microbiomes. 2024 Jan 11;2:1280809. doi: 10.3389/frmbi.2023.1280809 (PMC12993512; doi:10.3389/frmbi.2023.1280809)
Supplement: Supplementary Table 3 — Filtering thresholds for network analyses. ASVs were filtered at various thresholds, i.e. 1%, 5% and 10%, to reduce computational burden without losing diversity. Table indicates ASVs retained at chosen thresholds. [file Table_3.csv]

Supplementary_Table_3: ASV filtering for network analyses
Threshold (%)	ASVs retained
	Otemma	Val Roseg
0	25,207	26,192
1	23,118	24,856
5	17,825	16,512
10	5,268	5,216
