# Supplementary material for: Cross-domain interactions confer stability to benthic biofilms in proglacial streams
Source: Front Microbiomes. 2024 Jan 11;2:1280809. doi: 10.3389/frmbi.2023.1280809 (PMC12993512; doi:10.3389/frmbi.2023.1280809)
Supplement: Supplementary Table 4 — Pro- and eukaryotic keystone taxa. Abundance information for all ASVs detected in the bacteria (16S) and eukaryote (18S) datasets are provided alongside their indication of Keystone taxa or otherwise. [file Table_4.csv]

Supplementary_Table_3: List of Keyplayers and the associated metadata/abundance
ASV	Keyplayer	Site	Glacier	Stream	Kingdom	Phylum	Class	Order	Family	Genus	Species	S1_E	S10_E	S12_E	S13_E	S14_E	S15_E	S16_E	S19_E	S2_E	S20_E	S21_E	S22_E	S23_E	S25_E	S28_E	S29_E	S3_E	S30_E	S33_E	S35_E	S36_E	S37_E	S38_E	S39_E	S4_E	S40_E	S42_E	S43_E	S44_E	S5_E	S1_L	S2_L	S3_L	S4_L	S5_L	S6_L	S7_L	S8_L
ASV1	No	NA	NA	NA	Bacteria	Gemmatimonadota	Gemmatimonadetes	Gemmatimonadales	Gemmatimonadaceae	Gemmatimonas		0	0	0	0	0	0	0	0	0	0	0	0	0	0	0	0	0	0	0	0	0	0	0	0	0	0	0	0	0	0	0	0	0	0	0	0	0	0
ASV2	No	NA	NA	NA	Bacteria	Proteobacteria	Alphaproteobacteria	Sphingomonadales	Sphingomonadaceae	Sphingorhabdus	uncultured_bacterium	0	0	0	0	0	0	0	0	0	0	0	0	0	0	0	0	0	0	0	0	0	0	0	0	0	0	0	0	0	0	0	0	0	0	0	0	0	0
ASV3	No	NA	NA	NA	Bacteria	Proteobacteria	Gammaproteobacteria	Burkholderiales	Methylophilaceae	Methylotenera		0	0	0	0	0	0	0	0	0	0	0	0	0	0	0	0	0	0	0	0	0	0	0	0	0	0	66	0	0	0	0	0	0	0	0	0	0	0
ASV4	No	NA	NA	NA	Bacteria	Bacteroidota	Bacteroidia	Chitinophagales	Saprospiraceae	uncultured		0	0	0	0	0	0	0	0	0	0	0	0	0	20	0	0	0	0	0	0	0	0	0	0	0	0	0	0	0	0	0	0	0	0	24	0	0	0
ASV5	No	NA	NA	NA	Bacteria	Proteobacteria	Alphaproteobacteria	Rhizobiales	Hyphomicrobiaceae	uncultured.1	metagenome	0	16	0	18	0	0	0	29	6	60	0	0	27	37	0	16	12	14	0	0	0	0	0	0	25	0	9	6	0	14	0	14	8	20	34	6	14	14
ASV6	No	NA	NA	NA	Bacteria	Bacteroidota	Bacteroidia	Cytophagales	Spirosomaceae	Emticicia		0	0	0	0	0	8	0	0	0	0	13	31	0	0	0	0	0	0	120	0	11	0	0	0	0	0	0	8	15	0	0	0	5	0	0	0	0	0
ASV7	No	NA	NA	NA	Bacteria	Proteobacteria	Gammaproteobacteria	Burkholderiales	Nitrosomonadaceae	Ellin6067	uncultured_beta	23	51	58	11	12	100	150	21	1	37	113	273	8	35	41	7	21	48	294	205	186	242	363	501	16	15	25	6	0	13	24	4	10	33	53	25	107	72
ASV8	No	NA	NA	NA	Bacteria	Actinobacteriota	Actinobacteria	Micrococcales	Intrasporangiaceae	Oryzihumus	uncultured_bacterium	0	0	0	0	0	0	0	0	0	0	0	0	0	0	0	0	0	0	0	60	0	23	25	36	0	0	0	0	0	0	0	0	0	0	0	0	0	0
ASV9	No	NA	NA	NA	Bacteria	Gemmatimonadota	Gemmatimonadetes	Gemmatimonadales	Gemmatimonadaceae	uncultured.2		136	0	0	0	19	0	0	0	0	0	0	0	0	0	0	0	0	0	0	0	0	28	53	58	0	173	98	0	0	0	144	0	0	0	0	0	0	0
ASV10	No	NA	NA	NA	Bacteria	Proteobacteria	Alphaproteobacteria	Rhodobacterales	Rhodobacteraceae	unknownASV		0	31	13	0	32	0	0	31	22	0	0	60	26	20	81	93	0	41	0	19	0	0	0	0	45	13	31	32	0	0	0	45	55	59	0	65	0	43
ASV11	No	NA	NA	NA	Bacteria	Bacteroidota	Bacteroidia	Chitinophagales	Saprospiraceae	uncultured.3		0	0	0	24	0	0	0	0	0	0	0	0	7	0	7	0	0	0	0	0	0	0	0	0	0	0	0	19	0	0	0	0	4	0	0	0	0	0
ASV12	No	NA	NA	NA	Bacteria	Bacteroidota	Bacteroidia	Chitinophagales	Chitinophagaceae	Ferruginibacter		0	0	0	0	0	0	0	0	0	0	0	0	0	0	0	0	0	0	0	738	0	0	0	0	0	0	0	0	0	0	0	7	0	0	0	0	0	0
ASV13	No	NA	NA	NA	Bacteria	Proteobacteria	Alphaproteobacteria	Rhodobacterales	Rhodobacteraceae	Pseudorhodobacter		0	0	0	0	0	0	0	0	0	0	0	0	0	0	0	0	0	0	0	0	0	0	0	0	0	0	0	0	0	0	0	0	0	0	0	0	0	0
ASV14	No	NA	NA	NA	Bacteria	Proteobacteria	Gammaproteobacteria	Burkholderiales	Gallionellaceae	unknown.1		0	0	0	0	0	0	106	0	0	0	50	68	0	0	0	0	0	0	199	17	0	0	0	0	0	0	0	0	0	0	0	0	0	0	0	0	0	0
ASV15	No	NA	NA	NA	Bacteria	Proteobacteria	Gammaproteobacteria	Burkholderiales	Nitrosomonadaceae	Ellin6067.1	uncultured_bacterium	0	0	0	27	0	0	0	178	199	19	47	55	38	83	153	46	244	25	0	0	0	0	9	0	126	0	0	0	0	138	27	296	240	213	113	141	0	165
ASV16	No	NA	NA	NA	Bacteria	Proteobacteria	Gammaproteobacteria	Burkholderiales	TRA3-20	TRA3-20		0	0	0	0	0	0	0	0	0	0	0	15	0	0	0	9	0	0	0	0	0	0	0	0	0	0	0	0	0	0	0	0	0	0	0	0	0	0
ASV17	No	NA	NA	NA	Bacteria	Proteobacteria	Gammaproteobacteria	Burkholderiales	A21b	A21b		0	0	0	0	0	0	0	0	0	0	0	11	0	0	0	0	0	0	15	28	0	0	0	0	0	0	0	0	0	0	0	0	0	0	0	0	0	0
ASV18	No	NA	NA	NA	Bacteria	Firmicutes	Bacilli	Lactobacillales	Carnobacteriaceae	Carnobacterium	Carnobacterium_maltaromaticum	0	0	20	10	5	5	24	0	4	11	13	24	0	0	7	12	0	8	4	0	6	0	0	0	0	0	0	0	0	0	8	0	0	0	15	2	0	0
ASV19	No	NA	NA	NA	Bacteria	Planctomycetota	Planctomycetes	Pirellulales	Pirellulaceae	Blastopirellula	uncultured_planctomycete	0	0	0	0	0	3	0	0	0	0	0	0	6	0	0	10	13	18	0	0	0	0	0	0	18	0	0	0	0	0	6	0	11	28	0	5	0	0
ASV20	No	NA	NA	NA	Bacteria	Patescibacteria	Gracilibacteria	JGI_0000069-P22	JGI_0000069-P22	0000069-P22	uncultured_bacterium	0	0	0	0	0	0	0	0	0	0	0	0	0	0	0	0	0	0	0	0	0	0	0	0	0	0	0	0	0	0	0	0	0	0	0	0	0	0
ASV21	No	NA	NA	NA	Bacteria	Proteobacteria	Gammaproteobacteria	Burkholderiales	Nitrosomonadaceae	MND1		0	0	0	0	0	0	0	0	0	0	0	0	0	0	0	0	0	0	0	0	0	0	0	0	0	0	0	0	0	0	0	0	0	0	0	0	0	0
ASV22	No	NA	NA	NA	Bacteria	Proteobacteria	Gammaproteobacteria	Xanthomonadales	Xanthomonadaceae	Arenimonas		0	0	0	24	0	0	0	24	80	7	0	0	17	0	0	0	22	0	0	0	56	0	0	0	35	0	0	0	26	0	0	46	14	15	0	0	0	0
ASV23	No	NA	NA	NA	Bacteria	Gemmatimonadota	Gemmatimonadetes	Gemmatimonadales	Gemmatimonadaceae	Gemmatimonas.1	uncultured_bacterium	0	0	0	0	0	0	0	0	0	0	0	0	0	0	0	0	0	0	0	0	0	0	0	0	0	0	0	0	0	0	0	0	0	0	0	0	0	0
ASV24	No	NA	NA	NA	Bacteria	Planctomycetota	Planctomycetes	Planctomycetales	Rubinisphaeraceae	uncultured.4	metagenome	0	0	0	0	0	0	0	0	0	0	0	59	0	0	0	0	0	0	0	0	0	0	0	0	0	0	0	0	0	0	0	0	0	0	0	0	0	0
ASV25	No	NA	NA	NA	Bacteria	Proteobacteria	Gammaproteobacteria	Burkholderiales	Comamonadaceae	Rhodoferax		0	0	0	0	0	0	34	0	0	0	0	62	0	0	0	0	0	0	0	0	0	0	0	0	0	0	0	0	0	0	0	0	0	0	0	0	24	0
ASV26	No	NA	NA	NA	Bacteria	Gemmatimonadota	Gemmatimonadetes	Gemmatimonadales	Gemmatimonadaceae	unknown.2		146	24	89	101	77	26	8	41	0	135	13	6	21	15	33	62	0	26	0	0	17	5	6	4	5	148	93	17	131	5	48	0	0	0	11	26	160	18
ASV27	No	NA	NA	NA	Bacteria	Bacteroidota	Bacteroidia	Chitinophagales	Saprospiraceae	uncultured.5	uncultured_Bacteroidetes	0	0	0	0	0	0	0	0	0	0	0	0	0	0	0	0	0	0	0	0	0	0	0	0	0	0	0	0	0	0	0	0	0	0	0	0	0	0
ASV28	No	NA	NA	NA	Bacteria	Actinobacteriota	Actinobacteria	Frankiales	uncultured	uncultured.6	uncultured_bacterium	0	0	0	0	0	0	0	0	0	0	0	0	0	0	0	0	0	0	0	0	0	0	0	0	0	0	0	32	42	0	0	0	0	0	0	0	14	0
ASV29	Yes	UP	Otemma	Tributary	Bacteria	Proteobacteria	Alphaproteobacteria	Rhodobacterales	Rhodobacteraceae	unknown.3		0	26	0	114	0	43	14	68	66	43	0	0	42	0	25	39	96	0	0	0	92	0	0	0	19	0	33	61	85	154	5	73	76	14	152	37	0	111
ASV30	No	NA	NA	NA	Bacteria	Myxococcota	Polyangia	Polyangiales	Sandaracinaceae	Sandaracinus	uncultured_bacterium	2	0	0	4	4	3	0	0	9	0	0	0	0	0	0	0	9	0	0	0	438	3	0	0	0	0	0	0	0	10	0	16	22	0	8	23	0	12
ASV31	No	NA	NA	NA	Bacteria	Proteobacteria	Alphaproteobacteria	Rhizobiales	Xanthobacteraceae	uncultured.7		22	36	27	58	39	0	0	52	36	95	0	0	33	0	0	30	0	0	0	0	15	0	0	0	21	54	59	35	47	0	21	0	0	25	16	0	56	36
ASV32	No	NA	NA	NA	Bacteria	Proteobacteria	Alphaproteobacteria	Rhodobacterales	Rhodobacteraceae	unknown.4		0	0	0	0	0	0	0	0	0	0	0	0	0	0	0	0	0	0	0	0	0	0	0	0	0	0	0	0	0	42	0	0	0	0	0	0	0	0
ASV33	No	NA	NA	NA	Bacteria	Proteobacteria	Alphaproteobacteria	Rhizobiales	Hyphomicrobiaceae	Hyphomicrobium		30	152	299	83	328	11	13	86	19	107	0	5	40	40	180	40	84	32	0	5	0	26	29	38	38	142	121	0	0	35	0	16	72	42	127	31	34	110
ASV34	No	NA	NA	NA	Bacteria	Proteobacteria	Gammaproteobacteria	Xanthomonadales	Xanthomonadaceae	Arenimonas.1	uncultured_bacterium	14	0	0	17	0	12	0	0	0	0	33	0	14	0	10	16	39	16	0	18	0	87	165	194	0	0	0	0	0	0	16	0	0	0	0	0	89	0
ASV35	No	NA	NA	NA	Bacteria	Acidobacteriota	Holophagae	Subgroup_7	Subgroup_7	7	uncultured_soil	0	0	0	0	0	0	0	0	0	0	0	0	0	0	0	0	0	0	0	0	0	0	0	0	0	0	0	0	0	0	0	0	0	0	0	0	0	0
ASV36	No	NA	NA	NA	Bacteria	Patescibacteria	Saccharimonadia	Saccharimonadales	LWQ8	LWQ8	metagenome	0	0	0	12	0	0	0	0	0	0	0	13	0	0	0	0	0	0	0	0	0	90	102	125	0	0	0	0	0	0	0	0	0	0	0	0	0	0
ASV37	No	NA	NA	NA	Bacteria	Proteobacteria	Gammaproteobacteria	Burkholderiales	Comamonadaceae	unknown.5		0	27	85	80	48	70	0	49	0	14	45	37	0	0	17	0	0	13	0	0	0	0	0	0	0	111	76	134	227	0	0	0	0	0	0	0	0	0
ASV38	No	NA	NA	NA	Bacteria	Proteobacteria	Alphaproteobacteria	Rhodobacterales	Rhodobacteraceae	unknown.6		0	0	0	0	0	10	152	0	0	0	9	0	0	0	0	0	0	0	0	0	0	0	0	0	0	0	0	0	0	0	0	0	0	0	0	0	0	0
ASV39	No	NA	NA	NA	Bacteria	Patescibacteria	Parcubacteria	Candidatus_Kaiserbacteria	Candidatus_Kaiserbacteria	Kaiserbacteria		0	0	0	0	0	0	6	0	0	0	0	23	0	0	0	0	0	0	0	0	0	0	0	0	0	0	0	0	0	0	0	0	0	0	0	0	0	0
ASV40	No	NA	NA	NA	Bacteria	Proteobacteria	Gammaproteobacteria	Burkholderiales	Comamonadaceae	Rhodoferax.1		0	0	0	0	0	0	0	0	0	0	0	0	0	0	0	0	0	0	0	0	0	0	0	0	0	0	0	0	0	0	0	0	0	0	0	0	0	0
ASV41	No	NA	NA	NA	Bacteria	Bacteroidota	Bacteroidia	Flavobacteriales	Flavobacteriaceae	Flavobacterium	uncultured_Bacteroidetes	0	26	0	0	15	130	0	0	0	0	28	51	0	0	33	41	0	0	0	41	0	0	0	0	0	260	814	233	248	0	0	0	0	0	0	0	0	0
ASV42	No	NA	NA	NA	Bacteria	Acidobacteriota	Blastocatellia	Blastocatellales	Blastocatellaceae	Blastocatella		0	0	0	0	0	0	36	0	0	0	22	0	0	0	0	0	0	0	0	0	0	0	0	0	0	0	0	0	0	0	0	0	0	0	0	0	0	0
ASV43	No	DN	Otemma	Glacier-Fed	Bacteria	Proteobacteria	Gammaproteobacteria	Burkholderiales	Rhodocyclaceae	Sulfuritalea		0	0	0	0	0	0	17	0	0	0	18	32	0	0	0	0	20	0	0	0	0	0	0	0	0	0	0	0	0	0	0	0	0	0	0	0	0	0
ASV44	No	NA	NA	NA	Bacteria	Proteobacteria	Gammaproteobacteria	Ga0077536	Ga0077536	Ga0077536	uncultured_sulfur-oxidizing	0	0	0	0	0	0	64	0	0	0	18	37	0	0	0	0	0	0	0	10	0	0	0	0	0	0	0	0	0	0	0	0	0	0	0	0	45	0
ASV45	No	NA	NA	NA	Bacteria	Patescibacteria	Gracilibacteria	Gracilibacteria	Gracilibacteria	Gracilibacteria	uncultured_bacterium	0	0	0	0	0	0	0	0	0	0	0	0	0	0	0	0	0	0	0	0	0	0	0	0	0	0	0	0	0	0	0	0	0	0	0	0	0	0
ASV46	No	NA	NA	NA	Bacteria	Proteobacteria	Gammaproteobacteria			unknown.7		0	0	0	0	0	0	0	0	0	0	0	0	0	0	0	0	0	0	0	0	0	0	0	0	0	0	0	0	0	0	0	0	0	0	0	0	0	0
ASV47	No	NA	NA	NA	Bacteria	Proteobacteria	Gammaproteobacteria	Pseudomonadales	Moraxellaceae	Acinetobacter		0	0	0	0	0	0	0	0	0	0	0	0	0	0	0	0	0	0	0	0	0	0	0	0	0	0	0	0	0	0	0	0	0	0	0	0	35	0
ASV48	No	NA	NA	NA	Bacteria	Myxococcota	Polyangia	Haliangiales	Haliangiaceae	Haliangium		0	0	0	0	0	0	0	33	0	163	0	0	32	26	0	0	0	0	0	0	0	0	0	0	0	0	0	0	0	0	0	0	0	0	0	9	0	0
ASV49	No	NA	NA	NA	Bacteria	Proteobacteria	Gammaproteobacteria	Burkholderiales	Methylophilaceae	Methylotenera.1		0	355	504	0	464	0	185	0	0	0	14	61	0	0	55	22	0	0	28	0	0	0	0	0	0	46	198	23	8	0	0	0	0	0	0	0	0	0
ASV50	No	NA	NA	NA	Bacteria	Bacteroidota	Bacteroidia	Chitinophagales	Chitinophagaceae	Ferruginibacter.1		23	17	0	0	0	0	0	29	0	78	0	0	0	0	8	0	0	0	0	0	0	9	0	10	0	32	29	0	0	0	0	0	0	0	0	0	0	0
ASV51	No	NA	NA	NA	Bacteria	Bacteroidota	Bacteroidia	Sphingobacteriales	Sphingobacteriaceae	Sphingobacteriaceae	uncultured_bacterium	0	0	0	0	0	0	0	0	0	0	0	0	0	0	0	0	0	0	0	0	0	0	0	0	0	0	0	0	0	0	0	0	0	0	0	0	0	0
ASV52	No	NA	NA	NA	Bacteria	Acidobacteriota	Blastocatellia	Blastocatellales	Blastocatellaceae	unknown.8		50	283	229	0	219	0	0	0	0	0	0	0	0	0	0	0	0	0	0	0	0	0	10	0	0	90	140	0	0	0	0	0	0	0	0	0	0	0
ASV53	No	NA	NA	NA	Bacteria	Proteobacteria	Gammaproteobacteria	Burkholderiales	Comamonadaceae	Rhizobacter		247	88	88	32	153	79	305	64	0	27	94	83	0	41	42	96	17	0	0	126	12	947	777	1096	0	136	87	0	0	0	464	0	0	0	0	85	200	0
ASV54	No	NA	NA	NA	Bacteria	Fibrobacterota	Fibrobacteria	Fibrobacterales	Fibrobacteraceae	4	metagenome	0	6	0	0	0	0	0	9	18	0	0	0	0	0	0	0	0	0	0	0	0	0	0	0	6	0	0	0	0	37	0	0	0	17	0	0	0	28
ASV55	No	NA	NA	NA	Bacteria	Verrucomicrobiota	Verrucomicrobiae	Pedosphaerales	Pedosphaeraceae	uncultured.8		0	41	0	0	0	10	0	45	0	0	0	0	0	127	47	78	23	0	0	0	0	0	0	0	37	0	0	27	0	9	35	33	6	101	0	13	0	89
ASV56	No	NA	NA	NA	Bacteria	Acidobacteriota	Thermoanaerobaculia	Thermoanaerobaculales	Thermoanaerobaculaceae	10	uncultured_bacterium	0	0	0	0	0	0	0	0	0	0	0	0	0	7	0	0	8	0	0	0	0	0	0	0	0	0	0	0	0	0	5	0	0	11	0	8	0	0
ASV57	No	NA	NA	NA	Bacteria	Bacteroidota	Bacteroidia	Flavobacteriales	Flavobacteriaceae	Flavobacterium.1		0	0	0	0	0	0	0	0	0	0	0	0	0	0	0	0	0	0	0	0	0	0	0	0	0	0	0	0	0	0	0	0	0	0	0	0	0	0
ASV58	No	NA	NA	NA	Bacteria	Proteobacteria	Alphaproteobacteria	Sphingomonadales	Sphingomonadaceae	Polymorphobacter		0	0	0	0	0	0	0	0	0	0	0	0	0	0	0	0	0	0	0	0	0	0	0	0	0	0	0	0	0	13	0	0	0	0	0	0	0	0
ASV59	No	NA	NA	NA	Bacteria	Acidobacteriota	Vicinamibacteria	Vicinamibacterales	Vicinamibacteraceae	Vicinamibacteraceae	uncultured_Acidobacteria	0	0	0	0	0	0	0	0	0	0	0	0	0	0	0	0	0	0	0	0	0	0	0	0	0	0	0	0	0	0	0	0	0	0	0	0	0	0
ASV60	No	NA	NA	NA	Bacteria	Planctomycetota	BD7-11	BD7-11	BD7-11	BD7-11	uncultured_planctomycete	0	0	0	0	0	0	0	0	0	0	0	0	0	13	0	0	0	0	0	0	0	0	0	0	0	0	0	0	0	0	0	0	0	0	0	0	0	0
ASV61	No	NA	NA	NA	Bacteria	Bacteroidota	Bacteroidia	Chitinophagales	Chitinophagaceae	Flavisolibacter		0	0	0	0	0	0	0	0	0	0	0	0	0	0	0	0	0	0	0	0	0	0	0	0	0	0	0	0	0	0	0	0	0	0	0	0	0	0
ASV62	No	NA	NA	NA	Bacteria	Bacteroidota	Bacteroidia	Sphingobacteriales	AKYH767	AKYH767	uncultured_bacterium	0	10	0	10	0	0	0	15	0	0	0	0	0	0	0	0	0	0	0	0	0	0	0	0	0	0	0	0	0	0	0	0	0	0	0	0	0	0
ASV63	No	NA	NA	NA	Bacteria	Acidobacteriota	Holophagae	Subgroup_7	Subgroup_7	7.1		0	0	0	0	0	0	0	0	0	0	0	0	0	8	0	0	0	0	0	0	0	0	0	0	0	0	0	0	0	0	0	0	0	0	0	0	0	0
ASV64	No	NA	NA	NA	Bacteria	Actinobacteriota	Acidimicrobiia	uncultured	uncultured	uncultured.9	uncultured_bacterium	7	8	0	10	0	0	6	31	11	18	0	0	15	72	40	33	13	77	0	0	0	0	0	0	38	0	0	0	0	13	5	12	19	44	14	126	0	40
ASV65	No	NA	NA	NA	Bacteria	Proteobacteria	Alphaproteobacteria	Rhizobiales	Xanthobacteraceae	uncultured.10		0	0	0	0	0	10	37	14	0	0	0	0	0	5	0	0	0	0	0	0	0	0	0	0	0	0	0	0	0	0	5	0	0	0	0	9	150	0
ASV66	No	NA	NA	NA	Bacteria	Proteobacteria	Gammaproteobacteria	Burkholderiales	Oxalobacteraceae	Massilia		0	0	0	0	0	0	0	0	0	0	0	0	0	0	0	0	0	0	0	123	0	0	0	0	0	0	0	0	0	0	0	0	0	0	0	0	0	0
ASV67	No	NA	NA	NA	Bacteria	Proteobacteria	Gammaproteobacteria	Burkholderiales	TRA3-20	TRA3-20.1		0	0	0	89	0	0	0	0	0	35	0	0	0	0	0	0	0	0	0	0	0	0	0	0	0	0	0	0	61	0	0	0	0	0	23	0	0	0
ASV68	No	NA	NA	NA	Bacteria	Bacteroidota	Bacteroidia	Sphingobacteriales	Lentimicrobiaceae	Lentimicrobiaceae	uncultured_Sphingobacteriales	0	0	0	0	0	0	0	0	0	0	0	9	0	0	0	0	0	0	0	93	0	0	0	0	0	0	0	0	0	0	0	0	0	0	0	0	0	0
ASV69	No	NA	NA	NA	Bacteria	Acidobacteriota	Vicinamibacteria	Vicinamibacterales	Vicinamibacteraceae	Vicinamibacteraceae.1		0	0	0	155	0	0	0	55	16	345	0	0	68	103	35	98	0	52	11	0	0	0	0	0	0	0	0	0	0	0	0	0	0	0	0	0	0	0
ASV70	No	NA	NA	NA	Bacteria	Gemmatimonadota	Gemmatimonadetes	Gemmatimonadales	Gemmatimonadaceae	uncultured.11		0	0	0	0	0	0	0	0	0	0	0	0	0	0	0	0	0	0	0	0	0	0	0	0	0	0	0	0	0	0	0	0	0	0	0	0	0	0
ASV71	No	NA	NA	NA	Bacteria	Acidobacteriota	Vicinamibacteria	Vicinamibacterales	Vicinamibacteraceae	Vicinamibacteraceae.2		0	0	0	0	0	0	0	0	0	0	0	0	0	0	0	0	0	0	0	0	0	0	0	0	0	0	0	0	0	0	0	0	0	0	0	0	0	0
ASV72	No	NA	NA	NA	Bacteria	Proteobacteria	Gammaproteobacteria	Burkholderiales	Methylophilaceae	Methylotenera.2	uncultured_bacterium	0	0	0	0	0	0	0	0	0	0	0	0	0	0	0	0	0	0	0	0	0	0	0	0	0	0	0	0	0	0	0	0	0	0	0	0	0	0
ASV73	No	NA	NA	NA	Bacteria	Proteobacteria	Gammaproteobacteria	Xanthomonadales	Xanthomonadaceae	Arenimonas.2	Arenimonas_subflava	0	0	0	0	0	0	0	32	173	40	0	0	98	22	0	62	377	0	0	0	185	0	0	0	240	0	0	0	0	125	36	177	460	93	57	38	0	43
ASV74	No	NA	NA	NA	Bacteria	Proteobacteria	Gammaproteobacteria	Burkholderiales	Gallionellaceae	Sideroxydans		23	0	0	0	0	22	109	0	0	0	103	0	14	0	0	0	0	0	0	0	0	0	0	18	0	0	0	0	0	0	23	0	0	0	0	0	0	9
ASV75	No	NA	NA	NA	Bacteria	Proteobacteria	Alphaproteobacteria	Rhodobacterales	Rhodobacteraceae	Pseudorhodobacter.1		0	0	0	0	0	47	0	0	0	0	0	0	0	0	25	0	0	0	0	0	0	0	0	0	0	0	0	0	0	0	0	0	0	0	0	0	66	0
ASV76	No	NA	NA	NA	Bacteria	Proteobacteria	Gammaproteobacteria	Burkholderiales	Comamonadaceae	Rhodoferax.2		0	0	0	0	0	0	0	0	0	0	0	0	0	0	0	0	0	0	0	5	0	0	0	0	0	0	0	0	0	0	0	0	0	0	0	0	0	0
ASV77	No	NA	NA	NA	Bacteria	Actinobacteriota	Acidimicrobiia	Microtrichales	Ilumatobacteraceae	group	metagenome	35	0	88	0	48	0	0	0	22	72	0	0	0	0	0	0	0	0	0	0	26	0	0	0	96	57	79	80	123	0	0	66	0	32	38	0	0	0
ASV78	No	NA	NA	NA	Bacteria	Proteobacteria	Alphaproteobacteria	Rhizobiales	Hyphomicrobiaceae	Hyphomicrobium.1		0	0	0	45	68	0	0	32	0	37	0	0	51	126	30	23	62	24	0	0	0	0	0	0	35	23	28	0	0	32	0	31	45	51	73	0	0	109
ASV79	No	NA	NA	NA	Bacteria	Bacteroidota	Bacteroidia	Cytophagales	Microscillaceae	uncultured.12	metagenome	0	0	0	0	0	0	0	15	0	23	0	0	0	0	0	19	0	0	0	22	37	0	0	0	0	0	0	0	0	25	0	0	0	0	0	0	0	0
ASV80	No	NA	NA	NA	Bacteria	Bacteroidota	Bacteroidia	Chitinophagales	Chitinophagaceae	uncultured.13		0	0	0	0	0	0	12	0	0	0	0	0	0	0	0	0	0	0	0	11	0	0	0	0	0	0	0	0	0	0	0	0	0	0	0	0	0	0
ASV81	No	NA	NA	NA	Bacteria	Proteobacteria	Gammaproteobacteria	Burkholderiales	Gallionellaceae	Nitrotoga	uncultured_Rhodocyclaceae	0	0	0	0	0	0	92	0	0	0	66	32	0	0	0	0	0	0	0	21	0	0	0	0	0	0	0	0	0	0	0	0	0	0	0	0	0	0
ASV82	No	NA	NA	NA	Bacteria	Actinobacteriota	Acidimicrobiia	uncultured	uncultured	uncultured.14	uncultured_bacterium	0	0	0	0	0	0	26	0	0	0	0	9	0	0	0	0	0	0	0	0	0	206	181	348	0	9	0	0	0	0	0	0	0	0	0	0	20	0
ASV83	No	NA	NA	NA	Bacteria	Acidobacteriota	Holophagae	Subgroup_7	Subgroup_7	7.2		0	0	0	0	0	0	0	0	0	0	0	0	0	0	0	0	0	0	0	0	0	0	0	0	0	0	0	0	0	0	0	0	0	0	0	0	0	0
ASV84	No	NA	NA	NA	Bacteria	Chloroflexi	KD4-96	KD4-96	KD4-96	KD4-96		0	0	0	26	0	0	113	0	0	0	43	108	0	0	25	0	0	0	76	81	0	0	0	0	0	0	0	0	0	0	0	0	0	0	0	0	37	0
ASV85	No	NA	NA	NA	Bacteria	Bacteroidota	Bacteroidia	Chitinophagales	Chitinophagaceae	Ferruginibacter.2	uncultured_bacterium	108	38	35	35	19	68	0	0	0	18	0	16	11	0	37	25	0	0	0	0	0	21	0	0	0	62	117	25	19	0	27	0	0	0	0	0	0	31
ASV86	No	NA	NA	NA	Bacteria	Proteobacteria	Gammaproteobacteria	Burkholderiales	Comamonadaceae	Rhodoferax.3		0	0	0	0	0	0	583	0	0	0	156	649	0	0	0	0	7	0	0	180	0	0	0	0	0	0	0	0	0	0	44	0	0	0	0	0	53	0
ASV87	No	NA	NA	NA	Bacteria	Proteobacteria	Gammaproteobacteria	Burkholderiales	Comamonadaceae	Polaromonas	uncultured_Polaromonas	0	0	41	0	0	27	3	0	0	0	0	0	0	0	0	0	0	0	0	0	0	0	0	0	0	0	28	46	17	0	0	0	0	0	0	0	0	0
ASV88	No	NA	NA	NA	Bacteria	Proteobacteria	Gammaproteobacteria	Burkholderiales	Nitrosomonadaceae	Ellin6067.2		16	34	50	30	97	67	244	46	65	5	122	114	17	13	65	42	126	40	85	75	101	104	135	245	84	82	134	0	29	51	36	47	81	74	53	34	210	81
ASV89	No	NA	NA	NA	Bacteria	Actinobacteriota	Actinobacteria	Micrococcales	Micrococcaceae	unknown.9		13	0	14	19	16	11	15	0	15	0	16	21	0	12	7	0	0	0	8	21	0	6	4	12	11	0	15	0	0	0	19	0	0	0	16	5	26	0
ASV90	No	NA	NA	NA	Bacteria	Firmicutes	Clostridia	Clostridia	Gracilibacteraceae	Lutispora	uncultured_bacterium	0	0	0	0	0	0	0	0	0	0	0	7	15	15	0	0	0	0	0	0	5	8	7	30	0	0	0	0	0	0	0	5	0	0	0	0	16	0
ASV91	No	DN	Otemma	Glacier-Fed	Bacteria	Proteobacteria	Gammaproteobacteria	Burkholderiales	Comamonadaceae	unknown.10		17	61	0	23	0	34	157	139	21	28	80	119	49	186	58	45	30	31	56	194	33	0	0	0	66	0	0	20	14	26	0	29	45	31	91	0	82	119
ASV92	No	NA	NA	NA	Bacteria	Bacteroidota	Bacteroidia	Chitinophagales	Saprospiraceae	uncultured.15	uncultured_bacterium	0	70	60	15	40	17	0	0	0	0	0	0	0	0	0	0	0	0	0	0	0	0	0	0	0	0	26	0	0	0	0	0	0	0	0	0	0	0
ASV93	No	NA	NA	NA	Bacteria	Bacteroidota	Bacteroidia	Cytophagales	Spirosomaceae	Arcicella	uncultured_bacterium	0	0	0	43	0	0	0	45	168	54	0	0	19	0	0	0	0	0	0	0	0	0	0	0	189	0	0	0	0	0	35	168	69	115	0	41	0	49
ASV94	No	NA	NA	NA	Bacteria	Armatimonadota	Armatimonadia	Armatimonadales	Armatimonadales	Armatimonadales		0	0	0	0	0	0	0	0	0	0	5	0	0	0	0	0	0	0	0	0	0	14	0	0	0	0	0	0	0	0	0	0	0	0	0	0	0	0
ASV95	No	NA	NA	NA	Bacteria	Proteobacteria	Gammaproteobacteria	Burkholderiales	Comamonadaceae	Polaromonas.1		0	0	0	106	0	55	0	0	69	0	0	0	0	0	0	0	0	0	0	0	0	0	0	0	52	0	179	65	155	0	0	152	72	0	0	0	0	50
ASV96	No	NA	NA	NA	Bacteria	Proteobacteria	Gammaproteobacteria	CCM19a	CCM19a	CCM19a	uncultured_bacterium	22	19	14	40	0	0	0	72	45	0	0	0	135	299	0	0	98	0	0	0	0	0	0	0	161	0	0	0	0	0	0	48	57	188	110	90	0	153
ASV97	No	NA	NA	NA	Bacteria	Proteobacteria	Gammaproteobacteria	Burkholderiales	Nitrosomonadaceae	Ellin6067.3	Betaproteobacteria_bacterium	12	0	33	0	34	0	0	37	38	51	0	0	15	16	0	0	15	0	0	0	0	0	0	0	62	22	0	7	8	13	0	28	19	30	47	38	0	80
ASV98	No	NA	NA	NA	Bacteria	Deinococcota	Deinococci	Deinococcales	Deinococcaceae	uncultured.16	uncultured_bacterium	0	0	0	88	0	0	0	0	125	0	0	0	128	0	0	0	0	0	0	0	0	0	0	0	100	0	0	0	0	0	0	129	68	113	0	126	0	55
ASV99	No	NA	NA	NA	Bacteria	Proteobacteria	Gammaproteobacteria	Burkholderiales	Comamonadaceae	Polaromonas.2		0	0	0	0	0	0	0	0	0	0	0	28	0	0	0	0	0	0	0	0	33	38	0	43	0	0	0	0	0	0	0	0	0	9	0	0	225	0
ASV100	No	NA	NA	NA	Bacteria	Bacteroidota	Bacteroidia	Sphingobacteriales	AKYH767	AKYH767.1	uncultured_bacterium	0	25	0	17	0	8	0	10	0	22	0	0	0	44	0	0	10	0	0	0	0	0	0	0	0	0	10	146	5	0	0	0	0	11	16	0	0	0
ASV101	No	NA	NA	NA	Bacteria	Nitrospirota	Nitrospiria	Nitrospirales	Nitrospiraceae	Nitrospira	uncultured_Green	554	85	29	137	44	0	0	272	136	553	0	0	96	342	105	182	400	156	0	0	70	0	0	0	242	412	254	880	630	133	131	52	164	314	363	189	105	214
ASV102	No	NA	NA	NA	Bacteria	Deinococcota	Deinococci	Deinococcales	Deinococcaceae	Deinococcus	uncultured_Deinococci	0	0	0	0	0	0	0	0	0	0	0	0	0	0	0	0	0	0	14	0	0	0	0	0	0	0	0	0	0	0	0	0	0	0	0	0	0	0
ASV103	No	NA	NA	NA	Bacteria	Gemmatimonadota	Gemmatimonadetes	Gemmatimonadales	Gemmatimonadaceae	unknown.11		0	0	0	0	0	0	0	0	0	0	0	0	0	0	0	0	0	0	0	0	0	0	0	0	0	0	0	0	0	0	0	0	0	0	0	0	0	0
ASV104	No	NA	NA	NA	Bacteria	Patescibacteria	Parcubacteria	Candidatus_Kaiserbacteria	Candidatus_Kaiserbacteria	Kaiserbacteria.1		0	11	0	0	0	8	0	25	0	0	0	0	0	0	56	23	0	8	0	0	0	0	0	0	0	0	4	0	0	0	0	0	0	0	0	0	0	14
ASV105	No	NA	NA	NA	Bacteria	Actinobacteriota	Actinobacteria	Frankiales	Sporichthyaceae	unknown.12		0	38	0	0	0	13	38	29	0	47	0	0	23	23	17	27	0	0	0	0	0	0	0	0	0	0	0	0	0	0	0	0	0	35	61	0	0	103
ASV106	No	NA	NA	NA	Bacteria	Bacteroidota	Bacteroidia	Chitinophagales	Chitinophagaceae	Terrimonas		88	22	0	57	0	41	37	13	0	8	16	89	0	0	34	26	15	0	9	12	46	0	0	0	0	81	139	49	45	0	0	0	0	0	0	10	0	22
ASV107	No	NA	NA	NA	Bacteria	Patescibacteria	Parcubacteria	Candidatus_Kaiserbacteria	Candidatus_Kaiserbacteria	Kaiserbacteria.2	metagenome	0	0	0	0	0	0	0	12	0	10	0	0	0	0	0	0	0	0	0	0	0	0	0	0	0	0	0	0	0	0	0	0	0	0	0	0	0	0
ASV108	No	NA	NA	NA	Bacteria	Planctomycetota	Planctomycetes	Planctomycetales	Schlesneriaceae	Schlesneria	uncultured_bacterium	0	53	0	51	0	5	0	12	0	0	0	37	0	0	27	110	14	29	0	0	0	0	0	0	0	0	0	9	20	41	33	0	0	0	46	24	107	58
ASV109	No	NA	NA	NA	Bacteria	Acidobacteriota	Acidobacteriae	Bryobacterales	Bryobacteraceae	Bryobacter	Acidobacteria_bacterium	27	17	0	26	0	29	187	0	71	0	120	315	10	75	41	0	72	87	32	143	0	84	187	304	124	40	25	17	15	25	24	57	41	201	45	46	76	51
ASV110	No	NA	NA	NA	Bacteria	Planctomycetota	Planctomycetes	Pirellulales	Pirellulaceae	unknown.13		5	5	3	44	0	0	0	52	0	113	0	0	46	41	0	0	18	0	0	0	0	0	0	0	28	4	0	4	0	8	0	10	9	55	79	6	0	14
ASV111	No	NA	NA	NA	Bacteria	Bacteroidota	Bacteroidia	Sphingobacteriales	env.OPS_17	17	uncultured_bacterium	0	0	0	0	0	0	0	0	0	0	0	0	0	0	0	0	0	0	0	0	5	0	0	0	0	0	0	0	0	0	0	0	0	0	0	0	0	0
ASV112	No	NA	NA	NA	Bacteria	Bacteroidota	Bacteroidia	Flavobacteriales	Flavobacteriaceae	Flavobacterium.2		0	0	0	0	0	140	14	0	0	0	0	30	0	0	0	0	0	0	0	0	0	0	0	0	0	0	0	0	0	0	0	0	0	0	0	0	0	0
ASV113	No	NA	NA	NA	Bacteria	Proteobacteria	Gammaproteobacteria	Burkholderiales	Nitrosomonadaceae	Nitrosospira		0	0	0	0	0	0	0	0	0	0	0	0	0	0	0	0	0	0	0	0	0	0	0	0	0	0	0	0	0	0	0	0	0	0	0	0	0	0
ASV114	No	NA	NA	NA	Bacteria	Proteobacteria	Alphaproteobacteria	Sphingomonadales	Sphingomonadaceae	unknown.14		0	0	0	0	0	0	0	0	74	0	0	0	16	0	35	19	0	29	0	0	0	0	0	0	357	0	0	14	0	0	20	100	97	103	0	96	19	90
ASV115	No	NA	NA	NA	Bacteria	Bacteroidota	Bacteroidia	Cytophagales	Microscillaceae	uncultured.17	uncultured_Ohtaekwangia	0	0	0	0	0	0	0	0	0	0	8	0	0	0	0	0	0	0	0	18	0	0	0	0	0	0	0	0	0	0	0	0	0	0	0	0	0	0
ASV116	No	NA	NA	NA	Bacteria	Patescibacteria	Parcubacteria	Candidatus_Lloydbacteria	Candidatus_Lloydbacteria	Lloydbacteria	Candidatus_Lloydbacteria	0	0	0	0	0	0	0	0	0	0	0	0	0	0	0	0	0	0	0	0	0	0	0	0	0	0	0	0	0	0	0	0	0	0	0	0	0	0
ASV117	No	NA	NA	NA	Bacteria	Latescibacterota	Latescibacterota	Latescibacterota	Latescibacterota	Latescibacterota	uncultured_soil	147	0	0	17	0	0	0	24	0	109	0	0	10	0	19	11	0	0	0	0	0	0	0	0	0	0	0	4	0	0	112	0	0	0	10	23	0	19
ASV118	No	NA	NA	NA	Bacteria	Proteobacteria	Gammaproteobacteria	Burkholderiales	Comamonadaceae	Rhizobacter.1		12	82	84	13	64	0	0	0	0	0	0	0	0	0	0	23	0	0	0	126	0	0	0	0	0	13	3	0	18	0	0	0	0	0	0	0	0	0
ASV119	No	NA	NA	NA	Bacteria	Proteobacteria	Gammaproteobacteria	Burkholderiales	Comamonadaceae	Rhodoferax.4		0	103	42	0	20	92	142	50	63	0	14	66	47	109	101	37	0	107	15	13	8	0	0	0	181	30	185	23	0	19	0	28	30	191	28	26	109	33
ASV120	No	NA	NA	NA	Bacteria	Planctomycetota	Planctomycetes	Pirellulales	Pirellulaceae	Pirellula	agricultural_soil	85	27	0	27	0	0	11	26	0	43	15	0	18	19	32	40	0	45	0	0	0	0	0	0	0	0	26	66	96	9	48	13	11	81	43	41	46	125
ASV121	No	NA	NA	NA	Bacteria	Proteobacteria	Alphaproteobacteria	Rhodobacterales	Rhodobacteraceae	unknown.15		0	0	0	0	0	0	0	0	0	0	0	0	0	0	0	0	0	0	0	0	0	0	0	0	0	0	0	0	0	0	0	0	0	0	0	0	0	0
ASV122	No	NA	NA	NA	Bacteria	Proteobacteria	Gammaproteobacteria	Burkholderiales	Comamonadaceae	Rhodoferax.5		0	0	0	0	0	0	0	0	0	0	0	0	0	0	0	0	0	0	0	0	0	0	0	0	0	0	0	0	0	0	0	0	0	0	0	0	0	0
ASV123	No	NA	NA	NA	Bacteria	Myxococcota	Myxococcia	Myxococcales	Myxococcaceae	P3OB-42		52	0	0	0	0	0	0	0	0	0	0	0	0	0	0	0	18	0	0	0	0	53	60	149	0	14	10	0	0	0	9	0	0	0	0	0	0	0
ASV124	No	NA	NA	NA	Bacteria	Acidobacteriota	Vicinamibacteria	Vicinamibacterales	Vicinamibacteraceae	Vicinamibacteraceae.3	uncultured_Acidobacteria	0	0	14	52	9	22	0	0	0	0	30	0	0	0	0	17	0	0	0	0	0	0	0	0	0	0	23	24	46	0	0	0	8	8	0	0	0	0
ASV125	No	NA	NA	NA	Bacteria	Proteobacteria	Gammaproteobacteria	Burkholderiales	Nitrosomonadaceae	Ellin6067.4	alpha_proteobacterium	0	9	4	3	0	9	9	0	10	0	0	12	0	0	0	0	14	0	0	1	0	0	0	0	19	0	0	0	2	0	0	8	0	20	0	0	0	21
ASV126	No	NA	NA	NA	Bacteria	Proteobacteria	Gammaproteobacteria	Burkholderiales	Gallionellaceae	Nitrotoga.1	uncultured_bacterium	0	0	0	0	0	0	13	0	0	0	0	0	0	0	0	0	0	0	0	0	0	0	0	0	0	0	0	0	0	0	0	0	0	0	0	0	0	0
ASV127	No	NA	NA	NA	Bacteria	Latescibacterota	Latescibacterota	Latescibacterota	Latescibacterota	Latescibacterota.1	uncultured_soil	0	23	24	0	45	0	0	40	0	42	16	0	0	23	32	33	45	0	0	0	0	0	0	0	0	0	0	0	0	0	0	0	20	0	68	77	0	31
ASV128	No	NA	NA	NA	Bacteria	Proteobacteria	Alphaproteobacteria	Rhodobacterales	Rhodobacteraceae	Rhodobacter		7	0	0	0	0	0	0	0	0	0	0	0	0	0	0	0	0	0	0	0	0	0	0	0	0	0	0	0	0	0	0	0	0	0	0	0	0	0
ASV129	No	NA	NA	NA	Bacteria	Planctomycetota	vadinHA49	vadinHA49	vadinHA49	vadinHA49	uncultured_Planctomycetales	0	0	0	0	0	45	0	0	0	0	0	14	0	0	0	0	0	29	0	665	0	0	0	0	0	0	0	0	0	0	0	0	0	0	0	0	0	0
ASV130	No	NA	NA	NA	Bacteria	Proteobacteria	Gammaproteobacteria	Burkholderiales	Comamonadaceae	Rhizobacter.2		0	0	0	0	0	0	0	0	0	0	0	0	0	0	0	0	0	0	0	0	0	0	0	0	0	0	0	0	0	0	0	0	0	0	0	0	0	0
ASV131	No	NA	NA	NA	Bacteria	Verrucomicrobiota	Verrucomicrobiae	Pedosphaerales	Pedosphaeraceae	uncultured.18	metagenome	0	0	0	0	0	16	199	0	0	0	102	606	0	0	0	0	0	0	45	156	0	0	0	0	0	0	0	0	0	0	7	0	0	0	0	0	28	0
ASV132	No	NA	NA	NA	Bacteria	Verrucomicrobiota	Verrucomicrobiae	Opitutales	Opitutaceae	Lacunisphaera		0	0	0	0	0	0	0	0	0	0	35	76	0	0	0	0	0	0	41	43	0	0	0	0	0	0	0	0	0	0	0	0	0	0	0	0	40	0
ASV133	No	NA	NA	NA	Bacteria	Chloroflexi	KD4-96	KD4-96	KD4-96	KD4-96.1		0	0	0	0	0	0	0	0	0	0	0	0	0	0	0	0	0	0	0	0	0	0	0	0	0	0	0	0	0	0	0	0	0	0	0	0	0	0
ASV134	No	NA	NA	NA	Bacteria	Bacteroidota	Bacteroidia	Bacteroidales	Prolixibacteraceae	BSV13	uncultured_bacterium	0	0	0	0	0	0	0	0	0	0	0	0	0	0	0	0	0	0	0	0	11	0	0	0	5	0	0	0	0	22	0	0	0	0	0	0	0	0
ASV135	No	NA	NA	NA	Bacteria	Bacteroidota	Bacteroidia	Chitinophagales	Chitinophagaceae	Parasegetibacter		0	168	76	4	116	3	0	0	0	18	0	0	0	0	0	0	4	0	0	0	0	0	0	0	0	24	36	25	23	0	0	0	4	4	0	0	0	6
ASV136	No	NA	NA	NA	Bacteria	Acidobacteriota	Blastocatellia	Blastocatellales	Blastocatellaceae	Blastocatella.1		0	23	18	0	17	0	0	0	0	0	0	0	0	0	0	0	0	0	0	0	0	0	0	0	0	0	0	0	0	0	0	0	0	0	0	0	0	0
ASV137	No	NA	NA	NA	Bacteria	Bacteroidota	Bacteroidia	Cytophagales	Hymenobacteraceae	Hymenobacter	Hymenobacter_yonginensis	0	0	0	9	0	42	0	11	19	0	0	0	0	0	0	0	0	0	0	0	6	0	0	0	11	0	14	18	30	0	0	0	0	0	0	0	0	0
ASV138	No	NA	NA	NA	Bacteria	Planctomycetota	Phycisphaerae	Phycisphaerales	Phycisphaeraceae	SM1A02		9	6	0	60	0	0	0	137	38	14	0	11	91	46	4	10	80	7	0	0	0	0	5	0	8	11	0	0	0	42	17	28	19	21	37	0	5	73
ASV139	No	NA	NA	NA	Bacteria	Myxococcota	Polyangia	Polyangiales	Polyangiaceae	Aetherobacter	uncultured_bacterium	18	12	11	0	28	0	0	0	39	0	0	0	0	0	0	0	25	0	12	43	0	32	42	22	0	8	0	0	0	167	4	0	0	18	0	0	0	0
ASV140	No	NA	NA	NA	Bacteria	Proteobacteria	Alphaproteobacteria	Rhizobiales	Rhizobiaceae	Allorhizobium-Neorhizobium-Pararhizobium-Rhizobium		0	0	0	0	0	0	0	0	0	0	0	0	0	0	0	0	0	9	0	0	0	0	0	0	0	13	0	0	0	7	0	19	0	0	0	0	0	0
ASV141	No	NA	NA	NA	Bacteria	Bdellovibrionota	Bdellovibrionia	Bdellovibrionales	Bdellovibrionaceae	clade	metagenome	0	0	0	0	0	0	0	0	0	0	8	0	0	0	0	0	0	3	5	0	0	0	0	0	0	0	0	0	0	0	0	0	0	0	0	0	0	0
ASV142	Yes	UP	Otemma	Glacier-Fed	Bacteria	Proteobacteria	Gammaproteobacteria	Burkholderiales	Comamonadaceae	Polaromonas.3		84	85	0	16	0	110	510	0	0	41	123	515	0	0	26	44	0	19	104	151	20	282	237	441	0	21	47	6	6	0	190	0	0	0	0	0	117	0
ASV143	No	NA	NA	NA	Bacteria	Proteobacteria	Gammaproteobacteria	Burkholderiales	Comamonadaceae	Rhodoferax.6		0	0	0	0	0	0	0	0	0	0	0	0	0	0	0	0	0	0	0	0	0	0	0	0	0	0	0	0	0	0	0	0	0	0	0	0	0	0
ASV144	No	NA	NA	NA	Bacteria	Cyanobacteria	Cyanobacteriia	SepB-3	SepB-3	SepB-3	uncultured_cyanobacterium	0	0	0	0	0	0	0	22	0	0	0	0	38	103	0	0	0	0	0	0	0	0	0	0	0	0	0	0	0	0	0	0	0	0	0	0	0	12
ASV145	No	NA	NA	NA	Bacteria	Desulfobacterota	Desulfuromonadia	Geobacterales	Geobacteraceae	uncultured.19	uncultured_delta	0	0	0	0	0	0	0	0	0	0	0	0	0	6	0	0	23	0	0	0	147	0	0	0	0	0	0	0	0	11	0	0	0	0	25	0	0	0
ASV146	No	NA	NA	NA	Bacteria	Proteobacteria	Gammaproteobacteria	Burkholderiales	Comamonadaceae	unknown.16		0	0	0	0	0	0	0	0	0	0	8	0	0	0	0	0	0	0	0	0	0	0	0	0	0	0	0	0	0	0	0	0	0	0	0	0	0	0
ASV147	No	NA	NA	NA	Bacteria	Verrucomicrobiota	Verrucomicrobiae	Verrucomicrobiales	Rubritaleaceae	Luteolibacter		0	0	0	26	0	0	0	0	14	0	0	0	0	0	0	0	61	0	0	0	0	0	0	0	0	22	0	0	0	30	0	0	17	0	14	0	0	0
ASV148	No	NA	NA	NA	Bacteria	Proteobacteria	Gammaproteobacteria	Burkholderiales	Alcaligenaceae	Parvibium	uncultured_bacterium	0	0	0	17	0	0	0	0	0	14	0	0	60	7	0	0	0	0	0	0	0	0	0	0	0	0	0	0	0	0	0	0	11	0	11	0	0	41
ASV149	No	NA	NA	NA	Bacteria	Acidobacteriota	Acidobacteriae	Bryobacterales	Bryobacteraceae	Bryobacter.1	uncultured_prokaryote	0	0	0	0	0	0	0	0	0	0	0	0	0	0	0	0	0	0	0	0	64	0	0	0	0	0	19	42	68	40	0	0	0	0	0	0	0	0
ASV150	No	NA	NA	NA	Bacteria	Proteobacteria	Gammaproteobacteria	Burkholderiales	Comamonadaceae	unknown.17		0	0	0	0	0	0	0	51	0	0	0	0	0	0	0	0	0	0	0	0	0	0	0	0	0	0	0	0	0	0	0	0	0	0	0	0	0	50
ASV151	No	NA	NA	NA	Bacteria	Planctomycetota	vadinHA49	vadinHA49	vadinHA49	vadinHA49.1	uncultured_bacterium	0	0	0	0	0	17	0	0	3	0	0	0	0	0	0	0	0	0	0	245	0	0	0	0	0	8	0	12	34	16	0	0	0	0	5	0	0	0
ASV152	No	NA	NA	NA	Bacteria	Bacteroidota	Bacteroidia	Cytophagales	Microscillaceae	uncultured.20	uncultured_bacterium	47	0	5	0	0	0	0	0	0	4	0	0	127	0	14	20	0	0	0	0	0	8	0	11	0	0	0	0	0	7	4	0	0	10	0	0	0	0
ASV153	No	NA	NA	NA	Bacteria	Proteobacteria	Gammaproteobacteria	Burkholderiales	Rhodocyclaceae	Dechloromonas	metagenome	0	0	0	0	0	0	0	0	0	0	0	0	0	0	0	0	0	0	0	0	0	0	0	0	0	0	0	0	0	0	0	0	0	0	0	0	0	0
ASV154	No	NA	NA	NA	Bacteria	Armatimonadota	Armatimonadia	Armatimonadales	Armatimonadales	Armatimonadales.1	uncultured_bacterium	0	20	0	0	0	0	0	0	7	0	0	0	0	0	0	0	0	0	5	0	0	0	0	0	0	0	9	0	8	0	0	0	0	0	0	0	0	0
ASV155	No	NA	NA	NA	Bacteria	Verrucomicrobiota	Verrucomicrobiae	Chthoniobacterales	Chthoniobacteraceae	Chthoniobacter	uncultured_Verrucomicrobia	0	58	36	0	0	0	0	0	0	0	0	0	0	0	0	0	0	0	0	0	0	0	0	0	0	63	0	0	0	0	0	0	0	0	0	0	0	0
ASV156	No	NA	NA	NA	Bacteria	Proteobacteria	Gammaproteobacteria	PLTA13	PLTA13	PLTA13		5	21	0	13	0	0	0	22	0	132	0	10	71	58	11	29	24	18	0	0	0	0	0	0	15	0	16	28	22	9	13	0	6	11	31	70	71	37
ASV157	No	NA	NA	NA	Bacteria	Proteobacteria	Gammaproteobacteria	Burkholderiales	Comamonadaceae	Paucibacter		0	0	0	0	0	0	0	0	7	0	0	0	0	0	0	0	0	0	0	0	0	0	0	0	0	0	0	0	0	19	0	0	0	0	0	0	0	0
ASV158	No	NA	NA	NA	Bacteria	Proteobacteria	Gammaproteobacteria	Pseudomonadales	Moraxellaceae	Enhydrobacter		0	0	7	0	0	3	26	0	0	0	0	42	3	7	0	3	0	0	0	0	0	0	0	0	0	0	5	3	3	0	0	0	0	0	0	0	17	0
ASV159	No	NA	NA	NA	Bacteria	Proteobacteria	Alphaproteobacteria	Rhodobacterales	Rhodobacteraceae	Pseudorhodobacter.2	uncultured_Alphaproteobacteria	0	0	0	0	0	0	0	0	0	0	0	0	0	0	0	0	0	0	0	0	0	0	0	0	29	0	0	0	0	0	0	24	0	20	0	0	0	15
ASV160	No	NA	NA	NA	Bacteria	Proteobacteria	Alphaproteobacteria	Rhodobacterales	Rhodobacteraceae	Pseudorhodobacter.3		37	28	14	64	0	189	92	22	58	0	88	122	0	0	24	35	45	0	59	35	171	0	17	17	29	49	191	84	85	13	15	68	61	0	0	0	0	84
ASV161	No	NA	NA	NA	Bacteria	Proteobacteria	Gammaproteobacteria	Burkholderiales	Comamonadaceae	unknown.18		0	0	0	0	0	0	0	0	0	0	0	0	0	0	0	0	0	0	0	0	0	0	0	0	0	0	0	0	0	0	0	0	0	0	0	0	0	0
ASV162	No	NA	NA	NA	Bacteria	Verrucomicrobiota	Omnitrophia	Omnitrophales	Omnitrophales	Omnitrophales	uncultured_bacterium	0	0	0	0	0	0	10	0	0	0	6	15	0	0	0	0	0	0	0	0	0	0	0	0	0	0	0	0	0	0	0	0	0	0	0	0	0	0
ASV163	No	NA	NA	NA	Bacteria	Verrucomicrobiota	Verrucomicrobiae	Chthoniobacterales	Chthoniobacteraceae	Chthoniobacter.1		0	25	0	0	82	7	6	0	0	10	7	43	0	0	11	0	0	14	23	24	11	9	25	26	0	20	0	40	0	0	0	0	0	24	0	22	91	10
ASV164	No	NA	NA	NA	Bacteria	Proteobacteria	Alphaproteobacteria	Sphingomonadales	Sphingomonadaceae	Rhizorhapis	uncultured_bacterium	27	139	140	304	150	84	0	106	501	31	0	0	20	0	92	80	59	0	0	0	0	0	18	0	162	33	137	25	33	78	38	230	112	40	47	0	0	200
ASV165	No	NA	NA	NA	Bacteria	Bacteroidota	Bacteroidia	Sphingobacteriales	AKYH767	AKYH767.2	uncultured_Bacteroidetes	0	23	38	17	118	0	0	0	0	12	0	0	0	0	0	0	0	0	0	0	0	0	0	0	0	11	7	0	0	0	0	0	0	0	0	0	0	0
ASV166	No	NA	NA	NA	Bacteria	Proteobacteria	Gammaproteobacteria	Tenderiales	Tenderiaceae	Tenderia	uncultured_beta	0	0	0	0	0	0	0	0	0	0	0	218	0	0	0	0	0	0	5	0	0	0	0	0	0	0	0	0	0	0	0	0	0	0	0	0	0	0
ASV167	No	NA	NA	NA	Bacteria	Proteobacteria	Alphaproteobacteria	Rhizobiales	Rhizobiaceae	uncultured.21	metagenome	0	0	0	0	0	11	16	33	13	0	0	0	25	17	0	0	0	0	0	12	28	0	0	0	17	0	33	133	136	0	0	0	0	0	0	0	0	24
ASV168	No	NA	NA	NA	Bacteria	Proteobacteria	Gammaproteobacteria	Burkholderiales	Comamonadaceae	Leptothrix		0	0	0	0	0	0	0	0	0	0	0	0	0	0	0	0	0	0	0	0	0	0	0	0	0	0	0	0	0	0	0	0	0	0	0	0	0	0
ASV169	No	NA	NA	NA	Bacteria	Acidobacteriota	Subgroup_22	Subgroup_22	Subgroup_22	22	uncultured_bacterium	0	0	0	0	0	0	0	0	0	0	0	0	0	0	0	0	0	0	0	0	0	0	0	0	0	0	0	0	0	0	0	0	0	0	0	0	0	0
ASV170	No	NA	NA	NA	Bacteria	Acidobacteriota	Blastocatellia	Blastocatellales	Blastocatellaceae	Blastocatella.2		0	68	62	0	32	27	0	0	56	0	0	0	0	0	0	9	82	0	0	0	0	0	0	0	0	48	39	48	43	0	0	31	0	0	0	0	9	0
ASV171	No	NA	NA	NA	Bacteria	Proteobacteria	Gammaproteobacteria	Burkholderiales	Oxalobacteraceae	unknown.19		0	0	0	0	0	0	0	0	0	33	0	0	0	0	0	0	0	0	0	0	48	0	8	0	0	0	0	0	0	0	0	0	0	0	0	0	81	0
ASV172	No	NA	NA	NA	Bacteria	Proteobacteria	Gammaproteobacteria	Burkholderiales	Comamonadaceae	Variovorax		0	0	0	0	0	0	0	0	0	0	0	8	0	0	0	0	0	14	0	0	8	0	0	0	0	0	0	0	0	0	0	0	0	0	0	0	0	0
ASV173	No	NA	NA	NA	Bacteria	Bacteroidota	Bacteroidia	Chitinophagales	Chitinophagaceae	Ferruginibacter.3		0	0	0	0	0	0	0	0	0	0	0	0	0	0	0	0	0	0	0	0	0	0	0	0	0	0	0	0	0	0	0	0	0	0	0	0	0	0
ASV174	No	NA	NA	NA	Bacteria	Planctomycetota	Planctomycetes	Planctomycetales	Rubinisphaeraceae	SH-PL14	uncultured_planctomycete	0	0	0	0	0	0	0	0	0	0	45	0	0	0	0	0	28	0	0	0	0	0	0	0	0	0	0	0	0	0	0	0	0	0	0	0	0	0
ASV175	No	NA	NA	NA	Bacteria	Proteobacteria	Gammaproteobacteria	Xanthomonadales	Rhodanobacteraceae	uncultured.22	uncultured_bacterium	0	20	0	0	0	0	7	14	35	0	0	0	17	22	0	0	0	0	0	0	13	0	0	0	40	11	24	10	0	61	0	39	0	18	19	0	0	88
ASV176	No	NA	NA	NA	Bacteria	Bacteroidota	Bacteroidia	Cytophagales	Spirosomaceae	Lacihabitans	uncultured_bacterium	0	12	0	146	0	0	0	43	4	6	8	13	6	0	29	92	55	30	0	0	7	0	0	0	5	0	0	6	28	65	13	45	199	42	42	42	0	203
ASV177	No	NA	NA	NA	Bacteria	Gemmatimonadota	Gemmatimonadetes	Gemmatimonadales	Gemmatimonadaceae	uncultured.23		0	0	0	0	0	0	33	0	0	0	29	39	0	0	0	0	0	0	0	0	0	0	0	0	0	0	0	0	0	0	0	0	0	0	0	0	30	0
ASV178	No	NA	NA	NA	Bacteria	Bacteroidota	Bacteroidia	Cytophagales	Hymenobacteraceae	Hymenobacter.1		0	0	0	0	0	0	0	44	0	0	0	27	0	0	0	0	0	0	0	0	0	0	0	0	0	0	20	0	0	0	0	0	0	0	0	0	0	0
ASV179	No	NA	NA	NA	Bacteria	Proteobacteria	Gammaproteobacteria	Burkholderiales	Comamonadaceae	Rhodoferax.7		10	0	0	0	0	0	0	13	27	0	0	0	0	0	0	0	63	0	0	0	0	0	24	8	19	28	42	0	0	26	0	0	0	0	0	0	0	0
ASV180	No	NA	NA	NA	Bacteria	Proteobacteria	Gammaproteobacteria	Burkholderiales	Comamonadaceae	Polaromonas.4		115	166	118	84	56	266	861	0	54	0	858	1616	0	0	543	122	0	271	435	932	59	0	0	0	0	197	684	236	351	0	78	0	0	0	0	0	209	0
ASV181	No	NA	NA	NA	Bacteria	Proteobacteria	Gammaproteobacteria	Burkholderiales	Oxalobacteraceae	unknown.20		0	0	0	0	0	0	0	0	0	0	0	0	0	0	0	0	0	0	0	0	0	0	0	0	0	0	0	0	0	0	0	0	0	0	0	0	0	0
ASV182	No	NA	NA	NA	Bacteria	Deinococcota	Deinococci	Deinococcales	Deinococcaceae	uncultured.24	uncultured_bacterium	0	385	34	79	0	0	0	0	30	0	0	0	22	0	0	0	0	0	0	0	0	0	0	0	35	0	0	0	0	0	0	95	0	32	0	0	0	0
ASV183	No	NA	NA	NA	Bacteria	Planctomycetota	Planctomycetes	Planctomycetales	Schlesneriaceae	Schlesneria.1	uncultured_bacterium	0	0	0	0	0	0	0	19	0	0	0	0	0	0	0	0	0	0	0	0	0	0	0	0	0	35	33	0	0	0	0	0	0	0	0	0	0	0
ASV184	No	NA	NA	NA	Bacteria	Proteobacteria	Gammaproteobacteria	Burkholderiales	Comamonadaceae	unknown.21		0	0	0	0	0	0	0	0	0	0	0	0	0	0	0	0	0	0	0	0	0	0	0	0	0	0	0	0	0	0	0	0	0	0	0	0	0	0
ASV185	No	NA	NA	NA	Bacteria	Armatimonadota	Armatimonadia	Armatimonadales	Armatimonadaceae	Armatimonas	uncultured_bacterium	0	0	0	15	0	0	0	18	0	0	0	0	0	0	0	0	0	0	0	0	0	0	0	0	0	0	0	0	0	12	33	62	54	35	26	15	0	182
ASV186	No	NA	NA	NA	Bacteria	Acidobacteriota	Vicinamibacteria	Subgroup_17	Subgroup_17	17.1	uncultured_bacterium	0	0	0	0	0	0	0	0	0	0	0	0	0	0	0	0	0	0	0	0	0	0	0	0	0	0	0	0	0	0	0	0	0	0	0	0	0	0
ASV187	No	NA	NA	NA	Bacteria	NB1-j	NB1-j	NB1-j	NB1-j	NB1-j		0	0	0	0	0	0	0	0	0	0	0	0	0	0	0	0	0	0	0	0	0	0	0	0	0	0	0	0	0	0	0	0	0	0	0	0	0	0
ASV188	No	NA	NA	NA	Bacteria	Acidobacteriota	Holophagae	Holophagales	Holophagaceae	Geothrix	uncultured_bacterium	0	0	0	0	0	0	0	0	0	0	0	0	0	0	0	0	0	0	0	729	0	0	0	0	0	0	0	0	0	0	0	0	0	0	0	0	12	0
ASV189	No	NA	NA	NA	Bacteria	Verrucomicrobiota	Verrucomicrobiae	Chthoniobacterales	Chthoniobacteraceae	Chthoniobacter.2	metagenome	0	0	0	0	0	24	0	49	11	0	15	0	0	19	0	34	21	10	25	10	0	0	9	5	20	0	0	14	0	0	19	34	31	56	0	0	0	30
ASV190	No	NA	NA	NA	Bacteria	Patescibacteria	Saccharimonadia	Saccharimonadales	Saccharimonadales	Saccharimonadales		0	46	0	67	0	0	0	89	0	139	0	0	18	135	0	32	0	0	0	0	0	0	0	0	0	0	0	0	0	3	11	0	0	7	14	75	0	57
ASV191	No	NA	NA	NA	Bacteria	Proteobacteria	Gammaproteobacteria	Burkholderiales	Gallionellaceae	Nitrotoga.2		0	0	0	18	0	22	253	13	0	20	38	304	0	0	0	0	0	21	107	113	10	0	0	0	0	0	0	0	0	0	31	0	0	0	0	0	0	0
ASV192	No	NA	NA	NA	Bacteria	Proteobacteria	Alphaproteobacteria	Sphingomonadales	Sphingomonadaceae	Sphingomonas		392	118	378	97	280	467	430	133	0	523	352	320	28	0	226	115	0	150	128	194	318	0	0	0	0	442	710	687	1564	0	44	0	0	0	32	0	107	105
ASV193	No	NA	NA	NA	Bacteria	Proteobacteria	Alphaproteobacteria	Rhodospirillales	Rhodospirillaceae	uncultured.25	uncultured_bacterium	0	0	0	0	0	0	0	11	0	0	0	0	24	138	0	0	0	16	0	0	0	0	0	0	6	0	0	0	0	0	0	0	0	48	19	0	0	15
ASV194	No	NA	NA	NA	Bacteria	Spirochaetota	Leptospirae	Leptospirales	Leptospiraceae	RBG-16-49-21	microbial_mat	0	0	0	0	0	0	0	0	0	0	0	0	0	0	0	0	0	0	0	11	0	0	0	0	0	0	0	0	0	0	0	0	0	0	0	0	0	0
ASV195	No	NA	NA	NA	Bacteria	Proteobacteria	Gammaproteobacteria	Burkholderiales	Comamonadaceae	unknown.22		0	0	0	0	0	0	0	0	0	0	0	0	0	0	0	0	0	0	0	0	0	0	0	0	0	0	0	0	0	0	0	0	0	0	0	0	0	11
ASV196	No	NA	NA	NA	Bacteria	Verrucomicrobiota	Verrucomicrobiae	Verrucomicrobiales	Rubritaleaceae	Luteolibacter.1	uncultured_bacterium	0	0	0	0	0	0	0	0	0	0	0	0	0	0	0	0	28	0	0	0	0	0	0	0	0	0	0	0	0	0	86	105	90	128	0	0	0	0
ASV197	No	NA	NA	NA	Bacteria	Proteobacteria	Gammaproteobacteria	Burkholderiales	Comamonadaceae	unknown.23		0	0	0	0	0	0	0	0	0	0	0	0	0	0	0	0	0	0	0	0	0	0	0	0	0	0	0	0	0	0	0	0	0	0	0	0	0	0
ASV198	No	NA	NA	NA	Bacteria	Acidobacteriota	Vicinamibacteria	Vicinamibacterales	uncultured	uncultured.26		0	0	0	22	0	0	0	9	0	9	0	3	23	17	0	0	0	0	0	0	13	0	0	0	0	14	32	20	54	0	0	0	0	0	18	0	0	0
ASV199	No	NA	NA	NA	Bacteria	Latescibacterota	Latescibacterota	Latescibacterota	Latescibacterota	Latescibacterota.2	uncultured_Pelobacter	0	5	0	0	0	19	0	0	0	0	0	10	16	41	0	17	29	0	4	3	0	0	3	0	15	0	0	17	0	0	7	0	10	34	19	5	129	18
ASV200	No	NA	NA	NA	Bacteria	Proteobacteria	Gammaproteobacteria	Burkholderiales	Nitrosomonadaceae	Ellin6067.5		0	0	0	0	0	0	0	0	0	0	10	0	0	0	0	0	0	0	0	0	0	0	0	0	0	0	0	0	17	0	0	0	0	0	0	0	0	0
ASV201	No	NA	NA	NA	Bacteria	Proteobacteria	Gammaproteobacteria	Burkholderiales	Comamonadaceae	unknown.24		0	0	0	0	0	0	0	0	0	0	0	0	0	0	0	0	0	0	0	0	0	0	0	0	0	0	0	0	0	0	0	0	0	0	0	0	0	0
ASV202	No	NA	NA	NA	Bacteria	Bacteroidota	Bacteroidia	Flavobacteriales	Flavobacteriaceae	Flavobacterium.3		0	0	0	0	0	0	0	0	24	0	0	0	0	0	0	0	0	0	0	0	0	0	0	0	0	0	0	0	0	0	0	0	0	0	0	0	0	0
ASV203	No	NA	NA	NA	Bacteria	Proteobacteria	Gammaproteobacteria	Burkholderiales	Comamonadaceae	Rhodoferax.8		0	0	0	0	0	0	0	0	0	0	0	0	0	0	0	0	0	0	0	0	0	0	0	0	0	0	0	0	0	0	0	0	0	0	0	0	0	0
ASV204	No	NA	NA	NA	Bacteria	Patescibacteria	Saccharimonadia	Saccharimonadales	LWQ8	LWQ8.1	uncultured_Candidatus	0	0	0	0	0	0	0	0	0	0	0	20	0	0	8	0	0	0	0	0	0	0	0	0	0	0	0	28	24	0	0	0	0	0	0	0	0	0
ASV205	No	NA	NA	NA	Bacteria	Actinobacteriota	Acidimicrobiia	Microtrichales	Microtrichaceae	uncultured.27		0	0	0	0	0	0	0	0	0	0	0	0	0	0	0	0	0	0	0	0	0	0	0	0	0	0	0	0	0	0	0	0	0	0	0	0	0	0
ASV206	No	NA	NA	NA	Bacteria	Proteobacteria	Alphaproteobacteria	Sphingomonadales	Sphingomonadaceae	Altererythrobacter		0	0	0	0	0	0	0	0	0	0	0	0	0	0	0	0	0	0	0	0	0	0	0	0	0	0	0	0	0	0	0	0	0	0	0	0	0	0
ASV207	No	NA	NA	NA	Bacteria	Proteobacteria	Gammaproteobacteria	Burkholderiales	Hydrogenophilaceae	Thiobacillus		0	0	0	0	0	0	0	0	0	0	0	0	0	0	0	0	0	0	0	0	0	0	0	0	0	0	0	0	0	0	0	0	0	0	0	0	0	0
ASV208	No	NA	NA	NA	Bacteria	Bacteroidota	Bacteroidia	Chitinophagales	Chitinophagaceae	Ferruginibacter.4		0	22	0	26	0	0	0	38	0	27	14	0	18	76	73	60	36	49	14	0	11	0	21	13	37	31	41	33	55	10	8	0	29	33	31	33	24	34
ASV209	No	NA	NA	NA	Bacteria	Bacteroidota	Bacteroidia	Chitinophagales	Chitinophagaceae	Ferruginibacter.5		5	3	0	29	91	10	0	27	452	30	0	0	29	9	0	17	32	0	0	0	7	0	0	0	14	32	46	0	0	140	0	53	26	42	69	0	0	8
ASV210	No	NA	NA	NA	Bacteria	Planctomycetota	Planctomycetes	Pirellulales	Pirellulaceae	Pirellula.1	uncultured_planctomycete	6	13	0	178	0	29	15	105	48	25	0	0	35	126	0	0	52	0	0	0	0	0	0	0	52	0	0	0	0	67	37	93	43	91	191	0	0	0
ASV211	No	NA	NA	NA	Bacteria	Proteobacteria	Gammaproteobacteria	Burkholderiales	Burkholderiaceae	Limnobacter		0	0	0	0	0	0	0	0	0	0	0	9	0	0	0	0	0	0	0	0	0	0	0	0	0	0	0	0	0	0	0	0	0	0	0	0	0	0
ASV212	No	NA	NA	NA	Bacteria	Armatimonadota	Chthonomonadetes	Chthonomonadales	Chthonomonadaceae	Chthonomonas	uncultured_bacterium	0	105	100	6	173	0	0	0	0	0	0	0	0	0	0	0	0	0	0	0	0	0	6	0	0	42	6	0	0	0	18	0	0	0	0	0	0	0
ASV213	No	NA	NA	NA	Bacteria	Actinobacteriota	Acidimicrobiia	IMCC26256	IMCC26256	IMCC26256		25	33	0	27	0	0	0	48	0	58	20	34	0	46	19	0	41	22	0	0	0	20	20	40	0	0	12	0	0	0	46	0	13	0	0	52	84	19
ASV214	No	NA	NA	NA	Bacteria	Gemmatimonadota	Gemmatimonadetes	Gemmatimonadales	Gemmatimonadaceae	uncultured.28	uncultured_Nitrospira	0	0	0	0	0	0	0	0	0	0	16	0	0	0	0	18	0	0	0	0	14	0	0	0	0	7	0	0	0	0	0	0	0	0	0	0	0	0
ASV215	No	NA	NA	NA	Bacteria	Bacteroidota	Bacteroidia	Chitinophagales	Chitinophagaceae	Ferruginibacter.6	uncultured_bacterium	11	42	16	62	60	30	0	99	0	15	0	30	11	0	20	0	0	0	26	11	14	6	0	0	0	37	124	20	119	22	0	0	0	8	0	0	0	0
ASV216	No	NA	NA	NA	Bacteria	Actinobacteriota	Acidimicrobiia	Microtrichales	Ilumatobacteraceae	Ilumatobacter		0	0	0	0	0	0	0	0	0	0	0	0	0	0	0	0	0	0	0	0	0	0	0	0	9	0	0	0	0	0	0	0	0	13	0	0	0	12
ASV217	No	NA	NA	NA	Bacteria	Bacteroidota	Bacteroidia	Chitinophagales	Saprospiraceae	uncultured.29	uncultured_soil	0	0	0	0	0	0	0	0	0	0	0	0	0	0	0	0	0	0	0	6	0	0	0	0	0	0	0	0	0	0	0	0	0	0	0	0	0	0
ASV218	No	NA	NA	NA	Bacteria	Bacteroidota	Bacteroidia	Chitinophagales	Chitinophagaceae	uncultured.30	uncultured_bacterium	0	0	0	9	0	3	73	0	0	0	73	151	0	0	0	0	0	0	11	82	0	0	0	0	0	0	0	0	0	0	5	0	0	0	0	0	0	0
ASV219	No	NA	NA	NA	Bacteria	Proteobacteria	Alphaproteobacteria	Caulobacterales	Hyphomonadaceae	SWB02	metagenome	0	0	0	0	0	0	0	0	8	0	0	0	0	0	0	0	0	0	0	0	0	0	0	0	0	0	0	0	0	0	7	0	0	0	0	0	0	0
ASV220	No	NA	NA	NA	Bacteria	Planctomycetota	vadinHA49	vadinHA49	vadinHA49	vadinHA49.2		0	31	0	4	0	0	0	0	0	0	0	0	0	0	0	0	5	0	0	406	0	0	0	0	0	0	0	0	0	0	0	0	0	0	0	0	0	0
ASV221	No	NA	NA	NA	Bacteria	Proteobacteria	Gammaproteobacteria	Burkholderiales	Nitrosomonadaceae	Ellin6067.6		16	47	169	206	169	37	0	96	11	152	5	0	59	77	32	67	16	40	0	0	25	0	0	0	33	99	89	46	90	22	25	0	6	11	100	27	134	28
ASV222	No	NA	NA	NA	Bacteria	Proteobacteria	Gammaproteobacteria	Burkholderiales	Comamonadaceae	Hydrogenophaga		0	0	0	6	0	0	0	32	35	0	0	0	13	0	0	19	0	0	0	0	17	0	0	0	0	0	0	0	18	20	0	0	0	0	38	0	0	0
ASV223	No	NA	NA	NA	Bacteria	Proteobacteria	Gammaproteobacteria	Burkholderiales	Methylophilaceae	Methylotenera.3		0	0	0	0	0	0	0	0	0	0	0	9	0	0	0	0	0	0	0	8	0	0	0	0	0	0	0	0	0	0	0	0	0	0	0	0	0	0
ASV224	No	NA	NA	NA	Bacteria	Proteobacteria	Alphaproteobacteria	Rhizobiales	Hyphomicrobiaceae	Hyphomicrobium.2		24	0	0	45	0	0	154	52	22	48	8	39	43	215	71	39	61	35	0	0	0	0	0	0	51	0	0	0	30	44	0	67	55	42	106	80	0	153
ASV225	No	NA	NA	NA	Bacteria	Chloroflexi	KD4-96	KD4-96	KD4-96	KD4-96.2		0	0	0	0	0	14	0	0	0	0	0	0	0	0	0	0	0	0	0	0	0	0	0	0	0	0	0	0	0	0	0	0	0	0	0	0	0	0
ASV226	No	NA	NA	NA	Bacteria	Bacteroidota	Bacteroidia	Chitinophagales	Chitinophagaceae	Flavihumibacter	uncultured_bacterium	11	0	7	76	9	7	0	76	165	40	11	0	3	0	0	10	207	0	0	0	72	0	0	0	120	7	0	10	22	222	69	157	136	138	127	27	0	89
ASV227	No	NA	NA	NA	Bacteria	Proteobacteria	Gammaproteobacteria	Pseudomonadales	Pseudomonadaceae	Pseudomonas		8	0	0	0	0	0	0	0	65	0	0	0	0	0	0	0	85	0	0	0	0	0	0	0	0	0	0	0	0	158	0	0	0	0	74	0	0	0
ASV228	No	NA	NA	NA	Bacteria	Bacteroidota	Bacteroidia	Chitinophagales	Chitinophagaceae	Parasediminibacterium	uncultured_bacterium	0	13	22	26	13	35	0	6	22	0	0	0	4	0	9	13	0	6	24	0	0	0	0	0	0	0	20	0	23	0	0	0	0	0	0	0	0	0
ASV229	No	NA	NA	NA	Bacteria	Proteobacteria	Gammaproteobacteria	Steroidobacterales	Steroidobacteraceae	uncultured.31		0	0	0	0	0	0	0	16	18	0	0	0	0	0	0	0	0	0	0	0	0	0	0	0	0	0	0	0	0	0	12	0	0	0	0	0	0	9
ASV230	No	NA	NA	NA	Bacteria	Campilobacterota	Campylobacteria	Campylobacterales	Sulfurimonadaceae	Sulfuricurvum		0	0	0	0	0	0	9	0	0	0	0	64	0	0	0	0	0	0	0	0	0	0	0	0	0	0	0	2	0	0	4	0	0	0	0	0	0	0
ASV231	No	NA	NA	NA	Bacteria	Cyanobacteria	Cyanobacteriia	Pseudanabaenales	Pseudanabaenaceae	PCC-7429	Pseudanabaena_sp.	0	11	0	45	0	26	0	14	10	0	0	0	12	53	0	70	13	0	0	0	0	0	0	0	0	0	0	0	0	15	0	13	0	0	0	0	0	17
ASV232	No	NA	NA	NA	Bacteria	Proteobacteria	Gammaproteobacteria	Burkholderiales	Sutterellaceae	AAP99		0	0	0	17	0	0	56	0	0	0	58	104	0	0	0	0	0	0	0	48	0	0	0	0	0	0	0	0	0	0	0	0	0	0	0	0	52	0
ASV233	No	NA	NA	NA	Bacteria	Planctomycetota	Planctomycetes	Pirellulales	Pirellulaceae	lineage	uncultured_Pirellula	0	0	0	0	0	0	0	0	0	0	0	0	0	0	0	0	0	0	0	0	0	0	0	0	0	0	0	0	0	0	0	0	0	0	0	0	0	0
ASV234	No	NA	NA	NA	Bacteria	Acidobacteriota	Subgroup_22	Subgroup_22	Subgroup_22	22.1	uncultured_Holophaga	0	0	0	0	0	0	0	19	0	0	0	0	37	53	0	0	29	22	0	0	0	0	0	0	0	0	0	0	0	0	0	0	10	13	32	0	0	8
ASV235	No	NA	NA	NA	Bacteria	Bacteroidota	Bacteroidia	Chitinophagales	Saprospiraceae	uncultured.32	uncultured_soil	0	0	0	0	0	0	0	0	0	0	0	0	0	0	0	0	0	0	0	0	0	0	0	0	0	0	0	0	0	0	0	0	0	0	0	0	0	0
ASV236	No	NA	NA	NA	Bacteria	Proteobacteria	Alphaproteobacteria	Rhizobiales	Rhizobiaceae	Mesorhizobium		11	12	0	0	21	0	0	0	0	12	0	0	0	0	0	14	0	7	0	0	15	0	0	6	0	84	46	15	0	0	31	0	0	0	0	0	0	19
ASV237	No	NA	NA	NA	Bacteria	Verrucomicrobiota	Verrucomicrobiae	Opitutales	Opitutaceae	Lacunisphaera.1		0	0	0	0	0	0	12	0	0	0	26	40	0	0	0	0	0	0	11	31	0	0	0	0	0	0	0	0	0	0	0	0	0	0	0	0	101	0
ASV238	No	NA	NA	NA	Bacteria	Bacteroidota	Bacteroidia	Sphingobacteriales	AKYH767	AKYH767.3	uncultured_Bacteroidetes	0	37	65	4	93	0	0	0	0	0	0	0	0	0	0	0	0	0	0	0	0	0	0	0	0	46	20	0	0	0	0	0	0	0	0	0	0	0
ASV239	No	NA	NA	NA	Bacteria	Acidobacteriota	Acidobacteriae	Bryobacterales	Bryobacteraceae	Bryobacter.2		0	0	0	0	0	0	0	0	0	0	0	0	0	0	0	0	0	0	0	0	0	0	0	0	0	0	0	0	0	0	0	0	0	0	0	0	0	10
ASV240	No	NA	NA	NA	Bacteria	Cyanobacteria	Cyanobacteriia	Oxyphotobacteria_Incertae_Sedis	Unknown_Family	KVSF5	uncultured_bacterium	0	20	30	0	18	0	0	0	0	0	0	0	0	0	0	0	0	0	0	0	0	15	0	0	0	0	0	0	0	0	0	0	0	0	0	0	0	0
ASV241	No	NA	NA	NA	Bacteria	Bacteroidota	Bacteroidia	Flavobacteriales	Flavobacteriaceae	Flavobacterium.4	Flavobacterium_urumqiense	46	19	0	38	0	12	0	23	0	16	25	0	51	0	0	29	51	19	0	17	0	0	40	53	0	10	0	0	32	26	16	0	14	0	25	0	459	0
ASV242	No	NA	NA	NA	Bacteria	Proteobacteria	Gammaproteobacteria	Burkholderiales	Comamonadaceae	Polaromonas.5		117	974	631	1550	410	491	1199	336	739	339	1443	2703	179	72	1005	594	756	324	251	583	941	602	484	617	516	201	483	51	132	544	433	999	769	293	281	747	305	537
ASV243	No	NA	NA	NA	Bacteria	Proteobacteria	Gammaproteobacteria	Burkholderiales	Comamonadaceae	Rhodoferax.9		0	0	0	0	0	0	0	0	24	0	0	0	0	0	0	0	0	0	0	0	0	0	0	0	0	0	0	0	0	8	0	0	46	0	0	0	0	0
ASV244	No	NA	NA	NA	Bacteria	Acidobacteriota	Blastocatellia	Pyrinomonadales	Pyrinomonadaceae	RB41	metagenome	186	0	0	0	0	0	0	0	0	0	0	0	0	0	0	0	0	0	0	0	0	0	0	0	0	0	0	0	0	0	0	0	0	0	0	0	0	0
ASV245	No	NA	NA	NA	Bacteria	Myxococcota	Polyangia	Haliangiales	Haliangiaceae	Haliangium.1	uncultured_sludge	0	0	0	0	0	0	0	0	0	6	0	0	0	0	0	0	0	0	0	118	0	0	0	0	0	0	0	0	0	0	0	0	0	0	0	0	0	0
ASV246	No	NA	NA	NA	Bacteria	Bacteroidota	Bacteroidia	Chitinophagales	Chitinophagaceae	Terrimonas.1		0	0	0	0	0	0	0	0	0	0	0	0	0	0	0	0	0	0	0	0	0	0	0	0	0	0	0	0	0	20	0	0	25	63	29	47	0	39
ASV247	No	NA	NA	NA	Bacteria	Nitrospirota	Thermodesulfovibrionia	uncultured	uncultured	uncultured.33		0	0	0	0	0	0	0	0	0	0	0	0	0	0	0	0	0	0	0	0	0	0	0	0	0	0	0	0	0	0	0	0	0	0	0	0	0	0
ASV248	No	NA	NA	NA	Bacteria	Bacteroidota	Bacteroidia	Chitinophagales	Chitinophagaceae	Terrimonas.2		0	0	0	0	0	0	0	0	0	0	0	0	0	0	0	0	0	0	0	0	0	0	0	0	0	0	0	0	0	0	0	0	0	0	0	0	0	0
ASV249	No	NA	NA	NA	Bacteria	Bacteroidota	Bacteroidia	Flavobacteriales	Flavobacteriaceae	Flavobacterium.5		0	0	0	0	0	0	0	0	0	0	0	0	0	0	0	255	0	0	0	0	0	0	0	0	0	0	0	0	0	13	0	0	15	0	0	0	0	0
ASV250	No	NA	NA	NA	Bacteria	Cyanobacteria	Cyanobacteriia	Oxyphotobacteria_Incertae_Sedis	Unknown_Family	CYN64	uncultured_cyanobacterium	0	0	0	27	9	0	0	0	13	0	0	0	0	5	0	0	0	0	0	0	0	0	0	0	12	16	34	0	0	5	0	8	0	0	0	0	0	17
ASV251	No	NA	NA	NA	Bacteria	Proteobacteria	Gammaproteobacteria	Burkholderiales	Oxalobacteraceae	Noviherbaspirillum		0	0	0	0	0	0	0	0	0	0	29	0	0	0	0	0	0	0	0	0	0	0	0	0	0	0	0	0	0	0	0	0	0	0	0	0	0	0
ASV252	No	NA	NA	NA	Bacteria	Proteobacteria	Gammaproteobacteria	Burkholderiales	Comamonadaceae	Polaromonas.6		45	434	0	28	33	66	899	0	0	0	403	852	0	0	46	75	0	0	56	449	14	421	248	1045	0	9	92	32	40	6	89	0	10	0	0	0	968	0
ASV253	No	NA	NA	NA	Bacteria	Proteobacteria	Alphaproteobacteria	Rhizobiales	Hyphomicrobiaceae	Hyphomicrobium.3		0	0	0	150	0	10	0	109	14	88	0	0	253	48	0	7	0	0	0	0	0	0	0	0	0	0	0	27	19	8	0	8	0	0	12	0	0	25
ASV254	No	NA	NA	NA	Bacteria	Proteobacteria	Gammaproteobacteria	Burkholderiales	Comamonadaceae	Rhizobacter.3		0	0	20	0	0	0	0	0	11	0	0	0	0	0	0	0	0	0	0	50	0	249	192	185	0	0	52	0	0	0	49	0	0	0	0	0	0	0
ASV255	No	NA	NA	NA	Bacteria	Acidobacteriota	Vicinamibacteria	Vicinamibacterales	uncultured	uncultured.34		106	91	106	0	167	0	18	63	10	35	0	19	0	0	25	25	0	29	0	0	0	88	86	136	18	99	71	7	0	0	229	0	0	0	0	0	0	0
ASV256	No	NA	NA	NA	Bacteria	Proteobacteria	Gammaproteobacteria	Burkholderiales	Sutterellaceae	AAP99.1	uncultured_bacterium	0	0	0	127	0	0	0	0	167	0	0	0	0	0	0	0	259	13	0	0	187	0	0	0	61	0	0	0	8	487	35	204	228	0	166	9	0	92
ASV257	No	NA	NA	NA	Bacteria	Acidobacteriota	Acidobacteriae	Bryobacterales	Bryobacteraceae	Bryobacter.3	Bryobacter_aggregatus	0	7	13	0	10	0	0	0	0	0	14	15	0	0	0	0	0	0	50	0	0	9	18	16	0	0	0	0	0	0	0	0	0	0	0	0	0	0
ASV258	No	NA	NA	NA	Bacteria	Proteobacteria	Gammaproteobacteria	Burkholderiales	Methylophilaceae	Methylotenera.4	uncultured_bacterium	0	233	153	25	215	55	0	461	0	157	0	0	185	934	114	0	0	54	0	0	0	0	0	0	51	0	0	0	0	66	0	0	32	47	91	0	0	591
ASV259	No	NA	NA	NA	Bacteria	Proteobacteria	Gammaproteobacteria	Burkholderiales	Comamonadaceae	Rhodoferax.10		0	181	65	33	0	73	0	340	40	50	0	0	78	0	78	45	0	0	0	0	0	16	25	0	64	0	0	0	0	0	0	61	64	65	16	52	0	84
ASV260	No	NA	NA	NA	Bacteria	Proteobacteria	Alphaproteobacteria	Rhizobiales	Hyphomicrobiaceae	Hyphomicrobium.4		0	22	46	40	53	0	34	12	0	0	37	57	256	0	56	0	0	22	0	16	0	0	0	0	17	55	34	0	0	0	0	14	17	21	0	29	85	16
ASV261	No	NA	NA	NA	Bacteria	Proteobacteria	Gammaproteobacteria	Burkholderiales	Comamonadaceae	Rhizobacter.4		190	330	257	40	306	0	0	186	106	163	0	0	111	130	246	139	66	76	0	0	0	125	157	111	156	0	40	0	0	49	0	45	48	99	109	92	40	67
ASV262	No	NA	NA	NA	Bacteria	Proteobacteria	Gammaproteobacteria	Ga0077536	Ga0077536	Ga0077536.1	metagenome	0	0	0	0	0	0	0	50	0	39	0	0	0	86	0	0	34	39	0	0	0	0	0	0	49	0	0	0	0	67	0	44	0	92	92	0	0	41
ASV263	No	NA	NA	NA	Bacteria	Verrucomicrobiota	Verrucomicrobiae	Verrucomicrobiales	Verrucomicrobiaceae	Verrucomicrobium	uncultured_bacterium	0	0	0	14	0	0	0	0	0	0	0	0	0	0	0	0	0	0	0	0	4	0	0	0	0	0	0	0	9	0	0	0	0	0	0	0	0	0
ASV264	No	NA	NA	NA	Bacteria	Proteobacteria	Gammaproteobacteria	Burkholderiales	Methylophilaceae	Methylotenera.5	uncultured_bacterium	57	14	13	55	26	30	0	30	35	0	0	0	0	35	262	51	87	102	0	34	0	0	0	0	44	39	64	0	0	183	0	67	79	35	71	31	0	35
ASV265	No	NA	NA	NA	Bacteria	Bacteroidota	Bacteroidia	Flavobacteriales	Flavobacteriaceae	Flavobacterium.6		0	0	0	0	0	0	0	0	0	0	0	0	0	0	0	0	0	0	0	0	0	0	0	0	0	0	0	0	0	0	0	0	0	0	0	0	0	0
ASV266	No	NA	NA	NA	Bacteria	Bacteroidota	Bacteroidia	Flavobacteriales	Flavobacteriaceae	Flavobacterium.7		28	46	56	0	33	11	0	0	0	0	0	0	0	0	68	0	0	0	0	0	0	141	115	209	0	0	0	3	0	0	0	0	0	0	0	0	10	0
ASV267	No	NA	NA	NA	Bacteria	Chloroflexi	Dehalococcoidia	S085	S085	S085	uncultured_bacterium	3	0	0	0	0	0	29	0	4	12	34	15	0	0	0	7	0	0	39	20	3	0	0	0	0	0	0	0	9	0	0	0	0	0	0	21	45	0
ASV268	No	NA	NA	NA	Bacteria	Proteobacteria	Gammaproteobacteria	Burkholderiales	TRA3-20	TRA3-20.2		0	0	0	0	0	0	0	0	0	0	0	0	0	0	0	0	0	15	0	0	0	0	0	0	0	0	0	0	0	0	0	0	0	0	0	0	0	0
ASV269	No	NA	NA	NA	Bacteria	Proteobacteria	Gammaproteobacteria	Burkholderiales	Comamonadaceae	unknown.25		0	0	0	0	0	0	0	0	0	0	0	0	0	0	0	0	0	0	0	0	0	0	0	0	0	0	0	0	0	0	0	0	0	0	0	0	0	0
ASV270	No	NA	NA	NA	Bacteria	Patescibacteria	Parcubacteria	Candidatus_Adlerbacteria	Candidatus_Adlerbacteria	Adlerbacteria	uncultured_bacterium	0	0	0	0	0	0	0	0	0	0	0	0	0	0	0	0	0	0	0	0	0	0	0	0	0	0	0	0	0	0	0	0	0	0	0	0	0	0
ASV271	No	NA	NA	NA	Bacteria	Acidobacteriota	Acidobacteriae	Bryobacterales	Bryobacteraceae	Bryobacter.4		0	0	0	8	0	0	0	20	0	6	0	0	9	42	0	0	21	0	0	0	0	0	0	0	41	0	0	0	0	13	9	23	16	24	71	0	0	48
ASV272	No	NA	NA	NA	Bacteria	Verrucomicrobiota	Verrucomicrobiae	Opitutales	Opitutaceae	Opitutus		0	0	0	0	0	0	0	0	0	0	0	0	0	0	0	0	0	0	0	0	0	0	0	0	0	0	13	0	0	0	0	0	0	0	0	0	0	0
ASV273	No	NA	NA	NA	Bacteria	Actinobacteriota	Acidimicrobiia	uncultured	uncultured	uncultured.35	uncultured_bacterium	159	133	211	49	188	43	66	34	39	14	39	53	13	0	41	24	27	33	0	0	15	85	113	108	41	149	69	106	140	14	67	31	16	42	38	9	86	19
ASV274	No	NA	NA	NA	Bacteria	Proteobacteria	Gammaproteobacteria	Burkholderiales	Comamonadaceae	Rhodoferax.11		0	11	29	0	12	0	0	0	0	0	0	0	0	0	14	0	0	0	0	0	0	65	99	71	0	17	33	0	0	0	0	0	0	0	0	0	10	0
ASV275	No	NA	NA	NA	Bacteria	Patescibacteria	Parcubacteria	Candidatus_Nomurabacteria	Candidatus_Nomurabacteria	Nomurabacteria	uncultured_bacterium	0	0	0	0	0	0	0	0	0	0	0	0	0	0	0	0	0	0	0	0	0	77	60	143	0	0	0	0	0	0	0	0	0	0	0	0	0	0
ASV276	No	NA	NA	NA	Bacteria	Proteobacteria	Gammaproteobacteria	Burkholderiales	Nitrosomonadaceae	MND1.1		0	0	0	21	0	0	0	0	0	0	0	0	16	34	0	0	0	0	0	0	0	35	32	47	0	25	46	0	0	0	58	0	0	0	0	33	0	11
ASV277	No	NA	NA	NA	Bacteria	Proteobacteria	Alphaproteobacteria	Rhodobacterales	Rhodobacteraceae	unknown.26		0	27	0	77	0	43	0	171	621	54	0	0	118	82	159	56	282	0	0	0	0	0	0	0	829	0	13	0	0	137	476	1384	589	454	172	66	0	577
ASV278	No	NA	NA	NA	Bacteria	Bacteroidota	Bacteroidia	Flavobacteriales	Flavobacteriaceae	Flavobacterium.8	Flavobacterium_psychrophilum	0	0	0	0	0	0	0	0	0	0	0	0	0	0	0	0	0	0	0	0	0	0	0	0	0	0	0	0	0	0	0	0	0	0	0	0	0	0
ASV279	No	NA	NA	NA	Bacteria	Proteobacteria	Gammaproteobacteria	Burkholderiales	Comamonadaceae	unknown.27		0	0	0	0	0	0	0	0	0	0	0	0	0	0	0	0	0	0	0	0	0	0	0	0	0	0	0	0	0	0	0	0	0	0	0	0	0	0
ASV280	No	NA	NA	NA	Bacteria	Proteobacteria	Gammaproteobacteria	Beggiatoales	Beggiatoaceae	uncultured.36	uncultured_bacterium	0	0	0	0	0	16	0	0	0	0	0	0	0	0	0	0	0	0	0	0	0	0	0	0	0	0	0	4	126	0	0	0	0	0	0	0	0	0
ASV281	No	NA	NA	NA	Bacteria	Proteobacteria	Gammaproteobacteria	Burkholderiales	Nitrosomonadaceae	Ellin6067.7		0	0	0	0	0	0	0	0	0	0	0	0	0	0	0	0	0	0	0	0	0	0	0	0	0	0	0	0	0	0	0	0	0	0	0	0	0	0
ASV282	No	NA	NA	NA	Bacteria	Proteobacteria	Gammaproteobacteria	Burkholderiales	Comamonadaceae	uncultured.37		0	18	0	0	0	84	640	0	0	0	330	790	0	0	70	0	0	0	364	327	0	0	0	0	0	0	0	0	0	0	31	0	0	0	0	0	142	0
ASV283	No	NA	NA	NA	Bacteria	Bacteroidota	Bacteroidia	Chitinophagales	Chitinophagaceae	Ferruginibacter.7	uncultured_bacterium	0	0	0	0	0	0	0	0	0	0	0	0	0	0	0	0	0	0	0	0	0	0	0	0	0	0	45	0	0	0	0	0	0	0	0	0	0	0
ASV284	No	NA	NA	NA	Bacteria	Nitrospirota	Thermodesulfovibrionia	uncultured	uncultured	uncultured.38		0	0	0	0	0	0	0	0	0	0	0	0	0	0	0	0	0	0	0	0	0	0	0	0	0	0	0	0	0	0	0	0	0	0	0	0	0	0
ASV285	No	NA	NA	NA	Bacteria	Firmicutes	Clostridia	Peptostreptococcales-Tissierellales	Fusibacteraceae	Fusibacter		0	0	0	0	0	0	0	0	0	0	16	18	0	0	0	0	0	0	0	940	0	0	0	0	0	0	0	0	0	0	0	0	0	0	0	0	0	0
ASV286	No	NA	NA	NA	Bacteria	Bacteroidota	Bacteroidia	Flavobacteriales	Flavobacteriaceae	Flavobacterium.9		0	0	0	0	0	0	0	0	46	0	0	0	0	0	0	36	0	0	0	0	15	0	0	0	34	0	0	0	0	24	0	40	18	15	0	0	0	0
ASV287	No	NA	NA	NA	Bacteria	Bacteroidota	Bacteroidia	Chitinophagales	Chitinophagaceae	uncultured.39	uncultured_Chitinophaga	10	32	43	0	36	0	0	0	0	12	0	0	0	0	0	0	0	0	0	0	0	0	0	0	0	24	15	0	0	0	28	0	0	0	0	7	0	0
ASV288	No	NA	NA	NA	Bacteria	Proteobacteria	Gammaproteobacteria	Burkholderiales	Nitrosomonadaceae	MND1.2	uncultured_beta	0	0	0	0	0	0	7	0	0	0	17	22	0	0	0	6	0	0	5	0	0	0	0	0	0	0	0	0	0	0	0	0	0	0	0	0	12	0
ASV289	No	NA	NA	NA	Bacteria	Verrucomicrobiota	Verrucomicrobiae	Verrucomicrobiales	Rubritaleaceae	Luteolibacter.2	uncultured_bacterium	0	0	0	0	0	0	0	0	0	0	0	0	0	0	0	0	0	0	0	0	0	0	70	34	0	0	0	0	0	0	0	0	0	0	0	51	0	0
ASV290	No	NA	NA	NA	Bacteria	Proteobacteria	Gammaproteobacteria	Burkholderiales	TRA3-20	TRA3-20.3		0	0	0	0	0	0	0	0	0	0	0	0	0	0	0	0	0	0	0	0	0	0	0	0	0	0	0	0	0	0	0	0	0	0	0	0	0	0
ASV291	No	NA	NA	NA	Bacteria	Proteobacteria	Gammaproteobacteria	Burkholderiales	Nitrosomonadaceae	Ellin6067.8	uncultured_bacterium	0	0	0	0	0	0	208	0	0	0	71	213	0	0	51	0	0	0	0	159	0	0	0	0	0	35	0	0	0	0	0	0	0	0	0	0	139	0
ASV292	No	NA	NA	NA	Bacteria	Proteobacteria	Gammaproteobacteria	Burkholderiales	Comamonadaceae	Leptothrix.1		3	71	0	180	0	293	0	31	0	36	0	0	24	20	48	232	3	12	0	0	176	0	0	0	37	0	0	63	60	57	30	42	45	0	62	0	0	145
ASV293	No	NA	NA	NA	Bacteria	Planctomycetota	Planctomycetes	Pirellulales	Pirellulaceae	Pirellula.2	uncultured_bacterium	0	0	0	38	0	0	0	11	22	7	0	0	0	0	0	24	13	0	0	0	8	0	0	0	0	0	0	9	13	0	32	91	20	18	0	0	0	85
ASV294	No	NA	NA	NA	Bacteria	Bacteroidota	Bacteroidia	Flavobacteriales	NS9_marine_group	group.1		0	10	11	0	0	0	0	0	34	0	0	0	0	0	0	0	29	0	0	0	0	0	0	0	19	0	0	0	0	73	27	89	70	87	62	10	0	23
ASV295	No	NA	NA	NA	Bacteria	Armatimonadota	Fimbriimonadia	Fimbriimonadales	Fimbriimonadaceae	Fimbriimonadaceae	uncultured_bacterium	0	5	0	18	0	0	10	11	0	8	0	0	0	11	16	45	0	34	0	0	0	0	0	0	0	7	0	12	16	18	0	0	8	25	62	6	0	30
ASV296	No	NA	NA	NA	Bacteria	Myxococcota	Myxococcia	Myxococcales	27F-1492R	27F-1492R	uncultured_bacterium	0	15	0	26	0	0	0	9	0	61	0	0	5	0	9	9	0	7	0	0	15	0	0	0	6	10	10	9	24	3	0	0	0	0	12	6	7	0
ASV297	No	NA	NA	NA	Bacteria	Proteobacteria	Alphaproteobacteria	Sphingomonadales	Sphingomonadaceae	unknown.28		0	0	0	0	0	0	0	0	0	0	0	0	0	0	33	0	0	0	0	0	0	0	0	0	27	24	49	0	0	0	0	0	0	0	0	0	0	24
ASV298	No	NA	NA	NA	Bacteria	Bacteroidota	Bacteroidia	Chitinophagales	Chitinophagaceae	Lacibacter	uncultured_bacterium	9	13	0	0	7	29	0	31	12	0	0	0	15	26	0	24	15	0	0	0	0	0	0	0	16	0	15	38	9	24	0	23	8	35	46	0	13	92
ASV299	No	NA	NA	NA	Bacteria	Proteobacteria	Gammaproteobacteria	Burkholderiales	Nitrosomonadaceae	mle1-7	uncultured_bacterium	36	48	0	152	35	0	0	93	0	132	0	0	67	119	104	71	38	81	0	0	0	0	0	0	66	0	0	0	0	35	0	0	44	55	170	55	79	120
ASV300	No	NA	NA	NA	Bacteria	Proteobacteria	Alphaproteobacteria	Caulobacterales	Caulobacteraceae	Phenylobacterium		123	33	57	0	32	0	0	0	37	0	0	0	0	0	9	0	9	0	12	0	0	8	10	4	6	45	58	0	5	0	31	0	5	0	5	0	0	0
ASV301	No	NA	NA	NA	Bacteria	Armatimonadota	Chthonomonadetes	Chthonomonadales	Chthonomonadaceae	Chthonomonas.1	uncultured_bacterium	40	0	0	31	0	7	0	79	48	14	0	0	55	0	11	0	117	0	0	0	0	0	0	0	57	0	0	0	0	66	25	69	58	0	105	0	0	50
ASV302	No	NA	NA	NA	Bacteria	Proteobacteria	Alphaproteobacteria	Rhizobiales	Hyphomicrobiaceae	Hyphomicrobium.5		0	0	0	0	8	0	0	0	0	0	0	0	43	212	16	0	0	0	0	0	0	0	0	0	29	0	0	0	0	0	0	0	0	46	0	25	0	0
ASV303	No	NA	NA	NA	Bacteria	Actinobacteriota	Acidimicrobiia	Microtrichales	Ilumatobacteraceae	group.2	metagenome	21	0	0	0	0	0	76	0	0	0	26	0	0	0	0	0	0	0	55	63	0	0	0	0	0	0	0	0	0	0	0	0	0	0	0	24	25	0
ASV304	No	NA	NA	NA	Bacteria	Planctomycetota	Planctomycetes	Gemmatales	Gemmataceae	Fimbriiglobus	uncultured_bacterium	0	0	0	0	0	0	0	0	0	0	0	0	0	0	0	0	9	0	0	0	0	0	0	0	0	0	0	0	0	14	96	14	0	0	0	0	0	0
ASV305	No	NA	NA	NA	Bacteria	Bacteroidota	Bacteroidia	Chitinophagales	Chitinophagaceae	uncultured.40		5	88	35	114	30	49	44	65	0	7	35	82	0	0	37	32	8	0	27	0	0	0	8	0	0	14	45	52	26	8	0	0	6	0	29	0	62	0
ASV306	No	NA	NA	NA	Bacteria	Planctomycetota	Planctomycetes	Pirellulales	Pirellulaceae	Pirellula.3	uncultured_bacterium	0	0	0	0	0	0	0	0	0	0	0	0	0	0	0	0	0	0	0	0	0	0	0	0	16	0	0	0	0	0	0	42	0	0	0	0	0	46
ASV307	No	NA	NA	NA	Bacteria	Acidobacteriota	Blastocatellia	Nov.24	Nov.24	Nov.24	uncultured_bacterium	0	0	0	0	0	0	0	0	0	0	0	0	0	0	0	0	0	0	0	0	0	0	0	0	0	0	0	0	0	0	0	0	0	0	0	0	0	0
ASV308	No	NA	NA	NA	Bacteria	Desulfobacterota	Desulfobulbia	Desulfobulbales	Desulfocapsaceae	uncultured.41		0	0	0	0	0	0	0	0	0	0	0	0	0	0	0	0	0	0	0	316	0	0	0	0	0	0	0	0	0	0	0	0	0	0	0	0	0	0
ASV309	No	NA	NA	NA	Bacteria	Bacteroidota	Bacteroidia	Flavobacteriales	Flavobacteriaceae	Flavobacterium.10		0	0	0	0	0	0	0	0	0	0	0	0	0	0	0	0	0	0	0	0	0	0	0	0	0	0	0	0	0	0	0	0	0	0	0	0	0	0
ASV310	No	NA	NA	NA	Bacteria	Planctomycetota	Phycisphaerae	Tepidisphaerales	WD2101_soil_group	group.3	uncultured_bacterium	5	0	0	24	0	7	0	51	0	80	0	0	175	45	0	17	10	0	0	0	0	0	0	0	9	0	0	0	0	18	0	8	0	18	46	0	0	39
ASV311	No	NA	NA	NA	Bacteria	Proteobacteria	Gammaproteobacteria	Xanthomonadales	Xanthomonadaceae	Arenimonas.3	Arenimonas_oryziterrae	0	0	7	0	0	0	0	0	0	0	0	0	0	0	0	0	92	0	0	0	52	0	0	0	33	0	0	0	0	0	0	0	48	0	0	0	0	0
ASV312	No	NA	NA	NA	Bacteria	Proteobacteria	Gammaproteobacteria	Burkholderiales	Oxalobacteraceae	Undibacterium		0	0	0	0	0	0	0	0	0	0	0	0	0	0	0	0	0	0	0	0	0	0	0	0	0	0	0	0	0	0	0	0	0	0	0	0	0	0
ASV313	No	NA	NA	NA	Bacteria	Planctomycetota	Planctomycetes	Gemmatales	Gemmataceae	Fimbriiglobus.1	uncultured_bacterium	48	7	0	0	8	0	0	8	0	0	22	61	0	0	0	0	96	0	0	8	5	87	125	122	0	51	17	0	0	20	0	0	27	0	0	11	0	0
ASV314	No	NA	NA	NA	Bacteria	Proteobacteria	Gammaproteobacteria	Burkholderiales	Comamonadaceae	unknown.29		13	0	0	0	0	17	88	0	0	0	65	12	0	0	18	0	0	0	636	197	25	0	15	0	0	31	56	0	0	0	0	0	0	0	0	0	26	0
ASV315	No	NA	NA	NA	Bacteria	Verrucomicrobiota	Verrucomicrobiae	Verrucomicrobiales	Verrucomicrobiaceae	uncultured.42	uncultured_Verrucomicrobia	0	0	0	0	0	0	0	0	0	0	0	0	0	0	0	0	16	0	0	0	0	0	0	0	0	0	0	0	0	0	0	0	0	0	0	22	0	58
ASV316	No	NA	NA	NA	Bacteria	Bacteroidota	Bacteroidia	Flavobacteriales	Flavobacteriaceae	Flavobacterium.11		0	0	0	0	0	15	0	0	45	7	0	0	16	0	0	0	9	0	0	0	0	0	0	0	82	0	0	0	0	17	0	0	0	0	0	0	0	0
ASV317	No	NA	NA	NA	Bacteria	Latescibacterota	Latescibacterota	Latescibacterota	Latescibacterota	Latescibacterota.3	metagenome	0	0	0	0	0	0	0	0	0	0	0	0	0	0	0	0	0	0	0	0	0	0	0	0	0	0	0	0	0	0	0	0	0	0	0	0	0	0
ASV318	No	NA	NA	NA	Bacteria	Planctomycetota	OM190	OM190	OM190	OM190	uncultured_bacterium	0	0	0	0	0	0	0	0	0	0	0	0	0	0	0	0	0	0	0	0	0	0	0	0	0	0	0	0	0	0	0	0	0	0	0	0	0	0
ASV319	No	NA	NA	NA	Bacteria	Proteobacteria	Gammaproteobacteria	Burkholderiales	Methylophilaceae	Methylotenera.6	uncultured_bacterium	25	692	654	436	439	534	0	639	155	250	0	0	373	29	595	97	48	139	0	0	0	0	0	0	250	73	131	0	0	0	57	254	59	309	23	0	0	122
ASV320	No	NA	NA	NA	Bacteria	Bacteroidota	Bacteroidia	Chitinophagales	Saprospiraceae	uncultured.43	uncultured_bacterium	0	0	0	0	0	0	0	0	0	0	0	0	0	0	0	0	0	0	0	0	0	0	0	0	0	0	0	0	0	0	0	8	6	17	0	12	0	8
ASV321	No	NA	NA	NA	Bacteria	Proteobacteria	Gammaproteobacteria	Burkholderiales	Hydrogenophilaceae	Thiobacillus.1		0	0	0	0	0	11	19	0	0	0	126	89	0	0	0	0	0	0	0	0	0	0	0	0	0	0	0	0	0	0	0	0	0	0	0	0	0	0
ASV322	No	NA	NA	NA	Bacteria	Bacteroidota	Bacteroidia	Flavobacteriales	NS9_marine_group	group.4	uncultured_Bacteroidetes	0	12	0	0	0	13	0	61	0	0	0	0	0	0	13	109	0	0	0	0	0	0	0	0	9	0	0	0	0	0	0	0	5	0	0	0	0	0
ASV323	No	NA	NA	NA	Bacteria	Proteobacteria	Gammaproteobacteria	Burkholderiales	Nitrosomonadaceae	IS-44	metagenome	227	36	0	142	0	0	0	113	0	140	0	20	0	62	154	238	0	49	21	0	175	50	49	0	0	579	416	549	920	0	176	0	0	0	0	0	0	95
ASV324	No	NA	NA	NA	Bacteria	Verrucomicrobiota	Verrucomicrobiae	Pedosphaerales	Pedosphaeraceae	uncultured.44	metagenome	20	0	0	34	0	0	0	0	0	0	0	0	0	22	0	30	0	11	0	0	0	0	0	0	22	32	0	0	0	0	0	0	0	0	0	15	0	0
ASV325	No	NA	NA	NA	Bacteria	Bacteroidota	Bacteroidia	Cytophagales	Microscillaceae	OLB12	uncultured_bacterium	0	0	0	0	0	0	27	0	0	0	22	55	0	0	0	0	0	0	0	49	0	19	37	71	0	0	0	0	0	0	0	0	0	0	0	0	16	0
ASV326	No	NA	NA	NA	Bacteria	Proteobacteria	Gammaproteobacteria	Burkholderiales	Comamonadaceae	unknown.30		0	15	0	63	0	0	0	0	0	47	0	0	18	0	0	47	0	0	0	0	0	0	0	0	0	0	0	0	0	75	0	0	30	0	46	0	0	73
ASV327	No	NA	NA	NA	Bacteria	Proteobacteria	Gammaproteobacteria	Burkholderiales	Comamonadaceae	unknown.31		0	0	0	0	0	0	0	0	0	0	0	0	0	0	0	0	0	0	0	0	0	0	0	0	0	0	0	0	0	0	0	0	0	0	0	0	0	0
ASV328	No	NA	NA	NA	Bacteria	Acidobacteriota	Vicinamibacteria	Vicinamibacterales	Vicinamibacteraceae	Vicinamibacteraceae.4		0	0	0	0	0	30	39	0	0	0	25	56	0	0	0	0	0	0	0	0	31	0	0	0	0	0	50	178	211	0	0	0	0	0	0	0	0	0
ASV329	No	NA	NA	NA	Bacteria	Bacteroidota	Bacteroidia	Flavobacteriales	Flavobacteriaceae	Flavobacterium.12		0	0	0	0	0	0	0	16	0	0	0	0	0	0	748	93	0	0	0	0	0	0	0	0	0	0	0	0	0	0	0	0	0	0	0	0	0	0
ASV330	No	NA	NA	NA	Bacteria	Proteobacteria	Gammaproteobacteria	Burkholderiales	B1-7BS	B1-7BS	uncultured_bacterium	0	0	0	0	0	0	9	9	0	0	0	0	10	54	0	10	0	8	0	0	0	0	0	0	0	0	0	0	0	0	0	0	0	0	0	14	0	0
ASV331	No	NA	NA	NA	Bacteria	Acidobacteriota	Acidobacteriae	Acidobacteriae	Acidobacteriae	Paludibaculum	uncultured_bacterium	0	0	0	0	0	0	6	0	0	0	0	0	3	0	0	0	4	0	3	0	0	0	0	0	0	0	0	0	0	4	0	0	0	4	7	13	0	0
ASV332	No	NA	NA	NA	Bacteria	Proteobacteria	Gammaproteobacteria	Pseudomonadales	Pseudomonadaceae	Pseudomonas.1		0	0	0	0	0	0	0	0	0	0	0	0	0	0	0	0	0	0	0	0	0	0	0	0	0	0	0	0	0	0	0	0	0	0	0	0	0	0
ASV333	No	NA	NA	NA	Bacteria	Bacteroidota	Bacteroidia	Chitinophagales	Chitinophagaceae	Ferruginibacter.8		0	39	42	0	23	0	10	45	0	0	0	0	24	48	53	109	0	88	0	0	0	0	0	0	106	0	0	0	0	0	0	20	0	130	0	54	0	41
ASV334	No	NA	NA	NA	Bacteria	Nitrospirota	Nitrospiria	Nitrospirales	Nitrospiraceae	Nitrospira.1		0	0	0	0	0	0	0	0	0	0	0	0	0	0	0	0	0	0	0	0	0	0	0	0	0	0	0	0	0	0	0	0	0	0	0	0	152	0
ASV335	No	NA	NA	NA	Bacteria	Proteobacteria	Gammaproteobacteria	Burkholderiales	Comamonadaceae	unknown.32		57	0	0	0	0	0	0	0	60	0	0	0	0	0	0	0	0	0	0	0	0	0	0	0	92	0	0	0	0	12	0	85	24	40	129	0	0	76
ASV336	No	NA	NA	NA	Bacteria	Proteobacteria	Gammaproteobacteria	Burkholderiales	Comamonadaceae	unknown.33		0	0	0	51	0	35	112	27	0	23	40	54	30	0	0	0	0	0	0	28	0	0	0	0	0	0	28	19	0	0	0	0	0	0	0	0	178	0
ASV337	No	NA	NA	NA	Bacteria	Acidobacteriota	Vicinamibacteria	Vicinamibacterales	Vicinamibacteraceae	Vicinamibacteraceae.5	uncultured_Acidobacteria	0	14	0	63	0	34	46	0	0	0	25	89	0	0	0	0	0	0	0	63	26	0	0	0	0	0	0	14	54	0	0	0	0	0	0	0	19	0
ASV338	No	NA	NA	NA	Bacteria	Proteobacteria	Gammaproteobacteria	Burkholderiales	Comamonadaceae	unknown.34		0	0	0	17	0	0	0	24	0	0	0	0	68	0	0	0	18	0	0	0	0	0	0	0	0	0	0	0	0	15	24	96	100	0	0	0	0	130
ASV339	No	NA	NA	NA	Bacteria	Proteobacteria	Gammaproteobacteria	Burkholderiales	Comamonadaceae	Rhodoferax.12		46	0	0	0	0	37	320	0	0	0	266	464	0	0	92	15	0	88	522	220	15	60	71	147	0	57	63	0	0	0	0	0	0	0	0	21	150	40
ASV340	No	NA	NA	NA	Bacteria	Proteobacteria	Gammaproteobacteria	Burkholderiales	Comamonadaceae	Polaromonas.7		93	0	27	30	0	21	12	0	0	0	33	26	0	0	11	14	0	0	26	56	45	0	0	27	0	118	168	61	92	0	0	0	0	0	0	0	15	0
ASV341	No	NA	NA	NA	Bacteria	Proteobacteria	Gammaproteobacteria	Burkholderiales	Gallionellaceae	unknown.35		0	0	0	0	0	0	0	0	0	0	0	0	0	0	0	0	0	0	0	0	0	0	0	0	0	0	0	0	0	0	0	0	0	0	0	0	0	0
ASV342	No	NA	NA	NA	Bacteria	Proteobacteria	Gammaproteobacteria	Burkholderiales	Comamonadaceae	Polaromonas.8		68	0	0	20	0	33	37	10	0	25	24	35	0	0	0	26	0	12	32	23	28	0	0	0	0	74	121	39	148	0	11	0	0	0	0	0	20	0
ASV343	No	NA	NA	NA	Bacteria	Gemmatimonadota	Gemmatimonadetes	Gemmatimonadales	Gemmatimonadaceae	Gemmatimonas.2		153	154	178	64	104	11	0	79	48	59	0	0	35	36	34	47	32	19	0	0	0	0	0	4	59	31	30	2	3	10	0	18	21	34	16	19	0	31
ASV344	No	NA	NA	NA	Bacteria	Proteobacteria	Gammaproteobacteria	Burkholderiales	Hydrogenophilaceae	Thiobacillus.2		0	0	0	0	0	15	0	5	0	0	144	166	0	0	0	0	0	0	0	0	0	0	0	0	0	0	0	0	44	0	0	0	0	0	0	0	0	0
ASV345	No	NA	NA	NA	Bacteria	Proteobacteria	Gammaproteobacteria	Burkholderiales	Comamonadaceae	unknown.36		0	0	0	0	0	0	0	0	0	0	0	0	0	0	0	0	0	0	0	0	0	0	0	0	0	0	0	0	0	0	0	0	0	0	0	0	0	0
ASV346	No	NA	NA	NA	Bacteria	Proteobacteria	Gammaproteobacteria	Burkholderiales	Comamonadaceae	uncultured.45		0	0	0	0	0	17	27	0	0	0	2	8	0	0	0	0	0	0	49	40	0	0	0	0	0	0	0	0	0	0	0	0	0	0	0	0	35	0
ASV347	No	NA	NA	NA	Bacteria	Proteobacteria	Gammaproteobacteria	Gammaproteobacteria_Incertae_Sedis	Unknown_Family	Acidibacter		21	0	0	0	0	0	0	0	0	0	0	0	0	0	0	0	0	0	0	0	0	0	0	0	16	0	0	0	0	0	0	0	0	0	0	0	0	0
ASV348	No	NA	NA	NA	Bacteria	Planctomycetota	Planctomycetes	Pirellulales	Pirellulaceae	uncultured.46	metagenome	0	0	0	0	0	0	0	0	0	0	0	0	0	0	0	0	0	0	0	0	0	0	0	0	0	0	0	0	0	0	0	0	0	0	0	0	30	0
ASV349	No	NA	NA	NA	Bacteria	Proteobacteria	Alphaproteobacteria	Rhodobacterales	Rhodobacteraceae	Rhodobacter.1		0	0	0	0	0	0	0	0	44	0	0	0	27	17	0	0	33	0	0	0	0	0	0	0	0	0	0	0	0	37	0	51	53	0	41	0	0	0
ASV350	No	NA	NA	NA	Bacteria	Proteobacteria	Gammaproteobacteria	Burkholderiales	Gallionellaceae	Nitrotoga.3		0	0	0	0	0	11	50	0	0	23	17	63	0	0	0	9	0	0	0	63	0	0	0	0	0	0	0	0	24	0	0	0	0	0	11	0	0	0
ASV351	No	NA	NA	NA	Bacteria	Proteobacteria	Gammaproteobacteria	Xanthomonadales	Rhodanobacteraceae	uncultured.47	uncultured_bacterium	0	0	0	0	0	0	0	0	0	0	0	0	0	0	0	0	0	0	0	30	39	0	0	0	0	0	0	0	0	9	0	7	9	0	7	0	0	0
ASV352	Yes	UP	Otemma	Tributary	Bacteria	Proteobacteria	Gammaproteobacteria	Burkholderiales	Comamonadaceae	unknown.37		0	0	0	0	0	0	0	0	0	0	0	0	0	0	0	0	0	0	0	9	0	0	0	0	0	0	0	0	0	0	0	0	0	0	0	0	0	0
ASV353	No	NA	NA	NA	Bacteria	Proteobacteria	Gammaproteobacteria	Burkholderiales	Comamonadaceae	unknown.38		0	0	0	0	0	0	0	0	0	0	0	0	0	0	0	0	0	0	0	0	0	0	0	0	0	0	0	0	0	0	0	0	0	0	0	0	0	0
ASV354	No	NA	NA	NA	Bacteria	Proteobacteria	Alphaproteobacteria	Rhizobiales	Hyphomicrobiaceae	uncultured.48	uncultured_bacterium	0	0	0	0	0	0	0	16	9	0	0	0	22	15	0	0	11	6	0	0	0	0	0	0	34	0	0	0	0	56	0	6	10	31	118	0	0	31
ASV355	No	NA	NA	NA	Bacteria	Bacteroidota	Bacteroidia	Cytophagales	Hymenobacteraceae	Hymenobacter.2		0	86	0	22	16	22	0	0	0	0	0	0	0	0	0	0	0	0	0	0	0	0	0	0	0	0	0	0	0	0	0	0	0	0	0	0	0	0
ASV356	No	NA	NA	NA	Bacteria	Bacteroidota	Bacteroidia	Flavobacteriales	Weeksellaceae	unknown.39		0	0	0	0	0	0	0	0	0	0	0	0	0	0	0	0	0	0	0	0	0	0	0	0	0	0	0	0	0	0	0	0	0	0	0	0	0	0
ASV357	No	NA	NA	NA	Bacteria	Bacteroidota	Bacteroidia	Cytophagales	Spirosomaceae	Emticicia.1		0	0	0	0	0	0	0	38	0	0	0	0	54	243	0	0	0	0	0	0	0	0	0	0	0	0	0	0	0	12	0	0	0	0	0	0	0	114
ASV358	No	NA	NA	NA	Bacteria	Proteobacteria	Alphaproteobacteria	Rhodobacterales	Rhodobacteraceae	Pseudorhodobacter.4		41	0	0	0	0	79	318	0	0	0	296	764	0	0	39	37	74	0	147	137	307	0	0	0	40	73	177	97	40	36	0	31	104	45	32	114	81	109
ASV359	No	NA	NA	NA	Bacteria	Proteobacteria	Alphaproteobacteria	Rhodobacterales	Rhodobacteraceae	Defluviimonas		0	0	0	0	0	0	0	0	0	0	0	0	0	0	0	0	0	0	0	0	0	0	0	0	0	0	0	0	0	0	0	0	0	0	0	0	0	0
ASV360	No	NA	NA	NA	Bacteria	Proteobacteria	Gammaproteobacteria	Burkholderiales	SC-I-84	SC-I-84		0	0	0	0	0	0	8	0	0	0	9	17	0	0	0	0	0	0	0	10	0	0	0	0	0	0	0	0	0	0	0	0	0	0	0	0	0	0
ASV361	No	NA	NA	NA	Bacteria	Myxococcota	Polyangia	Polyangiales	BIrii41	BIrii41	metagenome	0	0	0	0	27	0	0	0	25	0	0	0	0	0	0	7	6	0	0	0	0	0	0	0	0	0	0	0	0	0	0	0	4	0	0	0	14	0
ASV362	No	NA	NA	NA	Bacteria	Proteobacteria	Alphaproteobacteria	Rhizobiales	Hyphomicrobiaceae	Hyphomicrobium.6		5	24	65	0	163	0	0	12	0	0	0	0	0	0	15	0	0	0	0	0	0	5	0	0	0	11	6	0	0	0	13	0	0	0	0	0	0	0
ASV363	No	NA	NA	NA	Bacteria	Proteobacteria	Alphaproteobacteria	Rhodobacterales	Rhodobacteraceae	Pseudorhodobacter.5		0	13	0	0	32	0	0	50	0	13	0	0	0	0	48	105	0	32	0	0	0	0	0	0	0	0	0	0	0	0	0	37	0	0	0	21	0	0
ASV364	No	NA	NA	NA	Bacteria	Proteobacteria	Gammaproteobacteria	Burkholderiales	Nitrosomonadaceae	unknown.40		0	0	0	0	0	0	32	0	0	0	43	163	0	0	0	0	0	0	49	8	0	0	0	0	0	0	0	0	0	0	0	0	0	0	0	3	36	0
ASV365	No	NA	NA	NA	Bacteria	Desulfobacterota	Desulfuromonadia	Geobacterales	Geobacteraceae	Geobacter		0	0	0	0	0	0	0	0	0	0	0	0	0	0	0	0	0	0	0	0	0	0	0	0	0	0	0	0	0	0	0	0	0	0	0	0	0	0
ASV366	No	NA	NA	NA	Bacteria	Planctomycetota	OM190	OM190	OM190	OM190.1	uncultured_bacterium	0	0	0	0	0	0	0	0	0	0	0	0	0	0	0	0	0	0	0	0	0	0	0	0	0	0	0	0	0	0	0	0	0	0	0	0	0	0
ASV367	No	NA	NA	NA	Bacteria	Proteobacteria	Gammaproteobacteria	Burkholderiales	Nitrosomonadaceae	IS-44.1		0	0	0	0	0	0	0	0	0	0	0	0	0	0	0	0	0	0	0	0	0	0	0	0	0	0	0	0	0	0	0	0	0	0	0	0	23	0
ASV368	No	NA	NA	NA	Bacteria	Proteobacteria	Alphaproteobacteria	Rhizobiales	Hyphomicrobiaceae	Hyphomicrobium.7		11	20	33	0	0	14	0	44	31	0	0	0	143	44	0	0	39	0	0	0	0	0	0	0	30	0	0	0	0	45	29	80	63	51	126	0	0	157
ASV369	No	NA	NA	NA	Bacteria	Proteobacteria	Gammaproteobacteria	Burkholderiales	Comamonadaceae	unknown.41		0	0	0	0	0	0	0	0	0	0	0	0	0	0	0	0	0	0	0	0	7	0	0	0	0	0	0	0	0	0	0	0	0	0	0	0	0	0
ASV370	No	NA	NA	NA	Bacteria	Bacteroidota	Bacteroidia	Flavobacteriales	Flavobacteriaceae	Flavobacterium.13		0	0	0	0	0	0	0	0	150	0	0	0	0	0	0	0	20	0	0	0	0	0	0	0	241	0	0	0	0	0	0	31	15	0	0	0	0	0
ASV371	No	NA	NA	NA	Bacteria	Proteobacteria	Alphaproteobacteria	Rhodobacterales	Rhodobacteraceae	unknown.42		50	76	128	0	91	0	0	0	0	0	0	0	0	0	13	12	0	0	75	0	0	60	39	59	0	31	197	0	31	0	0	0	0	0	0	0	0	0
ASV372	No	NA	NA	NA	Bacteria	Proteobacteria	Gammaproteobacteria	Burkholderiales	Nitrosomonadaceae	IS-44.2		0	0	0	0	0	0	0	0	0	0	0	0	0	0	0	0	0	0	0	0	34	0	0	0	0	0	0	0	0	0	0	0	0	0	0	0	113	0
ASV373	No	NA	NA	NA	Bacteria	Actinobacteriota	Thermoleophilia	Gaiellales	Gaiellaceae	Gaiella		0	32	0	102	0	30	32	48	0	86	0	0	35	36	39	62	16	10	0	0	0	0	0	0	0	0	0	39	85	0	0	0	0	9	37	74	207	36
ASV374	No	NA	NA	NA	Bacteria	Proteobacteria	Alphaproteobacteria	Rhodobacterales	Rhodobacteraceae	Pseudorhodobacter.6		0	38	40	0	39	0	0	0	0	0	0	0	0	0	218	57	0	150	0	0	0	9	14	0	0	0	0	0	0	0	0	0	0	0	0	0	52	0
ASV375	No	NA	NA	NA	Bacteria	Gemmatimonadota	Gemmatimonadetes	Gemmatimonadales	Gemmatimonadaceae	Gemmatimonas.3	uncultured_Gemmatimonadetes	0	0	0	0	0	0	0	0	0	0	0	0	0	11	0	0	0	0	0	0	0	0	0	0	0	0	9	0	0	0	0	9	0	0	0	0	0	14
ASV376	No	NA	NA	NA	Bacteria	Proteobacteria	Gammaproteobacteria	Burkholderiales	Nitrosomonadaceae	Ellin6067.9	uncultured_bacterium	95	19	21	0	97	0	0	69	0	79	0	9	16	18	43	54	0	0	0	0	0	0	0	0	0	80	37	43	0	0	61	0	0	0	0	0	27	0
ASV377	No	NA	NA	NA	Bacteria	Bacteroidota	Bacteroidia	Flavobacteriales	Flavobacteriaceae	Flavobacterium.14		0	0	0	0	0	0	0	0	0	0	0	0	0	0	0	0	0	17	0	0	0	0	0	0	0	0	0	14	0	0	0	0	0	0	0	0	0	0
ASV378	No	NA	NA	NA	Bacteria	Proteobacteria	Alphaproteobacteria	Rhizobiales	Hyphomicrobiaceae	Hyphomicrobium.8	uncultured_bacterium	13	105	274	36	326	17	0	162	20	23	4	0	342	371	45	17	32	58	0	0	0	69	87	89	70	38	0	0	0	5	28	42	42	118	17	41	0	127
ASV379	No	NA	NA	NA	Bacteria	Actinobacteriota	Acidimicrobiia	Microtrichales	uncultured	uncultured.49		0	0	0	0	0	0	0	0	0	0	0	0	0	0	0	0	0	0	0	0	0	0	0	0	0	0	0	0	0	0	0	0	0	0	0	0	0	0
ASV380	No	NA	NA	NA	Bacteria	Proteobacteria	Gammaproteobacteria	Burkholderiales	Sutterellaceae	AAP99.2	metagenome	0	0	0	12	0	0	40	0	0	0	47	44	0	0	0	0	0	0	0	21	0	0	0	0	0	0	0	0	0	0	0	0	0	0	0	0	19	0
ASV381	No	NA	NA	NA	Bacteria	Acidobacteriota	Vicinamibacteria	Vicinamibacterales	uncultured	uncultured.50	uncultured_bacterium	0	0	0	0	0	0	0	0	0	0	0	20	0	0	0	0	0	0	0	0	0	0	0	0	0	0	0	0	0	0	0	0	0	0	0	0	0	0
ASV382	No	NA	NA	NA	Bacteria	Proteobacteria	Gammaproteobacteria	Burkholderiales	Comamonadaceae	Rhizobacter.5		0	0	0	0	0	0	0	0	0	0	0	0	0	0	0	0	0	0	0	0	0	0	0	0	0	0	0	0	0	0	0	0	0	0	0	0	0	0
ASV383	No	NA	NA	NA	Bacteria	Verrucomicrobiota	Verrucomicrobiae	Pedosphaerales	Pedosphaeraceae	uncultured.51		0	0	9	0	0	0	0	27	0	0	0	0	0	0	0	11	0	9	0	0	0	0	0	0	0	0	0	0	0	0	0	0	0	0	0	0	0	0
ASV384	No	NA	NA	NA	Bacteria	Planctomycetota	vadinHA49	vadinHA49	vadinHA49	vadinHA49.3	uncultured_Planctomycetales	0	0	0	0	0	43	0	0	0	0	0	0	0	0	0	0	0	39	0	0	112	0	0	0	0	0	92	0	0	0	0	0	0	0	8	0	0	0
ASV385	No	NA	NA	NA	Bacteria	Bacteroidota	Bacteroidia	Chitinophagales	Chitinophagaceae	Ferruginibacter.9		0	0	0	16	0	0	0	0	0	0	0	0	0	0	0	0	0	0	0	0	37	0	0	0	0	0	0	0	0	0	0	0	0	0	0	0	0	0
ASV386	No	NA	NA	NA	Bacteria	Proteobacteria	Gammaproteobacteria	Pseudomonadales	Pseudomonadaceae	Pseudomonas.2		0	0	0	0	0	0	0	0	35	9	0	0	0	0	0	0	101	0	0	0	0	0	0	0	0	20	18	24	0	65	44	11	0	25	206	0	0	11
ASV387	No	NA	NA	NA	Bacteria	Proteobacteria	Gammaproteobacteria	Burkholderiales	Nitrosomonadaceae	Ellin6067.10	uncultured_bacterium	0	0	0	0	0	0	6	0	0	0	0	13	0	12	0	0	0	0	0	6	0	0	0	0	0	0	0	0	0	0	0	0	0	0	0	0	0	0
ASV388	No	NA	NA	NA	Bacteria	Acidobacteriota	Blastocatellia	Blastocatellales	Blastocatellaceae	Blastocatella.3		0	0	18	0	19	12	0	0	0	0	0	10	0	0	0	0	0	0	0	0	0	0	0	0	0	0	31	0	0	0	0	0	0	0	0	0	0	0
ASV389	No	NA	NA	NA	Bacteria	Proteobacteria	Gammaproteobacteria	Burkholderiales	Nitrosomonadaceae	MND1.3		0	0	0	0	0	0	0	0	0	0	0	0	0	0	0	0	0	0	0	0	0	0	0	0	0	0	0	0	25	0	0	0	0	0	67	0	0	105
ASV390	No	NA	NA	NA	Bacteria	Proteobacteria	Gammaproteobacteria	Burkholderiales	Oxalobacteraceae	Massilia.1		0	0	0	0	0	0	0	0	0	0	0	0	0	0	0	0	0	0	0	0	0	0	0	0	0	0	0	8	0	0	0	0	0	0	0	0	0	0
ASV391	No	NA	NA	NA	Bacteria	Bacteroidota	Bacteroidia	Cytophagales	Microscillaceae	uncultured.52	metagenome	58	15	41	13	27	0	10	0	0	15	0	36	0	0	14	0	0	0	0	9	0	0	16	37	0	0	6	0	0	0	64	0	0	0	0	0	6	0
ASV392	No	NA	NA	NA	Bacteria	Proteobacteria	Gammaproteobacteria	KF-JG30-C25	KF-JG30-C25	KF-JG30-C25	uncultured_bacterium	0	0	0	0	0	0	0	0	0	0	0	0	30	51	0	0	9	0	0	0	0	0	0	0	0	0	0	0	0	0	0	0	0	0	16	24	0	0
ASV393	No	NA	NA	NA	Bacteria	Gemmatimonadota	Gemmatimonadetes	Gemmatimonadales	Gemmatimonadaceae	Gemmatimonas.4		0	0	0	0	0	21	84	0	0	0	59	82	0	0	0	0	0	0	0	66	0	0	0	0	0	0	0	0	0	0	0	0	0	0	0	0	22	0
ASV394	No	NA	NA	NA	Bacteria	Bacteroidota	Bacteroidia	Chitinophagales	Chitinophagaceae	Ferruginibacter.10	uncultured_bacterium	110	124	51	219	65	438	30	33	0	50	70	92	0	0	67	88	0	14	61	37	160	35	34	39	0	105	263	166	106	40	0	0	0	0	13	0	0	93
ASV395	No	NA	NA	NA	Bacteria	Verrucomicrobiota	Verrucomicrobiae	Verrucomicrobiales	Rubritaleaceae	Luteolibacter.3		0	0	0	0	0	0	0	0	0	0	0	0	0	6	0	0	0	0	0	0	0	0	0	0	0	0	0	0	0	0	0	0	0	0	0	0	0	0
ASV396	No	NA	NA	NA	Bacteria	NB1-j	NB1-j	NB1-j	NB1-j	NB1-j.1	uncultured_Desulfoglaeba	0	0	0	0	0	0	0	0	0	0	0	0	0	7	0	0	0	0	0	0	0	0	0	0	0	0	0	0	0	0	0	0	0	0	0	10	15	0
ASV397	No	NA	NA	NA	Bacteria	Acidobacteriota	Vicinamibacteria	Vicinamibacterales	uncultured	uncultured.53		0	25	68	31	78	0	0	29	0	43	0	0	0	0	32	0	0	0	0	0	0	0	0	0	0	0	0	0	0	0	0	0	0	0	0	0	0	0
ASV398	No	NA	NA	NA	Bacteria	Proteobacteria	Gammaproteobacteria	Burkholderiales	Methylophilaceae	Methylotenera.7		24	34	0	91	0	188	11	55	74	21	24	38	36	21	433	151	93	133	84	4	98	0	0	0	172	34	97	455	246	105	64	144	135	140	78	38	6	306
ASV399	No	NA	NA	NA	Bacteria	Bacteroidota	Bacteroidia	Flavobacteriales	Flavobacteriaceae	Flavobacterium.15		0	0	0	0	0	0	0	0	0	0	0	0	0	0	0	70	0	0	0	0	0	0	0	0	5	0	0	0	0	44	0	0	0	0	0	0	0	55
ASV400	No	NA	NA	NA	Bacteria	Gemmatimonadota	Gemmatimonadetes	Gemmatimonadales	Gemmatimonadaceae	Gemmatimonas.5		154	21	13	68	0	14	0	51	0	190	0	8	13	13	25	34	0	8	0	0	62	0	0	8	0	167	150	68	129	8	11	0	0	0	0	13	32	7
ASV401	No	NA	NA	NA	Bacteria	Bacteroidota	Bacteroidia	Flavobacteriales	Flavobacteriaceae	Flavobacterium.16		0	0	0	17	0	43	0	77	24	7	0	0	0	10	0	0	0	0	0	0	0	0	0	0	57	0	0	0	0	21	65	21	17	30	0	0	0	0
ASV402	No	NA	NA	NA	Bacteria	Proteobacteria	Gammaproteobacteria	Enterobacterales	Yersiniaceae	Serratia		0	9	0	25	8	0	42	0	0	13	20	28	12	31	0	0	5	42	6	0	6	8	0	18	6	9	29	0	7	10	32	0	4	10	22	0	52	8
ASV403	No	NA	NA	NA	Bacteria	Elusimicrobiota	Lineage_IIa	Lineage_IIa	Lineage_IIa	IIa		0	10	0	43	0	0	0	0	0	142	0	0	10	0	0	12	0	0	0	0	0	0	0	0	0	0	13	14	49	0	0	0	0	0	0	0	0	5
ASV404	No	NA	NA	NA	Bacteria	Proteobacteria	Gammaproteobacteria	Burkholderiales	Methylophilaceae	Methylotenera.8	uncultured_bacterium	0	44	21	626	0	0	0	14	254	0	0	0	433	0	0	0	0	0	0	0	0	0	0	0	35	0	0	0	0	0	0	245	23	102	0	0	0	0
ASV405	No	NA	NA	NA	Bacteria	Proteobacteria	Alphaproteobacteria	Sphingomonadales	Sphingomonadaceae	Rhizorhapis.1	uncultured_bacterium	0	0	0	0	0	0	0	0	0	0	0	0	0	0	70	0	32	38	0	0	0	0	0	0	0	0	0	0	0	0	0	0	0	0	0	196	21	0
ASV406	No	NA	NA	NA	Bacteria	Proteobacteria	Gammaproteobacteria	Acidiferrobacterales	Acidiferrobacteraceae	Sulfurifustis	uncultured_prokaryote	0	0	0	0	0	0	0	0	0	0	0	0	0	0	0	0	0	0	0	0	0	0	0	0	0	0	0	0	0	0	0	0	0	0	0	0	0	0
ASV407	No	NA	NA	NA	Bacteria	Bacteroidota	Bacteroidia	Chitinophagales	Chitinophagaceae	Sediminibacterium		0	59	15	46	0	0	0	95	10	40	0	0	26	15	28	43	43	31	0	0	0	0	0	0	0	0	0	0	0	0	0	0	38	0	18	0	0	0
ASV408	No	NA	NA	NA	Bacteria	Proteobacteria	Alphaproteobacteria	Rhizobiales	Rhizobiales_Incertae_Sedis	uncultured.54	uncultured_bacterium	0	0	0	0	0	0	0	0	0	0	0	0	0	0	0	50	0	0	0	0	0	0	0	0	0	0	0	0	0	0	0	0	0	0	0	145	0	0
ASV409	No	NA	NA	NA	Bacteria	Proteobacteria	Gammaproteobacteria	Burkholderiales	Oxalobacteraceae	Noviherbaspirillum.1	beta_proteobacterium	0	0	0	0	0	0	0	0	0	0	0	0	0	0	0	0	0	0	35	0	0	0	0	0	0	0	0	26	19	0	0	0	0	0	0	0	0	0
ASV410	No	NA	NA	NA	Bacteria	Proteobacteria	Gammaproteobacteria	Burkholderiales	Comamonadaceae	Polaromonas.9		0	0	0	0	0	0	0	21	0	29	0	0	0	0	0	0	0	0	0	0	0	0	0	0	0	0	0	0	18	0	0	8	0	11	0	0	0	0
ASV411	No	NA	NA	NA	Bacteria	Proteobacteria	Gammaproteobacteria	Burkholderiales	Comamonadaceae	Polaromonas.10		0	0	0	0	0	0	0	0	0	0	0	0	0	0	0	0	0	0	33	163	0	0	10	0	0	0	0	0	0	0	0	0	0	0	0	0	0	0
ASV412	No	NA	NA	NA	Bacteria	Actinobacteriota	Actinobacteria	Micrococcales	Microbacteriaceae	Galbitalea		0	0	0	18	0	34	37	0	0	0	0	47	0	18	0	0	0	0	0	259	0	0	0	0	0	0	0	0	0	0	0	0	30	0	0	0	28	0
ASV413	No	NA	NA	NA	Bacteria	Proteobacteria	Gammaproteobacteria	Burkholderiales	Nitrosomonadaceae	Ellin6067.11	uncultured_beta	16	56	126	5	94	32	27	42	26	24	0	26	14	19	126	40	19	62	0	25	1	222	268	464	56	43	52	21	15	21	45	15	30	30	15	6	78	33
ASV414	No	NA	NA	NA	Bacteria	Verrucomicrobiota	Verrucomicrobiae	Chthoniobacterales	Chthoniobacteraceae	Chthoniobacter.3		103	30	61	62	67	22	0	51	26	52	0	0	0	12	0	31	26	23	0	0	0	0	0	0	75	35	39	38	50	8	122	67	25	84	62	0	18	35
ASV415	No	NA	NA	NA	Bacteria	Actinobacteriota	Acidimicrobiia	uncultured	uncultured	uncultured.55	uncultured_bacterium	64	98	84	113	87	0	0	57	29	36	0	37	44	0	33	0	0	0	5	0	0	0	0	0	63	186	164	127	58	0	32	69	73	37	102	0	0	97
ASV416	No	NA	NA	NA	Bacteria	Proteobacteria	Gammaproteobacteria	Xanthomonadales	Rhodanobacteraceae	uncultured.56	Lysobacter_sp.	0	0	0	0	0	0	6	0	0	0	0	0	0	0	0	0	0	0	0	275	0	0	0	0	3	0	8	0	0	0	0	4	0	0	0	0	8	0
ASV417	No	NA	NA	NA	Bacteria	Proteobacteria	Gammaproteobacteria	Burkholderiales	Oxalobacteraceae	Noviherbaspirillum.2		12	0	0	0	0	0	0	0	0	0	0	0	0	0	0	0	0	0	14	0	7	0	8	15	0	31	39	0	29	0	0	0	0	0	0	0	46	0
ASV418	No	NA	NA	NA	Bacteria	Proteobacteria	Gammaproteobacteria	Burkholderiales	Comamonadaceae	Pelomonas		292	325	447	483	363	191	1032	283	233	373	510	680	193	451	282	377	198	683	254	329	145	139	163	187	238	198	437	153	146	78	560	164	99	202	338	206	1299	352
ASV419	No	NA	NA	NA	Bacteria	Proteobacteria	Alphaproteobacteria	Sphingomonadales	Sphingomonadaceae	Novosphingobium		0	0	0	0	0	0	0	0	0	0	0	0	0	0	0	0	0	0	0	0	0	0	0	0	0	0	0	0	0	0	0	0	0	0	0	0	0	0
ASV420	No	NA	NA	NA	Bacteria	Bacteroidota	Bacteroidia	Cytophagales	Microscillaceae	uncultured.57		0	0	0	0	0	0	0	0	115	0	0	0	0	0	0	0	50	0	0	0	0	0	0	0	269	0	0	0	0	0	63	204	112	398	0	103	0	0
ASV421	No	NA	NA	NA	Bacteria	Proteobacteria	Gammaproteobacteria	Burkholderiales	Methylophilaceae	Methylotenera.9		0	0	0	0	0	0	0	36	200	3	0	0	19	27	11	50	237	0	0	0	0	0	0	0	100	0	0	0	0	118	60	236	194	89	145	0	0	81
ASV422	No	NA	NA	NA	Bacteria	Bacteroidota	Bacteroidia	Chitinophagales	Saprospiraceae	uncultured.58	uncultured_bacterium	0	369	11	2469	0	157	0	217	251	622	0	0	291	54	23	118	62	8	0	0	0	0	0	0	127	30	26	37	43	122	0	602	204	273	87	58	9	624
ASV423	No	NA	NA	NA	Bacteria	Deinococcota	Deinococci	Deinococcales	Deinococcaceae	uncultured.59	uncultured_bacterium	0	248	0	26	0	0	0	0	7	15	0	0	23	0	0	0	8	0	0	0	0	0	0	0	17	0	0	0	0	0	0	7	24	0	0	9	0	20
ASV424	No	NA	NA	NA	Bacteria	Bacteroidota	Bacteroidia	Sphingobacteriales	env.OPS_17	17.2	uncultured_bacterium	0	0	0	0	0	17	23	0	0	0	11	29	0	0	0	0	0	15	4	152	0	0	1	0	0	0	19	14	0	0	0	0	0	0	0	0	7	0
ASV425	No	NA	NA	NA	Bacteria	Proteobacteria	Alphaproteobacteria	Rhizobiales	Rhizobiales_Incertae_Sedis	uncultured.60		0	764	1305	0	1565	0	0	0	0	0	0	0	74	53	0	0	0	0	0	0	0	0	0	0	0	0	0	0	0	0	0	0	0	0	0	0	0	0
ASV426	No	NA	NA	NA	Bacteria	Proteobacteria	Gammaproteobacteria	Burkholderiales	Comamonadaceae	Leptothrix.2		54	15	23	9	2	0	0	20	105	0	0	0	3	8	34	17	40	18	0	0	0	0	0	0	84	0	0	0	0	26	19	52	59	126	93	10	0	39
ASV427	No	NA	NA	NA	Bacteria	Bacteroidota	Bacteroidia	Sphingobacteriales	Sphingobacteriaceae	uncultured.61	uncultured_Bacteroidetes	0	0	0	0	0	0	0	0	0	0	0	0	0	0	0	7	0	0	6	0	0	0	0	0	0	0	0	0	0	20	0	0	0	0	0	0	0	0
ASV428	No	NA	NA	NA	Bacteria	Proteobacteria	Gammaproteobacteria	Burkholderiales	Oxalobacteraceae	Noviherbaspirillum.3		0	0	0	0	0	0	0	0	0	0	0	0	0	0	0	0	0	13	0	0	0	0	0	0	0	0	0	0	0	0	0	0	0	0	0	0	0	0
ASV429	No	NA	NA	NA	Bacteria	Proteobacteria	Alphaproteobacteria	Rhodobacterales	Rhodobacteraceae	unknown.43		0	0	0	0	16	35	163	0	42	24	78	256	0	0	12	0	10	0	49	165	0	0	0	0	52	0	0	0	0	14	16	89	51	42	17	52	13	0
ASV430	No	NA	NA	NA	Bacteria	Proteobacteria	Gammaproteobacteria	Burkholderiales	Comamonadaceae	Rhodoferax.13		0	0	0	22	0	14	41	0	0	0	80	178	0	0	0	0	0	0	0	73	0	0	0	0	0	0	0	0	0	0	0	0	0	0	0	0	36	0
ASV431	No	NA	NA	NA	Bacteria	Chloroflexi	Chloroflexia	Chloroflexales	Roseiflexaceae	uncultured.62		37	41	0	133	7	4	0	117	22	52	3	10	56	81	25	25	126	5	0	0	7	0	0	0	40	29	40	71	71	41	7	36	87	81	255	7	0	130
ASV432	No	NA	NA	NA	Bacteria	Proteobacteria	Gammaproteobacteria	Burkholderiales	Rhodocyclaceae	Sulfuritalea.1		0	71	62	39	35	48	0	114	63	34	0	9	0	61	130	90	127	154	0	0	0	29	35	116	107	34	66	0	0	58	20	114	106	85	54	60	0	132
ASV433	No	NA	NA	NA	Bacteria	Verrucomicrobiota	Verrucomicrobiae	Verrucomicrobiales	Verrucomicrobiaceae	uncultured.63	uncultured_bacterium	0	0	0	0	0	0	0	0	4	0	0	0	0	0	0	0	89	0	0	0	0	0	0	0	0	0	0	0	0	13	65	231	267	98	10	0	0	69
ASV434	No	NA	NA	NA	Bacteria	Proteobacteria	Gammaproteobacteria	Burkholderiales	Comamonadaceae	Rhizobacter.6		0	0	0	0	0	0	0	0	13	0	0	0	0	0	0	0	33	0	0	0	0	0	0	0	0	0	0	0	0	0	0	109	37	0	27	0	0	273
ASV435	No	NA	NA	NA	Bacteria	Actinobacteriota	Acidimicrobiia	Microtrichales	Microtrichaceae	uncultured.64	metagenome	78	0	6	121	5	18	9	26	11	25	4	19	13	0	25	13	62	17	3	21	15	31	106	65	21	0	5	25	36	5	27	0	12	17	34	8	16	29
ASV436	No	NA	NA	NA	Bacteria	Planctomycetota	OM190	OM190	OM190	OM190.2	uncultured_bacterium	0	0	0	5	0	0	0	32	22	0	0	0	30	0	0	0	66	0	0	0	0	0	0	0	27	0	0	0	5	24	7	24	33	0	45	6	0	20
ASV437	No	NA	NA	NA	Bacteria	Patescibacteria	Parcubacteria	Candidatus_Nomurabacteria	Candidatus_Nomurabacteria	Nomurabacteria.1	uncultured_bacterium	0	0	0	0	0	0	0	0	0	0	0	0	0	0	0	0	0	0	0	0	0	0	0	0	5	0	0	0	0	0	0	0	0	0	0	13	0	0
ASV438	No	NA	NA	NA	Bacteria	Desulfobacterota	Desulfuromonadia	Geobacterales	Geobacteraceae	Geobacter.1		0	0	0	0	0	0	0	60	0	135	0	13	56	47	0	0	14	0	3	15	75	0	15	0	23	0	0	0	0	0	0	0	0	0	0	0	41	28
ASV439	Yes	UP	Otemma	Glacier-Fed	Bacteria	Bacteroidota	Bacteroidia	Flavobacteriales	Flavobacteriaceae	Flavobacterium.17		0	0	0	57	0	37	0	0	68	39	0	0	19	0	48	177	188	30	0	0	0	0	0	0	21	0	0	0	0	41	7	48	24	13	12	25	0	25
ASV440	No	NA	NA	NA	Bacteria	Proteobacteria	Gammaproteobacteria	Cellvibrionales	Halieaceae	clade.1	uncultured_bacterium	0	0	0	0	0	0	0	0	0	0	0	0	0	0	14	22	57	15	0	0	0	0	0	0	0	0	0	0	0	0	21	18	66	28	21	36	0	62
ASV441	No	NA	NA	NA	Bacteria	Proteobacteria	Gammaproteobacteria	Burkholderiales	Sulfuricellaceae	Sulfuricella	Sulfuricella_denitrificans	0	0	0	0	0	0	0	0	0	0	0	0	0	0	0	0	0	0	0	0	0	0	0	0	0	0	0	0	0	0	0	0	0	0	0	0	0	0
ASV442	No	NA	NA	NA	Bacteria	Bacteroidota	Bacteroidia	Chitinophagales	Chitinophagaceae	unknown.44		0	29	20	36	19	0	0	24	0	52	0	0	14	7	23	52	0	59	0	0	0	10	0	0	0	38	24	0	0	0	23	0	0	0	0	24	57	21
ASV443	No	NA	NA	NA	Bacteria	Verrucomicrobiota	Verrucomicrobiae	Pedosphaerales	Pedosphaeraceae	Pedosphaeraceae		0	0	0	0	44	0	0	0	0	0	0	0	0	0	0	31	23	36	0	0	0	0	0	0	13	0	0	0	0	0	15	0	25	0	0	23	39	0
ASV444	No	NA	NA	NA	Bacteria	Planctomycetota	Planctomycetes	Pirellulales	Pirellulaceae	Rhodopirellula	metagenome	0	0	0	0	0	4	94	0	0	0	2	24	0	0	0	0	0	0	0	5	0	0	0	0	0	0	0	0	0	0	0	0	0	0	0	0	0	0
ASV445	No	NA	NA	NA	Bacteria	Proteobacteria	Gammaproteobacteria	Xanthomonadales	Xanthomonadaceae	Arenimonas.4	Arenimonas_subflava	8	0	0	19	0	0	0	26	139	27	0	91	29	0	26	91	75	102	0	102	42	0	0	0	76	21	15	53	70	117	0	29	52	36	118	32	7	51
ASV446	No	NA	NA	NA	Bacteria	Planctomycetota	Planctomycetes	Pirellulales	Pirellulaceae	Pirellula.4		0	0	0	0	0	0	0	0	0	56	0	0	0	0	0	0	0	0	0	0	0	0	0	0	0	0	15	83	141	0	0	0	0	0	0	0	0	0
ASV447	No	NA	NA	NA	Bacteria	Planctomycetota	Planctomycetes	Pirellulales	Pirellulaceae	Blastopirellula.1	metagenome	0	0	0	0	0	0	0	0	0	0	0	0	0	0	0	0	0	0	0	0	0	0	0	0	0	0	0	0	0	0	0	0	0	0	0	0	0	0
ASV448	No	NA	NA	NA	Bacteria	Actinobacteriota	Acidimicrobiia	uncultured	uncultured	uncultured.65	uncultured_bacterium	0	0	0	0	0	0	0	5	0	0	0	0	117	14	0	0	0	0	0	0	0	0	0	0	0	0	0	0	0	0	0	0	0	0	0	0	0	0
ASV449	No	NA	NA	NA	Bacteria	Proteobacteria	Alphaproteobacteria	Rhizobiales	Rhizobiaceae	uncultured.66	metagenome	0	0	0	0	0	0	0	0	0	0	0	0	0	0	41	0	0	0	0	28	0	0	0	0	0	0	57	41	0	0	0	0	0	0	0	0	0	0
ASV450	No	NA	NA	NA	Bacteria	Proteobacteria	Alphaproteobacteria	Sphingomonadales	Sphingomonadaceae	unknown.45		0	0	0	0	0	0	0	0	0	0	0	0	0	0	0	0	0	0	0	0	0	0	0	0	0	0	0	0	0	0	0	0	0	0	0	0	0	0
ASV451	No	NA	NA	NA	Bacteria	Proteobacteria	Alphaproteobacteria	Sphingomonadales	Sphingomonadaceae	unknown.46		0	0	0	0	0	0	0	0	0	33	0	0	129	0	0	0	0	0	0	0	0	0	0	0	0	0	0	0	0	0	0	0	0	0	0	0	0	0
ASV452	No	NA	NA	NA	Bacteria	Bacteroidota	Bacteroidia	Chitinophagales	Chitinophagaceae	Ferruginibacter.11		0	0	18	8	0	0	9	0	47	0	0	0	15	0	14	19	52	53	0	0	0	0	0	0	0	0	0	0	0	0	0	0	0	0	0	45	0	0
ASV453	No	NA	NA	NA	Bacteria	Proteobacteria	Gammaproteobacteria	Burkholderiales	Oxalobacteraceae	unknown.47		12	0	34	0	25	0	0	0	0	0	72	34	0	0	0	0	0	0	0	6	0	0	0	0	0	0	44	0	0	0	0	0	0	0	0	0	0	0
ASV454	No	NA	NA	NA	Bacteria	Proteobacteria	Gammaproteobacteria	Burkholderiales	Methylophilaceae	Methylotenera.10	uncultured_bacterium	0	136	543	8	345	0	50	26	26	15	0	21	7	0	0	0	0	0	0	49	0	74	54	97	14	0	0	0	0	0	0	4	0	28	0	0	0	0
ASV455	No	NA	NA	NA	Bacteria	Proteobacteria	Gammaproteobacteria	Burkholderiales	Comamonadaceae	unknown.48		0	0	0	0	0	0	0	0	0	0	0	0	0	0	0	0	0	0	0	0	0	0	0	0	0	0	0	0	0	0	0	0	0	0	0	0	0	0
ASV456	No	NA	NA	NA	Bacteria	Myxococcota	Polyangia	Blfdi19	Blfdi19	Blfdi19	metagenome	0	0	0	0	0	55	0	10	10	0	0	14	0	0	7	0	0	0	0	0	39	0	0	0	10	0	10	0	8	0	0	17	11	9	0	6	0	69
ASV457	No	DN	Otemma	Glacier-Fed	Bacteria	Proteobacteria	Alphaproteobacteria	Sphingomonadales	Sphingomonadaceae	Sphingorhabdus.1	uncultured_bacterium	29	17	0	44	4	68	28	74	785	35	29	53	292	158	246	74	77	178	0	124	443	0	0	0	277	0	34	61	71	21	62	791	191	350	20	520	91	168
ASV458	No	NA	NA	NA	Bacteria	Planctomycetota	Planctomycetes	Gemmatales	Gemmataceae	Gemmata	uncultured_bacterium	0	0	0	0	0	0	0	0	0	0	0	0	0	0	0	0	0	0	0	0	0	0	0	0	0	0	0	0	0	0	0	0	0	0	0	0	0	0
ASV459	No	NA	NA	NA	Bacteria	Actinobacteriota	Acidimicrobiia	IMCC26256	IMCC26256	IMCC26256.1	uncultured_bacterium	0	0	0	0	0	0	0	0	0	0	0	0	0	0	0	0	0	0	0	0	0	0	0	0	0	0	0	0	0	0	0	0	0	0	0	0	0	0
ASV460	No	NA	NA	NA	Bacteria	Proteobacteria	Gammaproteobacteria	Burkholderiales	Comamonadaceae	unknown.49		0	0	0	0	0	0	0	0	0	0	0	0	0	0	0	0	0	0	0	140	0	0	0	0	0	0	0	0	0	0	0	0	0	0	0	0	0	0
ASV461	No	NA	NA	NA	Bacteria	Verrucomicrobiota	Verrucomicrobiae	Opitutales	Opitutaceae	Lacunisphaera.2	metagenome	0	0	0	0	0	0	19	0	0	0	39	19	0	0	0	0	0	0	16	8	0	23	20	77	0	0	0	0	0	0	0	0	0	0	0	0	45	0
ASV462	No	NA	NA	NA	Bacteria	Proteobacteria	Gammaproteobacteria	Burkholderiales	Comamonadaceae	Rhodoferax.14		0	0	0	0	0	0	0	0	20	0	0	0	0	0	0	0	0	0	0	0	0	0	0	0	0	0	0	0	0	0	0	13	24	0	0	160	0	23
ASV463	No	NA	NA	NA	Bacteria	Acidobacteriota	Blastocatellia	Blastocatellales	Blastocatellaceae	uncultured.67		0	0	0	0	0	0	0	0	60	0	0	0	0	32	0	0	75	0	0	0	0	0	0	0	54	0	0	0	0	27	36	41	22	68	80	0	0	0
ASV464	No	NA	NA	NA	Bacteria	Bacteroidota	Bacteroidia	Flavobacteriales	Flavobacteriaceae	Flavobacterium.18		0	0	0	21	0	0	0	15	43	0	0	0	0	0	0	28	16	0	0	0	24	0	0	0	28	0	0	0	0	0	16	30	0	0	0	0	0	57
ASV465	No	NA	NA	NA	Bacteria	Planctomycetota	Planctomycetes	Pirellulales	Pirellulaceae	Pirellula.5	uncultured_bacterium	0	0	0	0	0	0	0	0	0	0	0	0	0	0	0	0	0	0	0	0	0	0	0	0	0	0	0	0	0	0	0	0	0	0	0	0	0	0
ASV466	No	NA	NA	NA	Bacteria	Bacteroidota	Bacteroidia	Bacteroidales	Williamwhitmaniaceae	group.5	uncultured_Bacteroidetes	0	0	0	0	0	0	10	0	0	0	3	36	0	0	0	0	0	0	0	3488	0	0	0	0	0	0	0	0	0	0	0	0	3	0	0	0	0	0
ASV467	No	NA	NA	NA	Bacteria	Gemmatimonadota	Gemmatimonadetes	Gemmatimonadales	Gemmatimonadaceae	Gemmatimonas.6	wastewater_metagenome	0	0	14	0	0	25	65	19	0	0	29	129	9	17	31	55	0	30	80	299	0	34	20	37	0	0	0	0	0	0	0	0	0	0	0	8	37	0
ASV468	No	NA	NA	NA	Bacteria	Bacteroidota	Bacteroidia	Flavobacteriales	Flavobacteriaceae	Flavobacterium.19		0	0	0	0	0	0	0	0	10	0	0	0	0	0	0	0	52	0	0	0	11	0	0	0	1	0	0	0	0	65	8	20	87	9	0	18	0	6
ASV469	No	NA	NA	NA	Bacteria	Bacteroidota	Bacteroidia	Flavobacteriales	Flavobacteriaceae	Flavobacterium.20		134	75	0	0	0	64	116	36	0	20	41	50	22	6	28	34	67	30	19	75	0	44	52	82	0	0	0	26	65	43	32	0	0	0	48	34	873	0
ASV470	No	NA	NA	NA	Bacteria	Proteobacteria	Gammaproteobacteria	Burkholderiales	Comamonadaceae	Variovorax.1		0	0	0	0	0	0	0	0	7	0	0	0	0	0	0	0	0	0	0	0	0	0	0	0	0	0	0	0	0	0	0	0	0	0	0	0	11	0
ASV471	No	NA	NA	NA	Bacteria	Proteobacteria	Gammaproteobacteria	Burkholderiales	Nitrosomonadaceae	MND1.4		0	0	0	0	0	0	0	0	10	0	0	0	0	0	0	0	0	0	0	0	0	0	0	0	21	0	0	0	0	0	0	9	4	10	10	4	0	0
ASV472	No	NA	NA	NA	Bacteria	Proteobacteria	Gammaproteobacteria	Burkholderiales	Nitrosomonadaceae	Ellin6067.12	uncultured_bacterium	0	0	0	0	0	0	0	0	0	0	7	1	0	0	0	0	0	0	0	0	0	0	0	0	0	0	0	0	0	0	0	0	0	0	0	0	2	0
ASV473	No	DN	Val Roseg	Tributary	Bacteria	Proteobacteria	Gammaproteobacteria	Burkholderiales	Oxalobacteraceae	unknown.50		0	0	0	0	0	0	0	0	0	0	0	0	0	0	0	0	0	0	0	0	0	0	0	0	0	0	0	0	0	0	0	0	0	0	0	0	0	0
ASV474	No	NA	NA	NA	Bacteria	Acidobacteriota	Vicinamibacteria	Vicinamibacterales	uncultured	uncultured.68	metagenome	0	0	0	0	0	0	14	0	0	0	0	7	0	0	0	0	0	0	0	0	0	0	0	0	0	0	0	0	0	0	0	0	0	0	0	0	0	0
ASV475	No	NA	NA	NA	Bacteria	Proteobacteria	Gammaproteobacteria	Burkholderiales	Methylophilaceae	Methylotenera.11	uncultured_bacterium	878	1493	229	697	176	1165	964	1841	80	655	656	1250	532	293	8106	2826	118	3084	1393	1054	127	176	137	145	420	1826	9106	2897	2356	124	216	60	100	391	302	183	544	1307
ASV476	No	NA	NA	NA	Bacteria	Verrucomicrobiota	Verrucomicrobiae	Chthoniobacterales	Chthoniobacteraceae	Chthoniobacter.4	uncultured_bacterium	0	0	0	0	0	0	28	0	0	0	25	46	0	0	0	0	0	0	0	22	0	0	0	0	0	0	0	0	0	0	0	0	0	0	0	0	0	0
ASV477	No	NA	NA	NA	Bacteria	Actinobacteriota	Thermoleophilia	Gaiellales	Gaiellaceae	Gaiella.1	metagenome	180	35	57	160	112	50	125	62	0	128	33	129	35	0	25	87	55	22	42	78	36	0	0	31	0	132	87	78	100	0	103	0	0	0	71	76	482	0
ASV478	No	NA	NA	NA	Bacteria	Bacteroidota	Bacteroidia	Chitinophagales	Chitinophagaceae	uncultured.69		0	0	0	0	0	0	0	0	0	0	94	94	0	0	0	0	0	0	0	46	0	0	0	0	0	0	0	0	0	0	0	0	0	0	0	0	41	0
ASV479	No	NA	NA	NA	Bacteria	Proteobacteria	Gammaproteobacteria	Xanthomonadales	Xanthomonadaceae	Arenimonas.5	uncultured_gamma	0	0	0	0	0	0	0	0	0	0	0	0	0	0	0	0	0	0	0	0	76	0	0	0	0	0	0	0	0	0	0	0	0	0	0	0	0	0
ASV480	No	NA	NA	NA	Bacteria	Chloroflexi	OLB14	OLB14	OLB14	OLB14		0	0	0	11	0	0	0	0	0	0	22	21	0	0	0	0	0	0	0	19	9	0	0	0	0	0	0	0	9	0	0	0	0	0	0	0	90	0
ASV481	No	NA	NA	NA	Bacteria	Bacteroidota	Bacteroidia	Chitinophagales	Chitinophagaceae	Dinghuibacter		0	0	0	0	0	0	0	0	0	0	0	0	0	7	0	0	0	0	0	0	0	0	0	0	0	0	0	0	0	21	0	0	5	0	0	0	0	10
ASV482	No	NA	NA	NA	Bacteria	Proteobacteria	Gammaproteobacteria	Burkholderiales	Nitrosomonadaceae	unknown.51		0	0	0	0	0	0	91	0	6	0	186	393	0	0	0	0	0	0	899	148	9	0	14	0	0	0	0	0	0	0	20	0	0	0	0	0	0	0
ASV483	No	NA	NA	NA	Bacteria	Proteobacteria	Gammaproteobacteria	Burkholderiales	Hydrogenophilaceae	Thiobacillus.3	uncultured_bacterium	5	0	0	0	0	0	0	0	0	0	0	17	0	0	0	0	0	0	0	9	0	0	0	0	0	0	0	0	0	10	101	0	0	0	0	0	0	0
ASV484	No	NA	NA	NA	Bacteria	Deinococcota	Deinococci	Deinococcales	Deinococcaceae	uncultured.70	uncultured_bacterium	9	9	0	0	4	0	0	61	168	0	0	0	4	17	0	0	0	0	0	0	0	0	0	0	116	0	0	0	0	0	18	172	12	171	0	0	0	18
ASV485	No	NA	NA	NA	Bacteria	Proteobacteria	Gammaproteobacteria	Burkholderiales	TRA3-20	TRA3-20.4		0	0	0	0	0	0	0	0	0	0	0	0	0	0	0	0	0	0	0	0	0	0	0	0	0	0	0	0	0	0	0	0	0	0	0	0	0	0
ASV486	No	NA	NA	NA	Bacteria	Acidobacteriota	Vicinamibacteria	Vicinamibacterales	uncultured	uncultured.71	metagenome	0	0	0	0	0	0	0	0	0	0	0	0	0	0	0	0	0	0	0	0	0	0	0	0	0	0	0	0	0	0	0	0	0	0	0	0	0	0
ASV487	No	NA	NA	NA	Bacteria	Proteobacteria	Alphaproteobacteria	Sphingomonadales	Sphingomonadaceae	Sphingomonas.1		0	0	62	0	77	0	0	0	0	0	0	0	0	0	0	0	0	0	0	0	0	0	0	0	0	0	0	0	0	0	0	0	0	0	0	0	0	0
ASV488	No	NA	NA	NA	Bacteria	Bacteroidota	Bacteroidia	Cytophagales	Spirosomaceae	Emticicia.2	uncultured_bacterium	0	0	0	0	0	0	0	0	0	0	0	0	0	0	0	0	0	0	0	0	0	0	0	0	0	0	0	0	0	0	0	0	0	0	0	0	0	0
ASV489	No	NA	NA	NA	Bacteria	Verrucomicrobiota	Verrucomicrobiae	Opitutales	Opitutaceae	Lacunisphaera.3		0	0	0	26	0	0	0	44	28	0	0	0	22	0	0	0	74	0	0	0	0	0	0	0	0	0	0	0	0	0	0	17	19	22	24	0	0	0
ASV490	No	NA	NA	NA	Bacteria	Proteobacteria	Gammaproteobacteria	Burkholderiales	Comamonadaceae	unknown.52		0	0	0	7	0	0	0	0	64	9	0	0	14	20	0	17	56	0	0	0	0	0	0	0	0	0	0	0	0	227	0	44	73	12	90	0	0	14
ASV491	No	NA	NA	NA	Bacteria	Acidobacteriota	Acidobacteriae	Acidobacteriae	Acidobacteriae	Paludibaculum.1	metagenome	0	0	0	0	0	0	0	0	0	0	0	0	0	0	0	0	0	0	0	0	0	0	0	0	0	0	0	0	0	0	0	0	0	0	0	0	0	0
ASV492	No	NA	NA	NA	Bacteria	Acidobacteriota	Vicinamibacteria	Vicinamibacterales	Vicinamibacteraceae	Vicinamibacteraceae.6	uncultured_Acidobacteria	0	0	0	0	0	0	0	0	0	0	0	0	0	0	0	0	0	0	0	0	0	0	0	0	0	0	0	0	0	0	0	0	0	0	0	0	0	0
ASV493	No	NA	NA	NA	Bacteria	Fibrobacterota	Fibrobacteria	Fibrobacterales	Fibrobacteraceae	4.1	uncultured_bacterium	0	0	0	0	0	5	4	0	0	0	0	0	0	0	0	0	0	0	6	168	0	0	0	0	0	0	0	0	0	17	0	0	0	31	0	0	0	0
ASV494	No	NA	NA	NA	Bacteria	Bacteroidota	Bacteroidia	Chitinophagales	Chitinophagaceae	Ferruginibacter.12	uncultured_soil	0	0	0	0	5	0	0	0	0	0	0	0	0	0	9	0	92	0	0	0	0	0	0	0	0	0	0	0	0	20	0	0	25	0	0	0	0	0
ASV495	No	NA	NA	NA	Bacteria	Proteobacteria	Gammaproteobacteria	Burkholderiales	Oxalobacteraceae	Massilia.2		0	0	0	0	57	0	0	0	0	0	0	0	0	0	0	0	0	0	0	0	0	0	0	0	0	0	0	0	0	0	0	0	0	0	0	0	0	0
ASV496	No	NA	NA	NA	Bacteria	Proteobacteria	Alphaproteobacteria	Rhizobiales	Rhizobiales_Incertae_Sedis	uncultured.72		107	86	126	153	194	0	0	103	59	284	0	0	114	83	76	115	36	71	0	0	60	0	0	0	73	67	75	84	101	44	230	0	34	89	142	221	237	193
ASV497	No	NA	NA	NA	Bacteria	Verrucomicrobiota	Verrucomicrobiae	Chthoniobacterales	Chthoniobacteraceae	Chthoniobacter.5	uncultured_Verrucomicrobia	0	0	0	0	0	0	0	0	0	0	0	0	21	0	0	0	0	0	0	0	0	0	0	0	0	0	0	0	0	0	0	0	0	0	0	0	0	0
ASV498	Yes	UP	Val Roseg	Tributary	Bacteria	Proteobacteria	Gammaproteobacteria	Burkholderiales	Comamonadaceae	unknown.53		0	0	0	0	0	0	0	0	0	0	0	0	0	0	0	0	0	0	0	0	0	0	0	0	0	0	0	0	0	0	0	0	0	0	0	0	0	0
ASV499	No	NA	NA	NA	Bacteria	Deinococcota	Deinococci	Deinococcales	Deinococcaceae	uncultured.73	uncultured_bacterium	0	0	0	0	0	0	0	86	0	0	0	0	78	70	0	0	0	0	0	0	0	0	0	0	0	11	16	0	0	0	0	50	0	34	0	0	0	0
ASV500	No	NA	NA	NA	Bacteria	Proteobacteria	Gammaproteobacteria	Burkholderiales	Comamonadaceae	Rhizobacter.7		0	0	0	0	0	0	0	0	0	0	0	0	0	0	0	0	0	0	0	0	0	0	0	0	0	0	0	0	0	0	0	0	0	0	0	0	0	0
ASV501	No	NA	NA	NA	Bacteria	Proteobacteria	Gammaproteobacteria	Burkholderiales	Gallionellaceae	Nitrotoga.4		0	0	0	0	0	0	0	0	0	0	0	59	0	0	0	0	0	0	57	0	0	0	0	0	0	0	0	0	0	0	0	0	0	0	0	0	0	0
ASV502	No	NA	NA	NA	Bacteria	Chloroflexi	OLB14	OLB14	OLB14	OLB14.1		0	0	0	0	0	0	0	0	0	11	0	0	6	28	0	0	0	0	0	0	0	0	0	0	0	0	0	0	0	0	0	0	0	0	0	76	0	24
ASV503	No	NA	NA	NA	Bacteria	Proteobacteria	Gammaproteobacteria	Gammaproteobacteria_Incertae_Sedis	Unknown_Family	Acidibacter.1	uncultured_bacterium	68	36	0	61	0	0	0	33	36	49	0	0	14	76	21	29	30	0	0	0	0	0	0	0	226	15	3	0	0	106	37	18	14	161	340	115	19	285
ASV504	No	NA	NA	NA	Bacteria	Proteobacteria	Gammaproteobacteria	Burkholderiales	Oxalobacteraceae	Noviherbaspirillum.4	beta_proteobacterium	0	0	0	0	17	0	0	0	0	0	0	0	0	0	0	0	0	0	0	0	0	0	0	0	0	0	0	0	0	0	0	0	0	0	0	0	0	0
ASV505	No	NA	NA	NA	Bacteria	Patescibacteria	Parcubacteria	Candidatus_Nomurabacteria	Candidatus_Nomurabacteria	Nomurabacteria.2	Candidatus_Nomurabacteria	0	0	0	0	0	0	0	0	0	0	0	0	0	0	0	0	0	0	0	0	0	0	0	0	0	0	0	0	0	0	0	0	0	0	0	0	0	0
ASV506	No	NA	NA	NA	Bacteria	Acidobacteriota	Acidobacteriae	Bryobacterales	Bryobacteraceae	Bryobacter.5	uncultured_prokaryote	0	0	0	0	0	0	0	0	0	0	0	11	0	0	0	0	0	0	0	66	0	0	0	0	0	0	0	0	0	0	0	0	0	0	0	0	0	0
ASV507	No	NA	NA	NA	Bacteria	Proteobacteria	Gammaproteobacteria	Burkholderiales	Nitrosomonadaceae	MND1.5		0	0	0	0	0	0	0	0	0	0	60	79	0	0	0	0	0	0	47	17	0	0	0	0	0	0	0	0	0	0	0	0	0	0	0	0	31	0
ASV508	No	NA	NA	NA	Bacteria	Proteobacteria	Gammaproteobacteria	Burkholderiales	Methylophilaceae	Methylotenera.12		0	0	0	0	0	0	0	0	0	0	0	0	0	0	0	0	0	0	0	0	0	0	0	0	0	0	0	0	0	0	0	0	0	0	0	0	0	0
ASV509	No	NA	NA	NA	Bacteria	Proteobacteria	Gammaproteobacteria	Acidiferrobacterales	Acidiferrobacteraceae	uncultured.74	uncultured_bacterium	0	0	0	0	0	0	18	0	0	0	0	0	0	0	0	0	0	0	0	32	0	0	0	0	0	0	0	0	0	0	0	0	0	0	0	0	0	0
ASV510	No	NA	NA	NA	Bacteria	Bacteroidota	Bacteroidia	Cytophagales	Hymenobacteraceae	Hymenobacter.3	uncultured_Bacteroidetes	0	0	0	0	0	0	0	0	0	0	6	0	0	0	0	0	0	0	0	43	0	7	6	5	0	0	0	0	0	0	0	0	0	0	0	0	0	0
ASV511	No	NA	NA	NA	Bacteria	Bacteroidota	Bacteroidia	Chitinophagales	Saprospiraceae	uncultured.75	metagenome	0	0	0	0	0	0	0	0	0	0	0	0	0	13	0	0	0	0	0	0	0	0	0	0	0	0	0	0	0	0	6	7	8	12	0	0	0	154
ASV512	No	NA	NA	NA	Bacteria	Gemmatimonadota	Gemmatimonadetes	Gemmatimonadales	Gemmatimonadaceae	Gemmatimonas.7	uncultured_bacterium	63	0	0	117	0	31	0	104	134	47	0	0	189	103	20	49	105	22	0	0	56	63	124	74	98	37	40	0	0	91	42	164	89	67	113	31	0	179
ASV513	No	NA	NA	NA	Bacteria	Planctomycetota	Planctomycetes	Planctomycetales	Schlesneriaceae	Schlesneria.2		0	0	40	142	9	0	0	169	24	124	0	0	0	0	0	38	0	0	0	0	0	0	0	0	172	0	0	0	0	31	0	0	0	116	237	44	148	0
ASV514	No	NA	NA	NA	Bacteria	Verrucomicrobiota	Verrucomicrobiae	Verrucomicrobiales	Rubritaleaceae	Luteolibacter.4	Verrucomicrobium_sp.	0	0	0	0	0	12	0	38	11	0	0	0	0	11	0	0	0	0	10	8	0	0	5	0	4	0	13	0	9	0	0	9	0	7	0	0	0	0
ASV515	No	NA	NA	NA	Bacteria	Proteobacteria	Gammaproteobacteria	Burkholderiales	Comamonadaceae	Rhodoferax.15		0	0	0	0	0	0	65	0	0	0	67	101	0	0	0	0	0	0	44	0	0	0	0	0	0	0	41	0	0	0	0	0	0	0	0	0	0	0
ASV516	No	NA	NA	NA	Bacteria	Gemmatimonadota	Gemmatimonadetes	Gemmatimonadales	Gemmatimonadaceae	Gemmatimonas.8		0	0	0	0	0	0	0	0	0	0	0	0	0	0	0	0	0	0	0	0	0	33	106	68	0	0	0	0	0	0	0	0	0	0	0	0	0	0
ASV517	No	NA	NA	NA	Bacteria	Patescibacteria	Parcubacteria	Candidatus_Kaiserbacteria	Candidatus_Kaiserbacteria	Kaiserbacteria.3		0	0	0	0	0	0	0	6	0	0	0	0	0	0	0	9	30	0	0	0	0	0	0	0	0	0	0	0	0	0	0	0	33	0	21	0	0	16
ASV518	No	NA	NA	NA	Bacteria	Proteobacteria	Alphaproteobacteria	Rhizobiales	Devosiaceae	unknown.54		0	29	0	66	0	0	0	29	0	147	0	0	0	0	0	15	0	10	0	0	0	0	0	0	32	14	0	0	0	0	0	0	0	15	0	0	0	35
ASV519	No	NA	NA	NA	Bacteria	Proteobacteria	Alphaproteobacteria	Reyranellales	Reyranellaceae	Reyranella		0	0	18	45	31	29	0	19	0	0	36	73	30	72	0	0	48	0	25	13	0	11	37	36	24	16	13	14	0	15	0	10	0	24	36	0	35	23
ASV520	No	NA	NA	NA	Bacteria	Proteobacteria	Gammaproteobacteria	Pseudomonadales	Pseudomonadaceae	Pseudomonas.3		0	0	0	0	0	0	0	0	0	0	0	0	0	0	0	0	0	0	0	0	0	0	0	0	0	0	0	0	0	0	0	0	0	0	0	0	0	0
ASV521	No	NA	NA	NA	Bacteria	Myxococcota	Polyangia	Polyangiales	Sandaracinaceae	uncultured.76	uncultured_bacterium	0	0	0	0	0	0	0	16	13	0	0	0	110	44	0	15	128	0	0	0	0	0	0	0	15	0	0	0	0	28	0	19	30	34	57	0	0	0
ASV522	No	NA	NA	NA	Bacteria	Bacteroidota	Bacteroidia	Chitinophagales	Saprospiraceae	uncultured.77	uncultured_bacterium	0	0	0	13	0	10	11	0	0	0	14	30	0	0	0	0	0	0	19	5	0	0	0	0	0	0	0	0	0	0	0	0	0	0	0	0	9	0
ASV523	No	NA	NA	NA	Bacteria	Proteobacteria	Alphaproteobacteria	Rhizobiales	Rhizobiales_Incertae_Sedis	uncultured.78		0	38	29	111	37	0	78	0	0	0	26	103	0	0	17	14	24	45	21	0	18	43	95	121	0	23	0	33	11	0	11	0	0	0	16	0	23	0
ASV524	No	NA	NA	NA	Bacteria	Proteobacteria	Gammaproteobacteria	Burkholderiales	Comamonadaceae	Limnohabitans	uncultured_bacterium	16	114	206	0	148	15	0	20	0	0	0	0	15	0	59	0	0	16	0	0	0	4	0	0	0	0	0	0	0	0	0	0	0	0	0	0	0	0
ASV525	No	NA	NA	NA	Bacteria	Proteobacteria	Gammaproteobacteria	Burkholderiales	Oxalobacteraceae	Massilia.3		0	7	0	0	0	17	0	0	0	0	0	0	0	0	0	0	0	0	0	0	0	0	0	0	0	21	27	0	0	0	0	0	0	0	0	0	0	0
ASV526	No	NA	NA	NA	Bacteria	Planctomycetota	Planctomycetes	Pirellulales	Pirellulaceae	uncultured.79		0	0	0	0	0	10	93	0	0	0	13	101	0	0	0	0	0	0	0	0	0	0	0	0	0	0	0	0	0	0	0	0	0	0	0	0	0	0
ASV527	No	NA	NA	NA	Bacteria	Proteobacteria	Alphaproteobacteria	Caulobacterales	Hyphomonadaceae	SWB02.1	uncultured_bacterium	0	18	7	8	0	18	0	34	28	20	0	0	20	31	37	17	98	14	0	8	0	0	0	0	40	0	0	9	0	17	10	23	41	54	35	33	0	20
ASV528	No	NA	NA	NA	Bacteria	Proteobacteria	Gammaproteobacteria	Burkholderiales	Comamonadaceae	Rhodoferax.16		0	0	0	0	0	0	0	0	0	0	0	0	0	0	0	0	0	0	38	97	0	0	0	0	0	0	0	0	0	0	0	0	0	0	0	0	0	0
ASV529	No	NA	NA	NA	Bacteria	Gemmatimonadota	Gemmatimonadetes	Gemmatimonadales	Gemmatimonadaceae	Gemmatimonas.9		0	0	0	0	0	0	0	0	0	0	0	0	0	0	0	0	0	0	0	0	0	0	0	0	0	0	0	0	0	0	0	0	0	0	0	0	0	0
ASV530	No	NA	NA	NA	Bacteria	Proteobacteria	Alphaproteobacteria	Sphingomonadales	Sphingomonadaceae	unknown.55		48	187	286	36	386	32	0	259	358	162	0	0	112	523	168	177	331	167	0	0	0	28	48	31	425	19	47	0	0	142	82	290	318	481	570	132	54	360
ASV531	No	NA	NA	NA	Bacteria	Gemmatimonadota	Gemmatimonadetes	Gemmatimonadales	Gemmatimonadaceae	uncultured.80		0	0	0	0	0	0	0	0	0	0	0	0	0	0	0	0	0	0	0	0	0	0	0	0	0	0	0	0	0	0	0	0	0	0	0	0	0	0
ASV532	No	NA	NA	NA	Bacteria	Cyanobacteria	Cyanobacteriia	Pseudanabaenales	Pseudanabaenaceae	PCC-7429.1		0	189	7	519	0	178	0	29	102	34	0	0	0	38	0	97	603	0	0	0	0	0	0	0	0	0	0	0	0	354	0	30	0	0	0	0	0	42
ASV533	No	NA	NA	NA	Bacteria	Proteobacteria	Gammaproteobacteria	1013-28-CG33	1013-28-CG33	1013-28-CG33		0	0	0	0	0	0	0	0	0	0	0	0	0	0	0	0	0	0	0	0	0	0	0	0	0	0	0	0	0	0	0	0	0	0	0	0	0	0
ASV534	No	NA	NA	NA	Bacteria	Cyanobacteria	Cyanobacteriia	SepB-3	SepB-3	SepB-3.1	uncultured_cyanobacterium	7	23	46	478	23	106	12	386	0	151	0	0	1617	515	15	44	0	0	0	0	0	0	0	0	416	62	22	14	10	11	55	77	39	55	0	44	0	156
ASV535	No	NA	NA	NA	Bacteria	Bacteroidota	Bacteroidia	Flavobacteriales	Flavobacteriaceae	Flavobacterium.21		0	0	0	0	0	0	0	0	0	0	0	0	0	0	0	0	0	0	0	0	0	0	0	0	0	0	0	0	0	0	0	0	0	0	0	0	0	0
ASV536	No	NA	NA	NA	Bacteria	Proteobacteria	Gammaproteobacteria	Acidiferrobacterales	Acidiferrobacteraceae	uncultured.81	uncultured_bacterium	0	0	0	0	0	0	0	0	0	0	0	0	0	0	0	0	0	0	0	0	0	0	0	0	0	0	0	0	0	0	0	0	0	0	0	0	0	0
ASV537	No	NA	NA	NA	Bacteria	Proteobacteria	Gammaproteobacteria	Burkholderiales	Comamonadaceae	unknown.56		0	0	0	0	0	0	0	0	0	0	0	0	0	0	0	0	0	0	0	0	0	0	0	0	0	0	0	0	0	0	0	0	0	0	0	0	0	0
ASV538	No	NA	NA	NA	Bacteria	Proteobacteria	Alphaproteobacteria	Sphingomonadales	Sphingomonadaceae	unknown.57		0	0	0	0	0	0	0	0	0	0	0	0	0	0	0	0	0	0	0	0	0	0	0	0	0	0	0	0	0	0	0	0	0	0	0	0	0	0
ASV539	No	NA	NA	NA	Bacteria	Verrucomicrobiota	Verrucomicrobiae	Chthoniobacterales	Chthoniobacteraceae	Chthoniobacter.6		0	0	0	0	0	0	0	0	30	0	0	0	31	15	0	0	37	0	0	0	0	0	0	0	0	0	0	0	0	26	17	39	23	0	44	0	0	0
ASV540	No	NA	NA	NA	Bacteria	Proteobacteria	Alphaproteobacteria	Rhizobiales	Hyphomicrobiaceae	Hyphomicrobium.9		0	0	0	0	0	0	0	0	0	0	0	0	0	0	0	0	0	0	0	0	0	0	0	0	0	0	0	0	0	0	0	0	0	0	0	0	0	25
ASV541	No	NA	NA	NA	Bacteria	Proteobacteria	Gammaproteobacteria	Diplorickettsiales	Diplorickettsiaceae	Aquicella	uncultured_bacterium	0	0	0	4	0	0	0	6	16	6	0	0	0	0	7	0	42	0	0	0	0	0	0	0	0	0	0	0	0	26	0	19	10	0	61	0	0	6
ASV542	No	NA	NA	NA	Bacteria	Proteobacteria	Gammaproteobacteria	Burkholderiales	Methylophilaceae	Methylotenera.13		0	0	0	0	0	0	30	0	0	0	76	131	0	0	0	0	0	0	137	0	0	142	91	103	0	0	0	0	0	0	0	0	0	0	0	0	0	0
ASV543	No	NA	NA	NA	Bacteria	Planctomycetota	Planctomycetes	Pirellulales	Pirellulaceae	Pirellula.6	uncultured_bacterium	68	131	316	95	449	0	43	48	761	0	89	213	26	123	49	67	1040	54	0	95	108	58	78	0	474	535	352	898	892	186	523	551	901	479	396	100	0	622
ASV544	No	NA	NA	NA	Bacteria	Proteobacteria	Alphaproteobacteria	Rhizobiales	Rhizobiales_Incertae_Sedis	uncultured.82		35	0	0	0	0	0	183	0	68	0	133	293	0	0	0	0	113	0	37	43	0	0	0	0	43	0	0	0	0	0	40	38	82	51	59	33	0	124
ASV545	No	NA	NA	NA	Bacteria	Acidobacteriota	Blastocatellia	Blastocatellales	Blastocatellaceae	Blastocatella.4	uncultured_Acidobacteria	0	0	0	0	0	0	0	0	0	0	0	0	0	0	0	0	0	0	0	0	0	0	0	0	0	12	0	0	0	0	0	0	0	0	0	0	0	0
ASV546	No	NA	NA	NA	Bacteria	Bacteroidota	Bacteroidia	Chitinophagales	Chitinophagaceae	Ferruginibacter.13		0	10	0	0	14	15	46	0	0	0	0	59	0	0	83	28	0	24	36	26	0	0	0	0	0	7	62	16	0	0	0	0	0	0	0	0	0	0
ASV547	No	NA	NA	NA	Bacteria	Proteobacteria	Alphaproteobacteria	Sphingomonadales	Sphingomonadaceae	Novosphingobium.1		0	0	0	0	0	0	0	0	0	0	0	0	0	0	0	34	0	0	0	0	0	0	0	0	0	0	0	0	0	29	0	0	0	0	17	0	0	50
ASV548	No	NA	NA	NA	Bacteria	Planctomycetota	Planctomycetes	Pirellulales	Pirellulaceae	Pirellula.7	uncultured_bacterium	7	0	0	0	0	0	0	0	8	14	0	0	0	0	0	0	0	0	0	0	0	0	0	0	13	15	25	0	0	0	0	0	0	8	0	0	0	0
ASV549	No	NA	NA	NA	Bacteria	Proteobacteria	Alphaproteobacteria	Sphingomonadales	Sphingomonadaceae	Novosphingobium.2		15	0	0	29	46	0	0	0	26	0	0	0	0	0	0	0	0	0	0	0	0	27	34	40	0	49	45	0	0	0	0	0	0	0	0	0	0	0
ASV550	No	NA	NA	NA	Bacteria	Planctomycetota	Planctomycetes	Gemmatales	Gemmataceae	Gemmata.1	uncultured_soil	0	0	0	0	15	0	0	0	0	0	0	0	0	0	0	0	0	0	0	0	0	0	0	0	0	4	0	0	0	0	0	0	0	22	0	0	0	0
ASV551	No	NA	NA	NA	Bacteria	Proteobacteria	Gammaproteobacteria	Burkholderiales	Methylophilaceae	Methylotenera.14	metagenome	0	0	0	0	0	0	0	0	6	20	0	0	0	6	10	0	0	9	0	0	0	0	0	0	0	0	0	0	0	0	0	0	0	0	0	0	0	0
ASV552	No	NA	NA	NA	Bacteria	Proteobacteria	Gammaproteobacteria	Burkholderiales	Comamonadaceae	Rhizobacter.8		0	0	0	0	0	0	0	0	0	0	0	0	0	0	0	0	0	0	0	0	0	0	0	0	0	0	0	0	0	0	0	0	0	0	0	0	0	0
ASV553	No	NA	NA	NA	Bacteria	Patescibacteria	Parcubacteria	Candidatus_Kaiserbacteria	Candidatus_Kaiserbacteria	Kaiserbacteria.4	uncultured_bacterium	0	0	0	0	0	0	0	0	0	0	0	0	10	0	0	0	0	0	0	0	0	67	95	143	0	0	0	0	0	0	0	0	0	0	0	0	0	0
ASV554	No	NA	NA	NA	Bacteria	Planctomycetota	Planctomycetes	Planctomycetales	uncultured	uncultured.83	uncultured_bacterium	0	48	0	0	0	0	39	23	0	0	0	0	0	53	0	0	0	0	0	0	0	0	10	0	11	0	0	11	0	5	0	0	12	75	25	0	28	0
ASV555	No	NA	NA	NA	Bacteria	Proteobacteria	Alphaproteobacteria	Rhizobiales	Beijerinckiaceae	FukuN57	uncultured_bacterium	0	0	0	167	0	0	0	0	53	0	0	0	84	35	0	0	78	0	0	0	0	0	0	0	41	0	0	0	0	43	30	92	102	11	0	9	0	101
ASV556	No	NA	NA	NA	Bacteria	Planctomycetota	vadinHA49	vadinHA49	vadinHA49	vadinHA49.4	uncultured_Planctomycetales	0	0	0	0	0	0	0	0	0	6	0	0	0	0	0	20	0	0	0	0	0	0	0	0	0	0	0	0	0	8	0	11	0	0	0	0	0	0
ASV557	No	NA	NA	NA	Bacteria	Proteobacteria	Gammaproteobacteria	Burkholderiales	Comamonadaceae	Paucibacter.1		67	0	0	0	0	0	0	0	15	0	0	0	0	0	0	0	0	0	0	0	194	0	0	0	0	0	0	0	0	0	0	0	0	0	0	0	0	0
ASV558	No	NA	NA	NA	Bacteria	Proteobacteria	Alphaproteobacteria	Rhizobiales	Rhizobiales_Incertae_Sedis	uncultured.84		0	0	0	0	0	0	0	36	0	0	6	0	0	55	0	0	0	0	0	0	0	0	0	0	0	0	0	0	0	0	0	0	0	0	65	54	42	94
ASV559	No	NA	NA	NA	Bacteria	Proteobacteria	Gammaproteobacteria	Burkholderiales	Methylophilaceae	Methylotenera.15		0	0	0	0	0	0	0	0	0	0	0	0	0	0	0	0	0	0	0	0	0	0	0	0	0	0	0	0	0	0	0	0	0	0	0	0	0	0
ASV560	No	NA	NA	NA	Bacteria	Proteobacteria	Gammaproteobacteria	Burkholderiales	Hydrogenophilaceae	Thiobacillus.4		0	0	0	0	0	0	0	0	0	0	0	0	0	0	0	0	0	0	0	0	0	0	0	0	0	0	0	0	0	0	0	0	0	0	0	0	0	0
ASV561	No	NA	NA	NA	Bacteria	Proteobacteria	Gammaproteobacteria	Burkholderiales	Nitrosomonadaceae	Ellin6067.13	uncultured_bacterium	0	0	0	0	0	0	0	0	0	0	0	0	0	0	0	0	0	0	0	0	0	0	0	0	0	0	0	0	0	0	0	0	0	0	0	0	0	0
ASV562	No	NA	NA	NA	Bacteria	Proteobacteria	Alphaproteobacteria	Rhodobacterales	Rhodobacteraceae	Pseudorhodobacter.7	uncultured_bacterium	0	7	0	69	0	64	0	0	0	0	0	0	0	0	0	20	0	0	0	0	28	0	0	0	0	0	0	0	0	9	0	5	11	0	0	0	0	40
ASV563	No	NA	NA	NA	Bacteria	Patescibacteria	Saccharimonadia	Saccharimonadales	LWQ8	LWQ8.2	uncultured_Candidatus	0	6	0	13	0	0	14	6	0	0	21	29	0	0	0	0	10	0	54	34	0	16	19	28	0	0	0	0	0	9	0	0	0	0	11	0	38	0
ASV564	No	NA	NA	NA	Bacteria	Actinobacteriota	Actinobacteria	Frankiales	Sporichthyaceae	unknown.58		0	0	0	29	0	0	42	22	0	22	44	132	0	0	0	0	82	0	30	41	0	0	0	0	0	13	0	0	0	15	0	0	41	0	49	0	0	0
ASV565	No	NA	NA	NA	Bacteria	Proteobacteria	Gammaproteobacteria	Pseudomonadales	Moraxellaceae	Acinetobacter.1		0	38	29	40	0	0	91	30	21	25	28	28	12	22	5	24	32	54	19	20	0	14	19	36	54	0	41	0	10	18	29	12	7	0	5	11	106	21
ASV566	No	NA	NA	NA	Bacteria	Proteobacteria	Gammaproteobacteria	Burkholderiales	Sutterellaceae	AAP99.3	uncultured_bacterium	0	168	0	477	0	95	0	314	421	171	0	0	199	0	0	101	53	0	0	0	0	0	0	0	191	0	0	0	0	31	185	569	197	253	53	0	0	215
ASV567	No	NA	NA	NA	Bacteria	Proteobacteria	Alphaproteobacteria	Rhizobiales	Rhizobiaceae	uncultured.85	metagenome	63	0	21	38	0	0	71	224	420	167	9	0	46	64	0	50	84	0	0	0	0	0	0	0	273	60	161	76	86	47	268	568	123	243	46	0	0	240
ASV568	No	NA	NA	NA	Bacteria	Proteobacteria	Gammaproteobacteria	Burkholderiales	Sulfuricellaceae	Sulfurirhabdus	uncultured_bacterium	0	0	0	0	0	0	0	0	0	0	0	0	0	0	0	0	0	0	0	0	0	0	0	0	0	0	0	0	0	0	0	0	0	0	0	0	0	0
ASV569	No	NA	NA	NA	Bacteria	Proteobacteria	Gammaproteobacteria	Burkholderiales	Comamonadaceae	uncultured.86		0	0	0	74	0	0	0	35	0	0	0	0	55	0	0	0	43	0	0	0	0	0	0	0	0	0	0	0	0	179	19	43	62	29	73	0	0	100
ASV570	No	NA	NA	NA	Bacteria	Proteobacteria	Gammaproteobacteria	Burkholderiales	Comamonadaceae	Rhodoferax.17		0	0	0	0	0	0	72	0	0	0	56	131	0	0	0	0	0	0	36	148	0	94	63	61	0	0	0	0	0	0	0	0	0	0	0	0	61	0
ASV571	No	NA	NA	NA	Bacteria	Proteobacteria	Gammaproteobacteria	Burkholderiales	Nitrosomonadaceae	Ellin6067.14	uncultured_beta	0	0	0	0	0	0	19	0	0	25	0	22	0	0	0	0	0	0	0	0	0	0	0	0	0	0	21	14	0	0	0	0	0	0	0	0	472	0
ASV572	No	NA	NA	NA	Bacteria	Proteobacteria	Gammaproteobacteria	Burkholderiales	SC-I-84	SC-I-84.1		22	0	0	0	0	0	0	0	39	19	0	0	0	11	0	33	46	0	0	0	0	0	0	0	24	0	0	0	0	95	0	19	0	0	93	0	0	20
ASV573	No	NA	NA	NA	Bacteria	Bacteroidota	Bacteroidia	Flavobacteriales	Flavobacteriaceae	Flavobacterium.22		0	0	0	0	0	0	0	0	0	0	0	0	0	0	0	0	0	0	0	0	124	0	0	0	0	0	0	0	0	0	0	0	0	0	0	0	0	0
ASV574	No	NA	NA	NA	Bacteria	Planctomycetota	Planctomycetes	Pirellulales	Pirellulaceae	Pirellula.8		13	60	0	364	0	93	0	311	43	221	0	0	66	48	85	34	25	15	0	0	0	0	0	0	74	46	0	122	17	65	16	88	74	175	92	26	17	1023
ASV575	No	NA	NA	NA	Bacteria	Proteobacteria	Gammaproteobacteria	Burkholderiales	Comamonadaceae	Rhodoferax.18		0	0	0	0	0	0	0	0	0	0	0	0	0	0	0	0	0	0	0	0	0	0	0	0	0	0	0	0	0	0	0	0	0	0	0	0	0	0
ASV576	No	NA	NA	NA	Bacteria	Bacteroidota	Bacteroidia	Chitinophagales	Saprospiraceae	uncultured.87	uncultured_bacterium	0	0	0	0	0	0	0	0	0	0	0	0	10	0	0	0	0	0	0	0	0	0	0	0	0	0	0	0	0	0	0	0	0	0	0	0	0	0
ASV577	No	NA	NA	NA	Bacteria	Deinococcota	Deinococci	Deinococcales	Deinococcaceae	uncultured.88	uncultured_bacterium	0	0	0	77	0	7	0	0	0	32	0	0	149	62	13	25	8	0	0	0	0	0	0	0	21	0	0	0	0	0	0	32	41	0	17	37	0	126
ASV578	No	NA	NA	NA	Bacteria	Proteobacteria	Gammaproteobacteria	Burkholderiales	Comamonadaceae	Rhodoferax.19		0	0	0	0	0	0	13	0	0	0	0	0	0	0	0	0	0	0	0	0	0	0	0	0	0	0	0	0	0	0	0	0	0	0	0	0	0	0
ASV579	No	NA	NA	NA	Bacteria	Proteobacteria	Gammaproteobacteria	Burkholderiales	Nitrosomonadaceae	MND1.6		0	0	0	0	0	0	28	0	0	0	62	87	0	0	0	0	0	0	72	38	0	0	0	0	0	0	0	0	0	0	0	0	0	0	0	0	16	0
ASV580	No	NA	NA	NA	Bacteria	Bacteroidota	Bacteroidia	Flavobacteriales	Flavobacteriaceae	Flavobacterium.23		0	0	0	0	0	0	0	0	0	0	0	0	0	0	0	0	0	0	0	0	0	0	0	0	0	0	0	0	0	0	0	0	0	0	0	0	0	0
ASV581	No	NA	NA	NA	Bacteria	Proteobacteria	Alphaproteobacteria	Rhizobiales	Xanthobacteraceae	Pseudorhodoplanes		0	8	0	19	0	0	21	0	10	8	0	0	25	15	0	0	0	0	0	0	0	0	0	0	0	0	0	0	0	7	0	0	0	0	0	8	149	9
ASV582	No	NA	NA	NA	Bacteria	Bdellovibrionota	Bdellovibrionia	Bacteriovoracales	Bacteriovoracaceae	Peredibacter	metagenome	0	0	0	0	4	0	0	0	0	0	10	0	0	0	0	0	0	0	7	0	0	0	0	0	0	16	0	0	0	0	0	0	0	0	0	0	0	0
ASV583	No	NA	NA	NA	Bacteria	Proteobacteria	Gammaproteobacteria	Burkholderiales	Oxalobacteraceae	unknown.59		11	18	0	0	0	0	0	23	0	0	0	0	44	6	0	0	15	0	0	0	0	0	0	0	0	0	0	0	0	0	0	0	6	8	0	25	61	0
ASV584	No	NA	NA	NA	Bacteria	Proteobacteria	Gammaproteobacteria	Burkholderiales	Hydrogenophilaceae	Thiobacillus.5		0	0	0	0	0	0	46	0	0	0	119	173	0	0	0	0	0	0	84	18	0	0	0	0	0	0	0	0	0	0	0	0	0	0	0	0	0	0
ASV585	No	NA	NA	NA	Bacteria	Bacteroidota	Bacteroidia	Sphingobacteriales	KD3-93	KD3-93	metagenome	0	0	0	0	0	0	0	0	0	0	0	22	0	0	7	0	0	0	21	0	4	0	0	0	0	0	0	0	0	0	0	0	0	0	0	0	0	0
ASV586	No	NA	NA	NA	Bacteria	Proteobacteria	Gammaproteobacteria	Burkholderiales	Methylophilaceae	Methylotenera.16		0	0	0	0	0	0	0	0	0	0	0	0	0	0	0	0	0	0	0	0	0	0	0	0	0	0	0	0	0	0	0	0	0	0	0	0	0	15
ASV587	No	NA	NA	NA	Bacteria	Acidobacteriota	Blastocatellia	Nov.24	Nov.24	Nov.24.1	uncultured_bacterium	0	35	14	0	0	0	0	0	0	0	0	0	0	3	16	16	0	0	0	0	0	0	0	0	0	0	0	0	0	0	0	0	0	52	0	0	0	0
ASV588	No	NA	NA	NA	Bacteria	Proteobacteria	Alphaproteobacteria	Rhizobiales	Hyphomicrobiaceae	Hyphomicrobium.10	uncultured_bacterium	0	32	24	32	0	0	0	46	42	62	0	0	57	30	33	0	50	0	0	0	0	0	0	0	68	0	0	0	0	48	27	51	60	41	95	13	0	81
ASV589	No	NA	NA	NA	Bacteria	Proteobacteria	Gammaproteobacteria	Burkholderiales	Methylophilaceae	Methylotenera.17	uncultured_bacterium	120	0	0	0	0	16	0	6	0	0	0	0	0	0	43	0	0	14	0	0	31	0	0	0	0	0	74	27	0	0	16	0	0	0	0	0	0	0
ASV590	No	NA	NA	NA	Bacteria	Gemmatimonadota	Gemmatimonadetes	Gemmatimonadales	Gemmatimonadaceae	Gemmatimonas.10		0	0	0	41	0	0	0	0	65	12	0	0	0	0	0	0	78	0	0	0	0	0	0	0	37	0	0	0	0	88	22	98	85	37	62	0	0	19
ASV591	No	NA	NA	NA	Bacteria	Acidobacteriota	Blastocatellia	Blastocatellales	Blastocatellaceae	Aridibacter	uncultured_bacterium	0	16	12	31	43	0	0	38	114	12	0	0	13	20	0	11	106	0	0	0	0	0	0	0	156	15	0	9	1	63	24	175	104	144	31	0	0	37
ASV592	No	NA	NA	NA	Bacteria	Proteobacteria	Gammaproteobacteria	Burkholderiales	Comamonadaceae	Rhodoferax.20		0	11	0	0	0	7	0	34	0	0	0	21	0	0	11	4	0	0	60	0	0	0	0	0	0	0	4	0	0	0	0	0	0	0	0	0	20	0
ASV593	No	NA	NA	NA	Bacteria	Proteobacteria	Alphaproteobacteria	Rhizobiales	Devosiaceae	Devosia		0	0	0	0	0	0	0	0	9	0	0	0	0	0	0	0	0	0	0	0	0	0	0	0	0	0	16	0	0	0	0	0	0	0	0	0	0	0
ASV594	No	NA	NA	NA	Bacteria	Myxococcota	Polyangia	Haliangiales	Haliangiaceae	Haliangium.2		0	0	0	0	0	0	0	0	6	0	0	0	0	0	0	8	0	12	0	0	80	0	0	0	9	0	0	15	10	7	10	12	25	0	11	34	9	15
ASV595	No	NA	NA	NA	Bacteria	Proteobacteria	Alphaproteobacteria	Rhodobacterales	Rhodobacteraceae	Rhodobacter.2	uncultured_bacterium	0	0	0	0	0	0	0	0	0	0	0	0	0	0	0	0	0	0	0	0	0	0	0	0	0	0	0	0	0	0	0	0	0	0	0	0	0	0
ASV596	No	NA	NA	NA	Bacteria	Bacteroidota	Bacteroidia	Chitinophagales	Saprospiraceae	uncultured.89		16	0	0	71	0	0	10	54	22	89	0	0	35	63	0	29	25	0	0	0	0	0	0	0	47	0	20	22	34	0	12	0	0	62	92	11	13	39
ASV597	No	NA	NA	NA	Bacteria	Bdellovibrionota	Bdellovibrionia	Bdellovibrionales	Bdellovibrionaceae	Bdellovibrio	Bdellovibrio_exovorus	0	0	0	0	0	0	0	0	0	0	0	0	0	0	0	0	0	0	0	0	0	0	0	0	0	0	0	0	0	0	0	0	0	0	0	0	0	0
ASV598	No	NA	NA	NA	Bacteria	Proteobacteria	Gammaproteobacteria	Burkholderiales	Comamonadaceae	Polaromonas.11		16	15	9	0	37	10	0	0	0	17	0	0	0	0	0	15	0	0	0	0	0	0	0	0	0	34	16	16	61	0	16	0	0	0	0	0	0	7
ASV599	No	NA	NA	NA	Bacteria	Planctomycetota	Planctomycetes	Planctomycetales	uncultured	uncultured.90	metagenome	0	0	15	44	8	0	0	21	0	5	0	0	9	0	0	0	43	0	0	7	0	0	0	0	0	16	10	0	0	205	0	0	35	0	34	0	0	20
ASV600	No	NA	NA	NA	Bacteria	Proteobacteria	Alphaproteobacteria	Rhizobiales	Hyphomicrobiaceae	Pedomicrobium	metagenome	0	0	0	0	0	0	0	15	0	0	0	0	0	24	20	0	0	19	0	0	0	0	0	0	0	9	0	0	0	0	0	0	0	0	0	0	0	0
ASV601	No	NA	NA	NA	Bacteria	Bacteroidota	Bacteroidia	Cytophagales	Hymenobacteraceae	Hymenobacter.4		0	0	0	0	0	0	0	0	0	0	0	0	0	0	0	0	0	0	0	0	29	68	44	68	0	0	0	0	0	0	0	0	0	0	0	0	0	0
ASV602	No	NA	NA	NA	Bacteria	Proteobacteria	Gammaproteobacteria	Burkholderiales	Gallionellaceae	Nitrotoga.5	uncultured_bacterium	0	0	0	0	0	0	0	0	0	0	31	0	0	0	0	12	0	0	0	41	0	0	0	0	0	0	0	0	0	0	0	0	0	0	0	0	0	0
ASV603	No	NA	NA	NA	Bacteria	Proteobacteria	Alphaproteobacteria	Sphingomonadales	Sphingomonadaceae	Sphingorhabdus.2	uncultured_bacterium	15	44	25	34	16	31	0	10	88	6	0	0	8	7	6	8	7	16	0	0	10	0	0	0	26	0	0	19	11	12	11	57	26	21	25	8	0	48
ASV604	No	NA	NA	NA	Bacteria	Verrucomicrobiota	Verrucomicrobiae	Verrucomicrobiales	Verrucomicrobiaceae	Prosthecobacter	uncultured_bacterium	0	0	0	0	0	0	0	0	0	0	0	0	0	0	0	0	10	0	0	0	0	0	0	0	0	0	0	0	0	13	0	32	18	7	18	0	0	15
ASV605	No	NA	NA	NA	Bacteria	Bacteroidota	Bacteroidia	Chitinophagales	Chitinophagaceae	Segetibacter	uncultured_bacterium	0	5	0	0	0	0	0	0	0	0	0	0	0	0	0	0	0	0	0	0	0	0	0	0	0	0	0	0	0	0	0	0	0	0	0	0	0	0
ASV606	No	NA	NA	NA	Bacteria	Bacteroidota	Bacteroidia	Cytophagales	Microscillaceae	uncultured.91		0	0	0	0	0	0	0	0	0	0	0	0	0	0	0	0	0	0	0	0	0	0	0	0	0	0	0	0	0	0	0	0	0	0	0	0	0	0
ASV607	No	NA	NA	NA	Bacteria	Armatimonadota	Armatimonadia	Armatimonadales	Armatimonadaceae	Armatimonas.1		0	65	16	0	27	0	0	0	0	0	0	0	0	0	0	0	0	0	0	0	0	0	0	0	0	22	15	0	0	0	0	0	0	0	0	0	0	0
ASV608	No	NA	NA	NA	Bacteria	Proteobacteria	Gammaproteobacteria	Burkholderiales	Nitrosomonadaceae	uncultured.92	metagenome	0	0	0	0	0	0	0	0	0	0	0	0	0	0	0	0	0	0	0	0	0	0	0	0	0	0	0	0	0	0	0	0	0	0	0	0	0	0
ASV609	No	NA	NA	NA	Bacteria	Proteobacteria	Alphaproteobacteria	Rhizobiales	Xanthobacteraceae	unknown.60		67	5	20	0	21	0	0	0	0	0	0	0	0	0	0	0	0	0	0	58	0	0	0	0	0	13	8	0	0	0	84	0	0	0	0	0	0	0
ASV610	No	NA	NA	NA	Bacteria	Proteobacteria	Gammaproteobacteria	Burkholderiales	Comamonadaceae	Rhizobacter.9	uncultured_bacterium	0	0	0	0	0	0	0	0	0	0	0	0	0	0	249	0	0	0	0	0	0	0	0	0	0	0	0	0	0	0	0	0	0	0	0	0	0	0
ASV611	No	NA	NA	NA	Bacteria	Acidobacteriota	Holophagae	Subgroup_7	Subgroup_7	7.3		38	0	0	0	0	0	0	0	0	0	0	0	0	0	0	0	0	0	0	0	0	3	6	5	0	0	0	0	0	0	87	0	0	0	0	0	0	0
ASV612	No	NA	NA	NA	Bacteria	Planctomycetota	Planctomycetes	Pirellulales	Pirellulaceae	uncultured.93	uncultured_bacterium	0	0	0	0	0	0	8	0	0	14	0	0	10	21	4	17	0	10	0	0	0	0	0	0	12	0	0	0	0	0	0	0	0	0	5	3	0	0
ASV613	No	NA	NA	NA	Bacteria	Acidobacteriota	Vicinamibacteria	Vicinamibacterales	uncultured	uncultured.94	metagenome	0	0	0	0	0	0	0	0	0	0	0	0	0	0	0	0	0	0	0	0	0	0	0	0	0	0	0	0	0	0	0	0	0	0	14	0	0	0
ASV614	No	NA	NA	NA	Bacteria	Acidobacteriota	Vicinamibacteria	Vicinamibacterales	uncultured	uncultured.95	uncultured_Acidobacteria	75	38	91	0	133	14	0	27	0	0	0	0	0	0	40	0	0	0	0	0	13	24	33	24	0	39	18	15	35	0	95	0	0	0	0	22	119	0
ASV615	No	NA	NA	NA	Bacteria	Proteobacteria	Gammaproteobacteria	Burkholderiales	Hydrogenophilaceae	Thiobacillus.6		0	0	0	0	8	0	0	0	0	0	1	0	0	0	0	0	0	0	0	0	0	0	0	0	0	0	0	0	30	0	0	0	0	0	0	0	0	0
ASV616	No	NA	NA	NA	Bacteria	Verrucomicrobiota	Verrucomicrobiae	Chthoniobacterales	Chthoniobacteraceae	Chthoniobacter.7	uncultured_bacterium	0	0	0	0	0	0	0	0	25	0	0	0	0	0	0	0	98	0	0	0	0	0	0	0	0	0	0	0	0	26	54	71	22	0	102	0	0	0
ASV617	No	NA	NA	NA	Bacteria	Bacteroidota	Bacteroidia	Sphingobacteriales	env.OPS_17	17.3	metagenome	0	0	0	0	0	0	0	0	0	0	0	8	0	0	0	0	0	0	0	0	0	0	0	0	0	0	0	6	0	0	0	0	0	0	0	0	0	0
ASV618	No	NA	NA	NA	Bacteria	Bacteroidota	Bacteroidia	Flavobacteriales	Flavobacteriaceae	Flavobacterium.24		0	19	19	0	8	0	0	0	34	0	18	0	0	0	0	0	0	0	0	0	7	0	0	0	33	0	0	0	0	0	0	26	0	15	0	0	0	0
ASV619	No	NA	NA	NA	Bacteria	Chloroflexi	KD4-96	KD4-96	KD4-96	KD4-96.3		36	0	0	0	0	0	0	0	0	16	0	0	0	0	0	0	0	0	0	0	0	0	0	0	0	16	0	0	0	0	35	0	0	0	0	0	0	0
ASV620	No	NA	NA	NA	Bacteria	Proteobacteria	Alphaproteobacteria	Rhodobacterales	Rhodobacteraceae	unknown.61		0	0	0	0	0	0	0	0	0	0	0	0	0	0	0	0	0	0	0	0	0	0	0	0	0	0	0	0	0	0	0	99	0	0	0	0	0	0
ASV621	No	NA	NA	NA	Bacteria	Proteobacteria	Gammaproteobacteria	Burkholderiales	Comamonadaceae	unknown.62		44	110	210	0	139	56	24	89	0	0	10	23	11	0	1383	493	0	361	0	46	9	0	0	0	19	55	100	19	0	0	0	0	9	11	0	29	58	26
ASV622	No	NA	NA	NA	Bacteria	Gemmatimonadota	Gemmatimonadetes	Gemmatimonadales	Gemmatimonadaceae	Gemmatimonas.11		0	40	30	0	30	0	28	10	0	0	5	43	0	0	13	0	15	89	0	0	0	0	0	0	37	0	0	0	0	7	0	10	0	40	16	8	0	0
ASV623	No	NA	NA	NA	Bacteria	Proteobacteria	Gammaproteobacteria	Burkholderiales	Nitrosomonadaceae	Ellin6067.15		0	0	0	0	0	0	0	0	0	0	13	0	0	0	0	0	0	0	0	0	0	0	0	0	0	0	0	0	0	0	0	0	0	0	0	0	0	0
ASV624	No	NA	NA	NA	Bacteria	Planctomycetota	Planctomycetes	Gemmatales	Gemmataceae	unknown.63		0	0	0	0	0	0	0	0	0	0	0	0	0	0	0	0	0	0	0	0	0	0	0	0	0	0	0	0	23	0	4	0	0	0	0	0	32	0
ASV625	No	NA	NA	NA	Bacteria	Patescibacteria	Parcubacteria	Candidatus_Nomurabacteria	Candidatus_Nomurabacteria	Nomurabacteria.3	uncultured_bacterium	0	0	0	0	0	0	0	6	0	0	0	0	0	18	0	0	0	0	0	0	0	0	0	0	0	0	0	0	0	0	0	4	0	36	0	0	0	45
ASV626	No	NA	NA	NA	Bacteria	Bacteroidota	Bacteroidia	Flavobacteriales	NS9_marine_group	group.6		0	0	0	0	0	0	0	0	0	0	0	0	0	0	0	0	0	0	0	0	0	0	0	0	0	0	0	0	0	7	0	9	6	12	10	0	0	5
ASV627	No	NA	NA	NA	Bacteria	Actinobacteriota	Actinobacteria	Micrococcales	Microbacteriaceae	Cryobacterium		0	0	9	39	16	0	0	0	68	0	10	0	18	0	0	13	77	0	0	0	0	0	0	0	0	0	0	0	0	146	0	62	73	23	101	0	0	24
ASV628	No	NA	NA	NA	Bacteria	Patescibacteria	Parcubacteria	Candidatus_Lloydbacteria	Candidatus_Lloydbacteria	Lloydbacteria.1	Candidatus_Lloydbacteria	0	6	0	0	0	0	0	100	16	0	0	0	0	193	0	15	62	7	0	0	0	0	0	0	61	0	0	0	0	0	0	16	38	98	21	0	0	29
ASV629	No	NA	NA	NA	Bacteria	Cyanobacteria	Vampirivibrionia	Obscuribacterales	Obscuribacteraceae	Obscuribacter	uncultured_bacterium	0	0	0	0	0	0	0	0	0	0	0	0	20	0	0	0	0	0	0	0	0	0	0	0	0	0	0	0	0	0	0	0	0	0	0	0	0	0
ASV630	No	NA	NA	NA	Bacteria	Acidobacteriota	Vicinamibacteria	Vicinamibacterales	Vicinamibacteraceae	Vicinamibacteraceae.7		0	0	0	0	0	30	164	0	0	0	222	410	0	0	0	0	0	0	105	268	0	0	15	0	0	0	0	0	0	0	26	0	0	0	0	0	84	0
ASV631	No	NA	NA	NA	Bacteria	Acidobacteriota	Blastocatellia	Blastocatellales	Blastocatellaceae	unknown.64		93	0	0	24	51	0	0	0	28	41	0	0	46	139	35	17	53	26	0	0	0	0	0	0	95	0	0	0	0	52	0	0	30	140	100	81	0	98
ASV632	No	NA	NA	NA	Bacteria	Proteobacteria	Alphaproteobacteria	Sphingomonadales	Sphingomonadaceae	Sphingomonas.2		545	553	656	66	909	58	68	50	0	131	0	84	0	0	35	32	20	16	62	0	24	53	74	100	10	353	326	0	0	8	21	0	0	0	32	2	24	10
ASV633	No	NA	NA	NA	Bacteria	Acidobacteriota	Blastocatellia	Blastocatellales	Blastocatellaceae	0001001-H03		83	0	0	0	42	0	0	0	0	0	0	0	0	0	0	0	0	0	0	0	0	0	0	0	26	0	0	0	0	0	0	0	0	46	30	0	73	0
ASV634	No	NA	NA	NA	Bacteria	Acidobacteriota	Vicinamibacteria	Vicinamibacterales	uncultured	uncultured.96	uncultured_Acidobacteria	0	0	0	0	0	0	0	0	0	0	0	0	0	0	0	0	0	0	0	0	0	0	0	0	0	0	0	0	0	0	0	0	0	0	0	0	0	0
ASV635	No	NA	NA	NA	Bacteria	Bacteroidota	Bacteroidia	Flavobacteriales	Flavobacteriaceae	Flavobacterium.25		0	0	0	0	0	0	0	14	0	0	0	0	0	0	86	43	0	0	0	0	0	0	0	0	0	0	0	0	0	0	0	0	0	0	0	0	0	0
ASV636	No	NA	NA	NA	Bacteria	Acidobacteriota	Blastocatellia	Blastocatellales	Blastocatellaceae	unknown.65		0	0	0	0	0	0	0	0	0	0	0	0	0	0	0	0	16	0	0	0	0	0	0	0	0	32	30	0	0	0	0	0	0	0	48	0	0	15
ASV637	No	NA	NA	NA	Bacteria	Planctomycetota	Planctomycetes	Pirellulales	Pirellulaceae	lineage.1		0	0	0	0	0	0	0	0	0	0	0	0	0	0	0	0	0	0	0	0	0	0	0	0	25	0	0	4	0	0	0	3	0	0	0	0	0	0
ASV638	No	NA	NA	NA	Bacteria	Planctomycetota	Planctomycetes	Pirellulales	Pirellulaceae	Blastopirellula.2	uncultured_planctomycete	0	0	0	9	0	3	0	18	0	47	0	0	0	0	0	0	0	7	0	0	0	0	0	0	0	0	7	83	44	4	0	0	0	0	0	0	0	15
ASV639	No	NA	NA	NA	Bacteria	Bacteroidota	Bacteroidia	Cytophagales	Microscillaceae	uncultured.97		0	0	0	0	0	0	0	0	0	0	0	0	0	15	96	105	0	106	0	0	0	0	0	0	0	0	0	0	0	0	0	0	0	0	0	65	0	0
ASV640	No	NA	NA	NA	Bacteria	Deinococcota	Deinococci	Deinococcales	Deinococcaceae	uncultured.98	uncultured_bacterium	0	0	0	35	0	0	0	31	10	0	0	0	59	0	0	0	0	0	0	0	0	0	0	0	8	0	0	0	0	0	0	15	12	18	0	12	0	19
ASV641	No	NA	NA	NA	Bacteria	Proteobacteria	Gammaproteobacteria	Burkholderiales	Comamonadaceae	Rhizobacter.10		0	56	0	0	47	20	0	79	248	24	0	0	0	0	0	0	0	0	0	0	0	0	0	0	329	0	31	0	0	0	15	99	59	311	0	18	0	190
ASV642	No	NA	NA	NA	Bacteria	Proteobacteria	Gammaproteobacteria	Burkholderiales	Nitrosomonadaceae	MND1.7	metagenome	64	85	56	122	83	40	42	116	0	310	52	0	0	47	54	95	28	56	0	0	37	93	133	207	18	129	87	56	62	25	168	0	28	36	41	40	124	53
ASV643	No	NA	NA	NA	Bacteria	Bacteroidota	Bacteroidia	Flavobacteriales	Flavobacteriaceae	Flavobacterium.26		0	0	0	0	0	0	0	0	0	0	0	0	0	0	0	0	0	0	28	0	0	0	0	0	0	0	74	89	63	0	0	0	0	0	0	0	0	0
ASV644	No	NA	NA	NA	Bacteria	Cyanobacteria	Cyanobacteriia	Leptolyngbyales	Leptolyngbyaceae	PCC-7430	uncultured_bacterium	0	0	0	0	0	0	0	0	0	0	7	0	0	0	0	0	0	8	0	0	0	0	0	0	0	0	0	0	0	0	0	0	0	0	0	62	0	0
ASV645	No	NA	NA	NA	Bacteria	Proteobacteria	Alphaproteobacteria	Rhodobacterales	Rhodobacteraceae	Flavimaricola	metagenome	0	0	0	0	0	0	60	0	25	0	28	36	0	11	0	0	20	0	0	23	0	0	0	0	24	0	0	0	0	43	0	36	19	0	31	0	20	32
ASV646	No	NA	NA	NA	Bacteria	Proteobacteria	Gammaproteobacteria	Burkholderiales	Comamonadaceae	Rhodoferax.21		0	0	0	0	0	0	0	0	0	0	0	0	0	0	0	0	0	0	0	0	0	0	0	0	0	0	0	0	0	0	0	0	0	0	0	0	0	0
ASV647	No	NA	NA	NA	Bacteria	Bacteroidota	Bacteroidia	Sphingobacteriales	env.OPS_17	17.4	uncultured_Bacteroidetes	0	0	0	0	0	0	0	0	0	0	0	0	0	0	0	0	0	0	0	0	0	0	0	0	0	0	0	0	0	0	0	0	0	0	0	0	0	0
ASV648	No	NA	NA	NA	Bacteria	Proteobacteria	Gammaproteobacteria	Burkholderiales	Methylophilaceae	Methylotenera.18		0	0	0	0	0	0	0	0	0	0	0	0	0	0	0	0	0	0	0	0	0	0	0	0	0	0	0	0	0	0	0	0	0	0	0	0	0	30
ASV649	No	NA	NA	NA	Bacteria	Proteobacteria	Gammaproteobacteria	Burkholderiales	Comamonadaceae	Rhodoferax.22		30	38	0	24	0	51	0	87	92	0	0	7	0	15	96	79	24	0	18	24	129	0	0	0	14	10	41	38	0	33	17	0	0	0	0	0	0	0
ASV650	No	DN	Otemma	Tributary	Bacteria	Proteobacteria	Alphaproteobacteria	Rhizobiales	Hyphomicrobiaceae	unknown.66		14	106	0	505	0	53	292	81	0	351	93	192	58	64	29	49	9	8	11	54	52	0	0	0	0	15	94	243	233	24	9	0	19	0	67	76	126	35
ASV651	No	NA	NA	NA	Bacteria	Verrucomicrobiota	Verrucomicrobiae	Chthoniobacterales	Chthoniobacteraceae	Chthoniobacter.8	uncultured_Verrucomicrobia	0	34	0	282	0	0	0	115	55	83	0	0	37	27	19	18	107	0	0	0	0	0	0	0	42	0	0	0	0	54	100	57	29	54	150	0	0	37
ASV652	No	NA	NA	NA	Bacteria	Cyanobacteria	Cyanobacteriia	Oxyphotobacteria_Incertae_Sedis	Unknown_Family	KVSF5.1	uncultured_bacterium	0	0	0	477	0	0	0	0	0	0	0	0	65	0	0	0	0	0	0	0	0	0	0	0	0	0	0	0	0	0	0	21	0	0	12	0	0	364
ASV653	No	NA	NA	NA	Bacteria	Gemmatimonadota	Gemmatimonadetes	Gemmatimonadales	Gemmatimonadaceae	uncultured.99	uncultured_Gemmatimonadetes	0	0	0	0	0	0	0	0	0	0	0	0	0	0	0	0	0	0	0	0	0	0	0	0	0	0	8	16	28	0	0	0	0	0	0	0	0	0
ASV654	No	NA	NA	NA	Bacteria	Proteobacteria	Gammaproteobacteria	Acidiferrobacterales	Acidiferrobacteraceae	Sulfurifustis.1	uncultured_bacterium	0	0	0	0	0	0	0	0	0	0	0	10	0	0	45	0	0	0	0	0	0	0	2	0	0	0	0	0	0	0	0	0	0	0	0	0	0	0
ASV655	No	NA	NA	NA	Bacteria	Proteobacteria	Gammaproteobacteria	Burkholderiales	Comamonadaceae	Leptothrix.3	Leptothrix_sp.	15	343	232	29	71	94	19	130	0	0	0	0	0	0	708	101	0	73	0	0	0	0	0	0	0	48	187	72	11	0	0	0	0	0	0	0	30	0
ASV656	No	NA	NA	NA	Bacteria	Proteobacteria	Gammaproteobacteria	Burkholderiales	Comamonadaceae	Polaromonas.12		2609	688	49	219	89	1460	388	386	0	237	171	253	77	68	1897	612	0	799	731	857	446	36	0	48	0	993	3033	2030	1884	45	77	0	39	0	135	65	70	222
ASV657	No	NA	NA	NA	Bacteria	Proteobacteria	Alphaproteobacteria	Rickettsiales	Rickettsiaceae	Megaira	uncultured_bacterium	0	0	0	0	0	0	0	0	0	0	0	0	0	0	0	5	0	0	0	0	0	0	0	6	0	0	0	0	0	0	0	0	0	0	21	0	0	0
ASV658	No	NA	NA	NA	Bacteria	Verrucomicrobiota	Verrucomicrobiae	Verrucomicrobiales	Rubritaleaceae	Luteolibacter.5	uncultured_bacterium	0	136	28	261	34	279	105	151	233	370	163	107	138	37	428	1137	355	361	272	108	907	446	646	608	198	60	94	451	75	187	133	763	573	351	217	1163	995	474
ASV659	No	NA	NA	NA	Bacteria	Proteobacteria	Alphaproteobacteria	Rhizobiales	Labraceae	Labrys		27	16	43	0	65	0	0	8	0	0	0	0	4	0	0	0	0	0	0	0	0	0	0	0	9	0	6	4	8	0	0	0	0	0	0	0	0	14
ASV660	No	NA	NA	NA	Bacteria	Proteobacteria	Alphaproteobacteria	Rhodobacterales	Rhodobacteraceae	Pseudorhodobacter.8		0	0	0	0	0	0	0	0	0	0	0	0	0	0	0	0	13	0	0	0	0	0	0	0	0	0	0	0	0	0	0	0	0	0	0	0	0	0
ASV661	No	NA	NA	NA	Bacteria	Patescibacteria	Parcubacteria	Candidatus_Nomurabacteria	Candidatus_Nomurabacteria	Nomurabacteria.4	Candidatus_Nomurabacteria	0	0	0	0	0	0	0	0	0	68	0	7	0	0	5	0	0	0	0	12	0	0	0	0	0	0	0	0	0	0	0	0	0	0	0	0	0	0
ASV662	No	NA	NA	NA	Bacteria	Proteobacteria	Gammaproteobacteria	PLTA13	PLTA13	PLTA13.1		0	0	0	0	0	0	0	0	0	0	0	0	0	0	0	0	0	0	0	0	0	0	0	0	0	0	0	0	0	0	0	0	0	0	0	0	0	0
ASV663	No	NA	NA	NA	Bacteria	Acidobacteriota	Blastocatellia	Blastocatellales	Blastocatellaceae	Blastocatella.5	uncultured_bacterium	0	0	0	0	0	0	0	0	0	0	0	0	0	0	0	0	0	0	0	0	0	0	0	0	0	0	0	0	0	0	0	0	0	0	0	0	0	0
ASV664	No	NA	NA	NA	Bacteria	Acidobacteriota	Vicinamibacteria	Vicinamibacterales	Vicinamibacteraceae	Vicinamibacteraceae.8	uncultured_prokaryote	0	0	0	23	0	0	0	0	0	12	0	0	0	0	0	21	0	9	0	0	0	0	0	0	0	0	0	0	0	0	0	0	0	0	0	0	0	0
ASV665	No	NA	NA	NA	Bacteria	Actinobacteriota	Actinobacteria	Micrococcales	Microbacteriaceae	unknown.67		0	0	22	0	0	0	0	0	0	0	0	0	0	0	0	0	0	0	0	0	0	35	47	59	0	0	0	0	0	0	0	0	0	0	0	17	0	0
ASV666	No	NA	NA	NA	Bacteria	Bacteroidota	Bacteroidia	Flavobacteriales	Crocinitomicaceae	Crocinitomix	metagenome	0	0	0	0	0	0	0	0	5	0	0	0	0	0	0	0	7	0	0	67	8	0	0	0	6	0	0	10	0	0	0	7	4	21	0	0	0	6
ASV667	No	NA	NA	NA	Bacteria	Proteobacteria	Gammaproteobacteria	Burkholderiales	Sutterellaceae	AAP99.4	uncultured_bacterium	0	0	0	0	0	0	0	30	0	0	0	0	0	21	0	15	0	0	0	0	0	0	0	0	61	0	0	0	0	0	0	0	14	48	0	13	0	0
ASV668	No	NA	NA	NA	Bacteria	Proteobacteria	Alphaproteobacteria	Rhodobacterales	Rhodobacteraceae	Rhodobacter.3		0	0	0	82	0	0	0	69	0	31	0	0	180	17	9	21	43	0	0	0	31	0	0	0	44	0	22	40	11	47	0	0	49	0	45	12	0	72
ASV669	No	NA	NA	NA	Bacteria	Verrucomicrobiota	Verrucomicrobiae	Chthoniobacterales	Chthoniobacteraceae	Udaeobacter		158	0	79	0	108	0	0	56	0	30	0	0	0	0	0	12	0	0	0	0	0	0	0	0	31	0	27	14	35	16	121	10	14	0	34	41	0	0
ASV670	No	NA	NA	NA	Bacteria	Patescibacteria	Saccharimonadia	Saccharimonadales	Saccharimonadales	Saccharimonadales.1	uncultured_soil	0	0	0	0	0	0	0	0	0	0	4	0	0	0	0	0	0	0	0	0	0	0	0	0	0	0	0	16	0	0	0	0	0	0	0	0	0	0
ASV671	No	NA	NA	NA	Bacteria	Proteobacteria	Alphaproteobacteria	Rhizobiales	Rhizobiales_Incertae_Sedis	Phreatobacter		0	0	0	5	0	0	0	11	0	0	0	0	0	0	0	0	13	0	0	0	0	0	7	0	7	0	0	0	0	0	0	10	0	0	0	0	0	29
ASV672	No	NA	NA	NA	Bacteria	Proteobacteria	Gammaproteobacteria	Burkholderiales	Comamonadaceae	Polaromonas.13		2176	921	256	474	269	1472	553	482	0	372	367	463	103	0	2123	876	72	853	962	1489	594	3059	2292	4463	0	1569	4565	2711	2366	59	183	0	65	0	149	0	274	178
ASV673	No	NA	NA	NA	Bacteria	Proteobacteria	Alphaproteobacteria	Rhodobacterales	Rhodobacteraceae	Rhodobacter.4		0	0	17	0	47	0	38	0	0	0	0	0	0	0	0	0	0	0	0	0	0	212	119	154	0	0	0	0	0	0	0	0	0	0	0	0	0	0
ASV674	No	NA	NA	NA	Bacteria	Bacteroidota	Bacteroidia	Chitinophagales	Saprospiraceae	uncultured.100	uncultured_Haliscomenobacter	0	0	0	55	0	12	0	0	0	12	0	7	0	49	11	0	18	0	20	16	54	0	0	0	14	9	0	19	46	16	0	0	10	48	73	13	32	0
ASV675	No	NA	NA	NA	Bacteria	Proteobacteria	Gammaproteobacteria	Burkholderiales	Comamonadaceae	Rhodoferax.23		0	0	0	0	0	0	0	0	0	0	0	0	0	0	0	0	0	0	0	0	0	0	0	0	0	0	0	0	0	0	0	0	0	0	0	0	0	0
ASV676	No	NA	NA	NA	Bacteria	Proteobacteria	Alphaproteobacteria	Sphingomonadales	Sphingomonadaceae	Sphingomonas.3	Sphingomonas_fonticola	0	10	0	30	0	35	11	44	28	41	0	0	27	14	73	55	9	29	0	0	0	0	0	0	14	0	26	0	0	36	232	23	22	14	9	7	0	42
ASV677	No	NA	NA	NA	Bacteria	Proteobacteria	Gammaproteobacteria	Burkholderiales	Comamonadaceae	Polaromonas.14		0	0	0	0	0	0	0	0	0	0	88	0	0	0	0	0	0	0	0	55	0	0	0	0	0	0	0	0	0	0	0	0	0	0	0	0	0	0
ASV678	No	NA	NA	NA	Bacteria	Planctomycetota	Planctomycetes	Planctomycetales	uncultured	uncultured.101	metagenome	0	0	0	36	0	0	0	0	13	0	0	6	0	0	0	9	122	9	23	0	0	0	0	22	14	0	0	0	0	20	7	22	21	34	18	0	23	12
ASV679	No	NA	NA	NA	Bacteria	Patescibacteria	Saccharimonadia	Saccharimonadales	Saccharimonadales	Saccharimonadales.2	uncultured_bacterium	0	0	0	0	7	0	0	5	0	0	0	0	0	0	0	0	11	0	0	0	11	0	0	0	0	0	0	0	0	10	0	0	11	0	23	0	0	0
ASV680	No	NA	NA	NA	Bacteria	Proteobacteria	Alphaproteobacteria	Rhizobiales	Rhizobiales_Incertae_Sedis	Phreatobacter.1	uncultured_bacterium	0	0	0	181	0	0	0	21	0	12	0	0	50	12	0	0	0	0	0	0	0	0	0	0	0	0	0	3	0	21	0	30	11	0	30	0	0	0
ASV681	No	NA	NA	NA	Bacteria	Proteobacteria	Gammaproteobacteria	Burkholderiales	Comamonadaceae	Leptothrix.4		0	18	0	0	0	45	0	41	8	0	0	0	7	21	63	55	0	0	0	0	0	0	0	0	41	17	107	23	10	0	0	0	0	0	0	0	33	36
ASV682	No	NA	NA	NA	Bacteria	Proteobacteria	Alphaproteobacteria	Acetobacterales	Acetobacteraceae	uncultured.102		0	0	0	0	0	0	0	0	0	0	0	0	0	0	0	0	0	0	12	0	0	0	0	0	0	0	0	0	0	0	0	0	0	0	0	0	12	0
ASV683	No	NA	NA	NA	Bacteria	Proteobacteria	Gammaproteobacteria	Burkholderiales	Nitrosomonadaceae	Ellin6067.16		65	82	0	119	0	54	0	204	19	200	0	28	70	110	28	78	34	0	0	0	30	0	0	0	26	53	82	97	213	34	0	0	20	0	244	0	0	80
ASV684	No	NA	NA	NA	Bacteria	Cyanobacteria	Cyanobacteriia	Leptolyngbyales	Leptolyngbyaceae	Leptolyngbyaceae	uncultured_bacterium	0	0	0	0	0	0	0	0	0	0	0	0	0	0	0	0	0	0	0	21	0	0	0	0	0	0	0	0	0	0	0	0	0	0	0	0	0	0
ASV685	No	NA	NA	NA	Bacteria	Bacteroidota	Bacteroidia	Flavobacteriales	NS9_marine_group	group.7	metagenome	0	11	0	0	0	0	0	51	0	0	0	0	0	27	0	16	0	7	0	0	0	0	0	0	0	0	0	0	0	0	0	0	23	40	0	23	0	0
ASV686	No	NA	NA	NA	Bacteria	Proteobacteria	Gammaproteobacteria	Burkholderiales	Comamonadaceae	unknown.68		0	0	0	0	0	0	0	0	0	0	0	0	0	0	0	0	0	0	0	733	0	0	0	0	0	0	0	0	0	0	0	0	0	0	0	0	0	0
ASV687	No	NA	NA	NA	Bacteria	Verrucomicrobiota	Omnitrophia	Omnitrophales	Omnitrophaceae	Omnitrophus	uncultured_Firmicutes	0	0	0	0	0	0	0	0	0	0	0	0	0	0	0	0	0	0	0	0	0	0	0	0	0	0	0	0	0	0	0	0	0	0	0	4	32	0
ASV688	No	NA	NA	NA	Bacteria	Proteobacteria	Alphaproteobacteria	Rhodobacterales	Rhodobacteraceae	unknown.69		0	0	0	0	0	0	0	0	0	0	28	96	0	0	0	0	0	0	18	51	0	0	0	0	0	0	0	0	0	0	0	0	0	0	0	0	0	0
ASV689	No	NA	NA	NA	Bacteria	Bacteroidota	Bacteroidia	Chitinophagales	Chitinophagaceae	Flavisolibacter.1	uncultured_Flavisolibacter	0	77	39	0	33	0	0	0	0	0	0	0	0	0	0	0	0	0	0	0	0	0	0	0	0	0	0	0	0	0	0	0	0	0	0	0	0	0
ASV690	No	NA	NA	NA	Bacteria	Planctomycetota	Planctomycetes	Gemmatales	Gemmataceae	uncultured.103	uncultured_Planctomycetia	0	0	0	0	0	0	0	0	0	0	0	0	0	0	0	0	0	0	0	0	0	0	0	0	0	0	0	0	0	0	0	0	0	0	0	0	0	0
ASV691	No	NA	NA	NA	Bacteria	Proteobacteria	Gammaproteobacteria	Burkholderiales	Hydrogenophilaceae	Thiobacillus.7		0	0	0	0	0	0	0	0	0	0	0	0	0	0	0	0	0	0	0	0	0	0	0	0	0	0	0	0	0	0	0	0	0	0	0	0	0	0
ASV692	No	NA	NA	NA	Bacteria	Proteobacteria	Alphaproteobacteria	Rhodobacterales	Rhodobacteraceae	unknown.70		0	0	0	0	0	13	0	49	20	16	0	0	0	63	115	0	42	37	0	0	0	0	0	0	52	0	0	0	0	24	20	19	41	88	96	26	0	77
ASV693	No	NA	NA	NA	Bacteria	Proteobacteria	Gammaproteobacteria	Burkholderiales	Comamonadaceae	unknown.71		0	0	0	0	0	0	0	0	0	0	0	0	0	0	0	0	0	0	0	0	0	0	0	0	0	0	0	0	0	0	0	15	19	0	0	0	0	0
ASV694	No	NA	NA	NA	Bacteria	Proteobacteria	Gammaproteobacteria	Burkholderiales	Gallionellaceae	Sideroxydans.1		0	0	0	0	0	0	0	0	0	0	0	0	0	0	0	0	0	0	0	0	0	0	0	0	0	0	0	0	0	0	0	0	0	0	0	0	0	0
ASV695	No	NA	NA	NA	Bacteria	Proteobacteria	Alphaproteobacteria	Rhizobiales	Rhizobiales_Incertae_Sedis	uncultured.104	uncultured_bacterium	0	45	33	24	79	19	0	84	0	33	0	0	0	0	0	0	25	0	0	0	0	0	0	0	47	41	43	0	0	0	0	42	38	67	0	0	0	18
ASV696	No	NA	NA	NA	Bacteria	Bacteroidota	Bacteroidia	Sphingobacteriales	AKYH767	AKYH767.4	uncultured_bacterium	0	0	0	0	0	0	0	5	6	0	0	0	0	6	0	29	0	0	0	0	0	0	0	0	4	0	0	0	8	0	0	8	7	25	0	0	11	38
ASV697	No	NA	NA	NA	Bacteria	Desulfobacterota	Desulfobulbia	Desulfobulbales	Desulfobulbaceae	Desulfobulbus	uncultured_Desulfobulbus	0	0	0	0	0	0	0	8	0	8	0	0	0	0	0	0	7	0	0	0	0	3	4	0	0	0	0	0	0	0	0	0	0	0	0	0	0	0
ASV698	No	NA	NA	NA	Bacteria	Acidobacteriota	Vicinamibacteria	Vicinamibacterales	uncultured	uncultured.105		34	0	75	0	48	0	0	0	0	0	0	0	0	0	16	38	0	0	0	0	0	0	0	0	0	0	0	0	0	0	90	0	0	0	0	0	0	4
ASV699	No	NA	NA	NA	Bacteria	Bacteroidota	Bacteroidia	Chitinophagales	Chitinophagaceae	Terrimonas.3	uncultured_bacterium	0	0	0	0	0	0	0	0	0	0	0	0	0	0	0	0	0	10	0	0	0	0	0	0	0	0	12	0	0	0	0	0	0	0	0	31	0	18
ASV700	No	NA	NA	NA	Bacteria	Planctomycetota	Planctomycetes	Gemmatales	Gemmataceae	Gemmata.2		0	0	0	0	0	0	0	6	0	8	0	0	0	0	0	0	0	0	0	0	0	0	0	0	0	9	0	0	0	0	0	0	0	0	0	0	0	0
ASV701	No	NA	NA	NA	Bacteria	Acidobacteriota	Acidobacteriae	Solibacterales	Solibacteraceae	Solibacter		4	0	0	17	0	0	0	0	0	34	0	0	20	0	0	0	0	0	0	0	0	0	0	0	0	0	0	13	14	0	0	0	0	5	0	0	0	0
ASV702	No	NA	NA	NA	Bacteria	Cyanobacteria	Cyanobacteriia	Oxyphotobacteria_Incertae_Sedis	Unknown_Family	KVSF5.2	uncultured_bacterium	0	0	0	178	0	77	10	158	0	42	0	0	662	610	0	0	0	0	0	0	0	0	0	0	22	0	0	0	0	0	0	7	0	0	4	0	0	91
ASV703	No	NA	NA	NA	Bacteria	Bacteroidota	Bacteroidia	Flavobacteriales	NS9_marine_group	group.8	uncultured_Bacteroidetes	0	0	0	0	0	0	0	0	0	0	0	0	0	0	0	0	0	0	0	0	0	0	0	0	0	0	0	0	0	0	0	0	0	0	0	0	0	0
ASV704	No	DN	Val Roseg	Glacier-Fed	Bacteria	Proteobacteria	Gammaproteobacteria	Burkholderiales	Comamonadaceae	Leptothrix.5		0	0	0	0	0	0	13	0	0	0	11	0	0	0	0	0	0	0	0	0	0	0	0	0	0	0	0	0	0	0	0	0	0	0	0	0	0	0
ASV705	No	NA	NA	NA	Bacteria	Proteobacteria	Alphaproteobacteria	Rhizobiales	Rhizobiales_Incertae_Sedis	uncultured.106	uncultured_Alphaproteobacteria	0	0	36	0	48	0	0	0	0	0	0	0	0	0	0	0	0	5	0	0	0	57	115	124	0	0	0	0	0	0	0	0	0	0	0	0	7	0
ASV706	No	NA	NA	NA	Bacteria	Bacteroidota	Bacteroidia	Chitinophagales	Chitinophagaceae	Sediminibacterium.1		0	0	0	0	0	0	0	0	0	0	0	0	0	0	0	0	0	0	0	0	0	0	0	0	0	0	0	0	0	0	0	0	0	0	0	0	0	0
ASV707	No	NA	NA	NA	Bacteria	Proteobacteria	Alphaproteobacteria	Caulobacterales	Caulobacteraceae	Caulobacter	Caulobacter_fusiformis	0	0	0	0	0	0	15	0	0	0	0	0	0	15	0	0	0	0	0	0	0	0	0	0	0	0	0	0	0	0	0	0	0	0	0	0	0	0
ASV708	No	NA	NA	NA	Bacteria	Proteobacteria	Gammaproteobacteria	Burkholderiales		unknown.72		0	0	0	0	0	0	0	0	0	0	0	0	0	0	0	0	0	0	0	0	0	0	0	0	0	0	0	0	0	0	0	0	0	0	0	0	0	0
ASV709	No	NA	NA	NA	Bacteria	Proteobacteria	Alphaproteobacteria	Rhizobiales	Beijerinckiaceae	Methylobacterium-Methylorubrum		9	18	0	14	0	0	24	0	9	0	17	17	0	11	14	12	15	0	0	19	0	0	8	0	0	0	12	0	0	0	0	0	0	0	12	7	74	6
ASV710	Yes	UP	Val Roseg	Glacier-Fed	Bacteria	Proteobacteria	Alphaproteobacteria	Caulobacterales	Caulobacteraceae	Phenylobacterium.1		72	0	25	0	11	0	0	0	0	0	0	0	0	6	0	0	0	0	0	0	0	100	73	33	0	26	36	0	0	17	58	0	0	0	0	0	0	0
ASV711	No	NA	NA	NA	Bacteria	Bacteroidota	Bacteroidia	Chitinophagales	Saprospiraceae	Phaeodactylibacter	metagenome	0	0	0	0	0	0	0	0	0	0	0	0	0	0	0	0	0	0	0	0	0	0	0	0	0	0	0	0	0	0	0	0	0	0	0	0	0	0
ASV712	No	NA	NA	NA	Bacteria	Proteobacteria	Gammaproteobacteria	Burkholderiales	Methylophilaceae	Methylotenera.19	uncultured_bacterium	0	29	0	0	0	46	0	264	34	77	0	0	290	2286	2750	422	10	1660	0	0	0	0	0	0	81	0	0	0	0	0	0	28	0	85	0	0	0	0
ASV713	No	NA	NA	NA	Bacteria	Proteobacteria	Alphaproteobacteria	Acetobacterales	Acetobacteraceae	Rhodovastum	uncultured_bacterium	0	25	16	33	25	26	55	10	0	8	24	50	5	0	20	23	5	0	5	39	20	0	0	0	0	34	42	13	22	0	23	0	0	0	0	0	191	0
ASV714	No	NA	NA	NA	Bacteria	Actinobacteriota	Thermoleophilia	Gaiellales	Gaiellaceae	Gaiella.2	metagenome	37	0	0	0	0	0	0	38	59	52	0	0	33	75	0	0	92	0	0	0	0	0	0	0	46	0	0	0	38	57	0	39	29	25	203	0	0	63
ASV715	No	NA	NA	NA	Bacteria	Acidobacteriota	Vicinamibacteria	Vicinamibacterales	Vicinamibacteraceae	Vicinamibacteraceae.9		0	0	0	0	0	0	0	0	0	0	0	0	0	0	0	0	0	0	0	49	0	0	0	0	0	0	0	0	0	0	0	0	0	0	0	0	0	0
ASV716	No	NA	NA	NA	Bacteria	Proteobacteria	Alphaproteobacteria	Caulobacterales	Hyphomonadaceae	Hirschia		0	0	0	0	0	0	0	0	0	0	0	0	0	0	0	0	0	0	0	0	0	0	0	0	0	0	0	0	0	0	0	0	0	0	0	0	0	0
ASV717	No	NA	NA	NA	Bacteria	Bacteroidota	Bacteroidia	Chitinophagales	Saprospiraceae	uncultured.107	uncultured_bacterium	0	0	0	0	0	0	0	0	0	0	0	0	0	0	0	0	0	0	0	0	0	0	0	0	0	0	0	0	0	0	0	0	0	0	0	0	0	0
ASV718	No	NA	NA	NA	Bacteria	Proteobacteria	Gammaproteobacteria	Burkholderiales	Comamonadaceae	Rhizobacter.11		0	0	0	0	0	0	0	0	0	0	0	0	0	0	0	0	0	0	0	0	0	0	0	0	0	0	0	0	0	0	0	0	0	0	0	0	0	0
ASV719	No	NA	NA	NA	Bacteria	Latescibacterota	Latescibacterota	Latescibacterota	Latescibacterota	Latescibacterota.4	uncultured_bacterium	0	10	0	0	0	0	32	0	0	0	51	65	0	0	0	0	0	0	21	45	0	0	0	0	0	0	0	0	0	0	7	0	0	0	0	0	52	0
ASV720	No	NA	NA	NA	Bacteria	Planctomycetota	Planctomycetes	Pirellulales	Pirellulaceae	Pirellula.9	metagenome	0	0	0	0	0	0	0	0	0	0	0	0	0	0	0	0	0	0	0	0	0	0	0	0	0	0	0	0	0	0	0	0	0	0	0	0	0	0
ASV721	No	NA	NA	NA	Bacteria	Planctomycetota	Planctomycetes	Planctomycetales	Rubinisphaeraceae	uncultured.108	uncultured_bacterium	6	25	0	207	0	5	65	4	0	28	0	29	8	12	8	0	23	0	0	11	7	0	0	0	15	0	0	60	34	27	0	0	6	71	41	0	0	13
ASV722	No	NA	NA	NA	Bacteria	Bacteroidota	Bacteroidia	Chitinophagales	Chitinophagaceae	Dinghuibacter.1	uncultured_bacterium	8	0	0	20	13	6	0	89	12	145	0	0	12	0	12	36	0	8	0	0	26	0	0	0	16	49	58	91	70	21	0	14	10	13	38	13	0	190
ASV723	No	NA	NA	NA	Bacteria	Proteobacteria	Gammaproteobacteria	Burkholderiales	Nitrosomonadaceae	Ellin6067.17		0	0	0	0	0	0	128	0	0	0	77	174	0	0	0	0	0	0	38	65	0	0	0	10	0	0	0	0	0	0	0	0	0	0	0	0	48	0
ASV724	No	NA	NA	NA	Bacteria	Proteobacteria	Alphaproteobacteria	Rhizobiales	Rhizobiales_Incertae_Sedis	uncultured.109	uncultured_Alphaproteobacteria	0	0	0	0	0	0	0	0	0	0	0	0	0	0	0	0	0	0	0	0	0	0	0	0	0	0	0	0	0	0	0	0	0	0	0	0	0	12
ASV725	No	NA	NA	NA	Bacteria	Proteobacteria	Gammaproteobacteria	Burkholderiales	Oxalobacteraceae	Undibacterium.1	Undibacterium_parvum	17	0	0	0	0	0	0	32	0	0	0	0	0	9	9	0	0	0	0	182	0	0	0	0	0	0	0	0	0	0	37	0	0	4	0	0	18	0
ASV726	No	NA	NA	NA	Bacteria	Proteobacteria	Gammaproteobacteria	KI89A_clade	KI89A_clade	clade.2		8	39	0	44	0	6	0	96	55	30	10	0	26	100	77	71	123	0	0	0	0	0	0	0	65	0	0	0	0	40	58	74	80	142	92	0	0	101
ASV727	No	NA	NA	NA	Bacteria	Verrucomicrobiota	Omnitrophia	Omnitrophales	Omnitrophales	Omnitrophales.1	uncultured_bacterium	0	0	0	0	0	7	11	0	0	0	0	33	9	20	0	0	0	0	0	0	0	4	0	0	12	0	0	0	0	0	0	0	0	15	0	11	50	0
ASV728	No	NA	NA	NA	Bacteria	Cyanobacteria	Cyanobacteriia	Leptolyngbyales	Leptolyngbyaceae	PCC-7430.1	uncultured_bacterium	0	45	24	45	12	50	0	261	43	73	0	0	316	124	0	11	0	0	0	0	0	0	0	0	71	25	0	0	0	0	0	35	29	0	0	0	0	0
ASV729	No	NA	NA	NA	Bacteria	Proteobacteria	Gammaproteobacteria	Burkholderiales	Nitrosomonadaceae	Ellin6067.18		0	13	0	50	0	0	0	62	0	0	0	0	91	147	0	0	0	0	0	0	0	0	0	0	0	0	0	0	0	0	0	0	0	0	0	0	0	26
ASV730	No	NA	NA	NA	Bacteria	Proteobacteria	Gammaproteobacteria	Burkholderiales	Oxalobacteraceae	unknown.73		0	0	16	36	0	0	0	0	0	0	0	0	0	0	0	0	0	0	0	0	0	0	0	21	0	31	56	0	0	0	10	4	0	0	0	0	0	0
ASV731	No	NA	NA	NA	Bacteria	Proteobacteria	Alphaproteobacteria	Caulobacterales	Hyphomonadaceae	UKL13-1	alpha_proteobacterium	0	0	0	0	0	0	0	6	0	0	0	0	0	0	0	0	0	0	0	0	0	0	0	0	0	0	0	0	0	0	0	0	0	0	16	0	0	0
ASV732	No	NA	NA	NA	Bacteria	Acidobacteriota	Acidobacteriae	Acidobacteriae	Acidobacteriae	Paludibaculum.2	metagenome	54	0	0	0	0	0	0	0	0	0	0	0	0	0	0	0	0	0	0	0	0	0	0	0	90	0	0	0	0	17	0	14	0	79	131	0	0	0
ASV733	No	NA	NA	NA	Bacteria	Proteobacteria	Gammaproteobacteria	Cellvibrionales	Halieaceae	clade.3	uncultured_bacterium	0	0	0	0	0	0	0	0	0	0	0	0	0	0	0	0	0	0	0	0	0	0	0	0	0	0	0	4	0	0	0	0	0	0	0	0	0	0
ASV734	No	NA	NA	NA	Bacteria	Proteobacteria	Gammaproteobacteria	Cellvibrionales	Halieaceae	clade.4		0	0	0	0	0	0	0	0	0	0	0	0	16	29	0	0	0	0	0	0	0	0	0	0	0	0	0	0	0	0	0	0	0	0	0	0	0	0
ASV735	No	NA	NA	NA	Bacteria	Acidobacteriota	Subgroup_22	Subgroup_22	Subgroup_22	22.2		0	0	0	0	0	0	0	0	0	11	0	0	17	0	7	22	0	0	0	0	0	0	0	0	0	0	0	0	0	0	0	0	0	0	0	0	204	0
ASV736	No	NA	NA	NA	Bacteria	Planctomycetota	Phycisphaerae	Phycisphaerales	Phycisphaeraceae	SM1A02.1	uncultured_prokaryote	12	8	0	39	0	0	0	55	11	80	0	0	57	25	0	0	20	0	0	0	0	0	0	0	6	0	0	0	4	31	0	7	10	0	107	0	0	52
ASV737	No	NA	NA	NA	Bacteria	Bacteroidota	Bacteroidia	Cytophagales	Hymenobacteraceae	Hymenobacter.5		5	9	0	26	0	34	0	15	0	36	0	0	12	0	0	30	0	0	0	0	0	20	0	0	0	0	0	1	0	0	0	13	0	0	0	0	0	15
ASV738	No	NA	NA	NA	Bacteria	Planctomycetota	Phycisphaerae	Tepidisphaerales	WD2101_soil_group	group.9	uncultured_bacterium	15	0	0	27	0	0	0	0	0	40	0	0	19	24	0	0	8	0	0	0	0	0	0	0	13	0	0	0	0	16	0	0	0	13	41	0	0	15
ASV739	No	NA	NA	NA	Bacteria	WPS-2	WPS-2	WPS-2	WPS-2	WPS-2	metagenome	0	0	0	0	0	2	32	0	0	0	0	0	0	0	0	0	0	0	0	0	0	0	0	0	0	0	0	0	0	0	0	0	0	0	0	0	0	0
ASV740	No	NA	NA	NA	Bacteria	Proteobacteria	Alphaproteobacteria	Rhizobiales	Devosiaceae	Devosia.1		19	40	23	39	73	26	0	21	56	0	25	0	0	25	0	0	33	0	34	0	143	0	0	0	0	37	25	0	18	16	0	11	32	10	27	0	0	30
ASV741	No	NA	NA	NA	Bacteria	Proteobacteria	Gammaproteobacteria	Burkholderiales	Comamonadaceae	Rhizobacter.12		0	0	0	0	16	0	0	0	0	0	0	0	0	0	0	0	0	0	0	0	0	0	0	0	0	0	0	0	0	0	0	0	0	0	39	0	0	0
ASV742	No	NA	NA	NA	Bacteria	Armatimonadota	Fimbriimonadia	Fimbriimonadales	Fimbriimonadaceae	Fimbriimonadaceae.1		0	6	0	73	0	0	0	10	0	0	0	0	0	0	4	6	0	8	0	0	0	0	10	0	0	0	0	0	0	7	0	8	5	0	19	0	0	66
ASV743	No	NA	NA	NA	Bacteria	Planctomycetota	Planctomycetes	Pirellulales	Pirellulaceae	uncultured.110	uncultured_Planctomycetaceae	81	0	0	19	0	0	36	0	0	59	20	0	35	27	16	36	17	11	0	0	11	0	0	21	18	12	0	0	25	0	113	0	18	0	40	27	64	42
ASV744	No	NA	NA	NA	Bacteria	Cyanobacteria	Cyanobacteriia	Pseudanabaenales	Pseudanabaenaceae	PCC-7429.2	uncultured_bacterium	0	104	0	296	0	255	3	78	30	25	0	0	44	0	9	242	117	0	0	0	122	0	0	0	0	0	0	0	0	347	0	22	29	0	37	0	0	90
ASV745	No	NA	NA	NA	Bacteria	Proteobacteria	Alphaproteobacteria	uncultured	uncultured	uncultured.111	uncultured_actinobacterium	0	0	0	0	0	0	6	0	0	0	0	0	14	19	0	0	0	0	0	0	0	0	0	0	0	0	0	0	0	0	0	0	0	0	0	0	119	0
ASV746	No	NA	NA	NA	Bacteria	Proteobacteria	Alphaproteobacteria	Sphingomonadales	Sphingomonadaceae	Sphingomonas.4		15	14	22	22	10	10	14	9	7	9	14	24	0	31	8	0	0	0	0	14	0	0	0	24	10	0	17	0	0	0	9	0	0	0	0	0	24	12
ASV747	No	NA	NA	NA	Bacteria	Proteobacteria	Gammaproteobacteria	Burkholderiales	Nitrosomonadaceae	mle1-7.1	uncultured_bacterium	0	0	0	0	0	7	42	0	0	0	0	13	0	0	0	0	0	0	0	0	0	0	0	0	0	0	0	0	0	0	95	0	0	0	0	0	121	0
ASV748	No	NA	NA	NA	Bacteria	Acidobacteriota	Holophagae	Holophagales	Holophagaceae	Geothrix.1		0	0	0	0	0	0	0	23	0	0	0	0	7	0	0	0	12	0	0	0	0	0	0	0	0	0	0	0	0	0	0	0	0	0	0	13	0	0
ASV749	No	NA	NA	NA	Bacteria	Bacteroidota	Bacteroidia	Sphingobacteriales	Sphingobacteriaceae	Pedobacter	Sphingomonas_sp.	0	0	0	0	0	4	13	0	0	0	19	131	0	0	0	8	0	0	11	0	25	0	0	0	0	0	0	0	0	0	0	0	0	0	0	0	0	0
ASV750	No	NA	NA	NA	Bacteria	Verrucomicrobiota	Verrucomicrobiae	Verrucomicrobiales	Rubritaleaceae	Luteolibacter.6	uncultured_bacterium	0	0	0	42	0	0	0	0	7	0	0	0	0	0	0	0	43	0	0	0	8	0	0	0	0	0	0	0	0	12	0	104	85	23	0	0	0	9
ASV751	No	NA	NA	NA	Bacteria	Campilobacterota	Campylobacteria	Campylobacterales	Sulfurimonadaceae	Sulfuricurvum.1		0	0	0	0	0	0	0	0	0	0	15	0	0	0	0	0	0	8	0	0	0	0	0	0	0	0	0	0	0	0	0	0	0	0	0	0	0	0
ASV752	No	NA	NA	NA	Bacteria	Deinococcota	Deinococci	Deinococcales	Deinococcaceae	uncultured.112	uncultured_bacterium	0	0	0	0	0	0	0	0	53	32	0	0	121	388	0	0	0	0	0	0	0	0	0	0	70	0	0	0	0	0	0	61	0	101	0	0	0	0
ASV753	No	NA	NA	NA	Bacteria	Proteobacteria	Gammaproteobacteria	Tenderiales	Tenderiaceae	Tenderia.1	uncultured_beta	0	0	0	0	0	0	0	0	0	0	15	0	0	0	0	0	0	0	0	0	0	0	0	0	0	0	0	0	0	0	7	0	0	0	0	0	0	0
ASV754	No	NA	NA	NA	Bacteria	Proteobacteria	Alphaproteobacteria	Rhizobiales	Hyphomicrobiaceae	Pedomicrobium.1		0	0	0	0	0	0	0	0	0	0	0	0	0	0	0	0	0	0	0	0	0	0	0	0	0	0	0	0	0	0	0	0	0	0	0	0	0	0
ASV755	No	NA	NA	NA	Bacteria	Proteobacteria	Gammaproteobacteria	Burkholderiales	Methylophilaceae	Methylotenera.20	uncultured_bacterium	153	2419	3853	0	3675	143	33	138	0	24	0	0	36	0	522	58	0	90	51	0	0	148	121	181	14	232	646	7	0	0	0	0	0	14	0	0	0	22
ASV756	No	NA	NA	NA	Bacteria	Proteobacteria	Gammaproteobacteria	Burkholderiales	Comamonadaceae	Polaromonas.15	uncultured_bacterium	323	93	95	41	190	107	118	114	0	59	0	163	11	15	127	146	0	113	57	0	0	53	52	57	0	144	1023	173	125	0	22	0	0	0	0	0	0	0
ASV757	No	NA	NA	NA	Bacteria	Planctomycetota	Planctomycetes	Gemmatales	Gemmataceae	Gemmata.3		0	0	0	0	0	0	26	0	0	0	13	0	0	0	0	0	0	0	0	0	0	0	0	0	0	0	0	0	0	0	0	0	0	0	0	0	28	0
ASV758	No	NA	NA	NA	Bacteria	Proteobacteria	Gammaproteobacteria	Burkholderiales	Gallionellaceae	Nitrotoga.6		0	0	0	14	0	28	138	0	0	0	101	208	0	0	0	0	80	0	104	133	27	98	117	185	0	0	38	0	0	0	0	0	0	0	0	0	102	0
ASV759	No	NA	NA	NA	Bacteria	Desulfobacterota	Desulfuromonadia	Geobacterales	Geobacteraceae	uncultured.113		0	0	0	0	0	0	0	0	0	0	0	0	0	0	0	0	0	0	0	0	0	0	0	0	0	0	0	0	0	0	0	0	0	0	0	7	0	0
ASV760	No	NA	NA	NA	Bacteria	Proteobacteria	Gammaproteobacteria	Burkholderiales	Nitrosomonadaceae	IS-44.3		0	0	0	0	0	0	0	0	0	0	0	0	0	0	0	0	0	0	0	0	0	0	0	0	0	0	0	0	0	0	0	0	0	0	0	0	0	0
ASV761	No	NA	NA	NA	Bacteria	Acidobacteriota	Vicinamibacteria	Vicinamibacterales	Vicinamibacteraceae	Vicinamibacteraceae.10	uncultured_Acidobacteria	0	38	0	48	0	11	0	31	0	59	23	26	0	0	14	0	8	19	13	18	0	0	0	0	3	21	22	34	91	3	0	0	0	0	9	3	0	32
ASV762	No	NA	NA	NA	Bacteria	Proteobacteria	Alphaproteobacteria	Rhizobiales	Beijerinckiaceae	FukuN57.1	uncultured_bacterium	0	0	0	86	0	0	0	0	0	0	0	0	20	0	0	0	0	0	0	0	0	0	0	0	0	0	0	0	0	29	0	0	0	0	0	0	0	0
ASV763	No	NA	NA	NA	Bacteria	Acidobacteriota	Vicinamibacteria	Subgroup_17	Subgroup_17	17.5	metagenome	0	0	0	0	0	0	0	47	0	59	0	0	17	0	0	0	0	0	0	0	0	0	0	0	0	0	0	67	81	28	0	0	0	0	65	0	0	95
ASV764	No	NA	NA	NA	Bacteria	Bacteroidota	Bacteroidia	Cytophagales	Microscillaceae	uncultured.114		0	0	0	0	0	0	10	0	0	0	6	20	0	0	0	0	0	0	0	16	0	82	78	89	0	0	0	0	0	0	0	0	0	0	0	0	0	0
ASV765	No	NA	NA	NA	Bacteria	Proteobacteria	Gammaproteobacteria	Burkholderiales	Gallionellaceae	unknown.74		0	0	0	18	0	0	64	0	0	0	67	157	0	0	0	0	0	0	319	48	0	0	0	0	0	0	0	0	0	0	0	0	0	0	0	0	0	0
ASV766	No	NA	NA	NA	Bacteria	Cyanobacteria	Cyanobacteriia	Leptolyngbyales	Leptolyngbyaceae	uncultured.115		0	0	0	0	0	0	0	0	0	0	0	0	0	0	0	0	0	4	0	0	0	0	0	0	0	0	0	0	0	0	0	0	0	0	0	0	0	0
ASV767	No	NA	NA	NA	Bacteria	Planctomycetota	Planctomycetes	Pirellulales	Pirellulaceae	Pirellula.10	agricultural_soil	0	10	0	28	0	0	0	0	0	0	0	39	0	0	0	0	0	0	0	83	0	5	0	0	0	0	0	0	0	0	10	0	0	0	0	0	123	5
ASV768	No	NA	NA	NA	Bacteria	Bacteroidota	Bacteroidia	Cytophagales	Hymenobacteraceae	Hymenobacter.6	Macrotyloma_uniflorum	0	0	0	0	0	24	0	0	0	0	0	0	0	0	0	0	0	0	0	0	0	0	0	0	0	9	0	0	13	0	0	0	0	0	0	0	0	0
ASV769	No	DN	Val Roseg	Glacier-Fed	Bacteria	Gemmatimonadota	Gemmatimonadetes	Gemmatimonadales	Gemmatimonadaceae	Gemmatimonas.12	uncultured_bacterium	0	0	0	0	0	0	0	0	0	0	0	0	0	0	0	0	0	0	0	0	0	0	0	0	0	0	0	0	0	0	0	0	0	0	0	0	0	0
ASV770	No	NA	NA	NA	Bacteria	Proteobacteria	Alphaproteobacteria	Rhizobiales	Hyphomicrobiaceae	Hyphomicrobium.11		0	0	0	159	0	0	0	26	11	15	0	0	40	0	0	0	0	0	0	0	0	0	0	0	0	0	0	0	0	0	0	0	0	0	0	0	0	25
ASV771	No	NA	NA	NA	Bacteria	Verrucomicrobiota	Verrucomicrobiae	Pedosphaerales	Pedosphaeraceae	unknown.75		11	6	0	5	0	0	0	0	0	0	0	0	0	0	0	0	0	0	0	0	0	0	0	0	0	0	0	0	0	0	0	0	0	0	0	0	0	0
ASV772	No	NA	NA	NA	Bacteria	Elusimicrobiota	Elusimicrobia	Lineage_IV	Lineage_IV	IV	uncultured_Termite	0	0	0	0	0	0	0	0	0	0	0	24	0	0	0	0	0	0	0	0	0	0	0	0	0	0	0	0	0	0	0	0	0	0	0	0	0	0
ASV773	No	NA	NA	NA	Bacteria	Proteobacteria	Gammaproteobacteria	Burkholderiales	Leeiaceae	Leeia	uncultured_bacterium	0	0	0	0	0	0	0	0	0	0	0	0	0	0	0	0	0	0	0	0	0	0	0	0	0	0	0	0	0	0	0	0	0	0	0	0	0	0
ASV774	No	NA	NA	NA	Bacteria	Bacteroidota	Bacteroidia	Flavobacteriales	Flavobacteriaceae	Flavobacterium.27		0	8	0	31	0	14	0	0	0	34	0	0	23	0	14	13	0	0	0	0	0	0	0	0	0	0	0	0	0	0	0	0	0	0	0	73	0	0
ASV775	No	NA	NA	NA	Bacteria	Planctomycetota	Planctomycetes	Pirellulales	Pirellulaceae	Pirellula.11	metagenome	138	52	21	345	55	52	26	239	276	126	0	0	36	216	63	90	848	106	0	0	36	78	146	161	379	121	83	150	218	156	136	243	361	474	542	33	68	436
ASV776	No	NA	NA	NA	Bacteria	Actinobacteriota	Acidimicrobiia	Microtrichales	Ilumatobacteraceae	group.10	metagenome	70	44	105	40	102	58	27	42	34	0	41	115	23	39	55	30	136	0	51	28	79	60	78	114	63	166	142	60	86	49	39	69	82	82	41	40	164	117
ASV777	No	NA	NA	NA	Bacteria	Bacteroidota	Bacteroidia	Chitinophagales	Chitinophagaceae	Segetibacter.1	uncultured_bacterium	9	37	20	28	0	77	0	317	155	95	0	0	45	86	0	39	18	0	0	0	0	0	0	0	113	151	113	0	0	14	44	221	81	272	17	143	0	394
ASV778	No	NA	NA	NA	Bacteria	Acidobacteriota	Vicinamibacteria	Subgroup_17	Subgroup_17	17.6	metagenome	0	33	0	83	0	27	68	0	0	53	30	27	0	49	0	37	18	27	20	31	34	0	0	0	0	61	93	119	201	0	0	0	28	0	57	0	0	0
ASV779	No	NA	NA	NA	Bacteria	Proteobacteria	Alphaproteobacteria	Rhizobiales	Hyphomicrobiaceae	Hyphomicrobium.12	metagenome	0	0	0	108	0	24	0	97	137	47	0	0	190	110	64	28	72	69	0	0	0	0	0	0	82	0	0	0	0	29	0	65	78	53	41	41	0	170
ASV780	No	NA	NA	NA	Bacteria	Proteobacteria	Alphaproteobacteria	Sphingomonadales	Sphingomonadaceae	Sphingorhabdus.3	uncultured_bacterium	0	0	0	0	0	0	0	0	0	0	0	0	0	0	38	0	0	0	0	0	0	0	0	0	0	0	0	0	0	0	0	0	0	0	0	0	0	0
ASV781	No	NA	NA	NA	Bacteria	Chloroflexi	Anaerolineae	Anaerolineales	Anaerolineaceae	UTCFX1		0	0	0	0	0	0	0	0	0	0	0	0	0	0	0	0	0	0	0	0	0	0	0	0	0	0	0	0	0	0	0	0	0	0	0	0	0	0
ASV782	No	NA	NA	NA	Bacteria	Planctomycetota	Planctomycetes	Pirellulales	Pirellulaceae	uncultured.116	metagenome	3	0	0	214	0	0	0	21	30	17	0	0	13	0	0	36	112	0	0	0	0	0	0	0	23	0	0	32	20	61	0	45	40	20	61	0	0	89
ASV783	No	NA	NA	NA	Bacteria	Proteobacteria	Gammaproteobacteria	Burkholderiales	TRA3-20	TRA3-20.5		0	0	0	0	0	0	0	0	0	0	0	0	0	0	0	0	0	0	0	0	0	0	0	0	0	0	0	0	0	0	0	0	0	0	0	0	0	0
ASV784	No	NA	NA	NA	Bacteria	Cyanobacteria	Cyanobacteriia	Pseudanabaenales	Pseudanabaenaceae	PCC-7429.3	Pseudanabaena_foetida	0	0	0	217	6	49	0	68	0	23	0	0	35	6	0	44	170	0	0	0	0	0	0	0	6	0	0	0	0	224	0	35	73	0	166	8	0	167
ASV785	No	NA	NA	NA	Bacteria	Actinobacteriota	Actinobacteria	Frankiales	Sporichthyaceae	clade.5		0	0	0	0	0	23	272	0	0	0	122	387	0	0	0	0	0	0	114	204	0	0	0	0	0	0	0	0	0	0	0	0	0	0	0	0	31	0
ASV786	No	NA	NA	NA	Bacteria	Actinobacteriota	Actinobacteria	Micrococcales	Intrasporangiaceae	Oryzihumus.1	uncultured_bacterium	0	0	0	20	0	0	0	45	0	219	0	0	0	0	0	0	26	0	0	0	0	0	0	0	0	0	0	0	11	0	0	0	0	0	0	0	32	0
ASV787	No	NA	NA	NA	Bacteria	Proteobacteria	Gammaproteobacteria	Burkholderiales	Comamonadaceae	Rhizobacter.13	metagenome	0	0	0	0	0	0	0	0	0	0	0	0	0	0	0	0	0	0	0	0	0	0	0	0	0	0	0	0	0	0	0	0	0	0	0	0	0	0
ASV788	No	NA	NA	NA	Bacteria	Proteobacteria	Gammaproteobacteria	CCM19a	CCM19a	CCM19a.1	uncultured_bacterium	0	0	0	0	0	0	0	148	0	82	0	0	74	20	28	73	0	0	0	0	0	0	0	0	0	0	0	0	0	0	0	0	0	0	0	0	0	25
ASV789	No	NA	NA	NA	Bacteria	Bdellovibrionota	Bdellovibrionia	Bdellovibrionales	Bdellovibrionaceae	Bdellovibrio.1	Bdellovibrio_sp.	0	0	0	14	0	0	0	0	0	0	0	0	0	0	0	0	0	0	0	0	6	19	18	7	0	0	0	0	0	0	0	0	0	0	0	0	0	0
ASV790	No	NA	NA	NA	Bacteria	Planctomycetota	Planctomycetes	Planctomycetales	Rubinisphaeraceae	uncultured.117		0	0	0	65	0	0	0	52	0	0	0	0	0	0	0	0	0	0	0	0	0	0	0	0	0	0	0	0	0	0	0	0	0	0	0	0	0	175
ASV791	No	NA	NA	NA	Bacteria	Bacteroidota	Bacteroidia	Flavobacteriales	Flavobacteriaceae	Flavobacterium.28		0	0	0	0	11	0	0	0	0	0	0	0	0	0	0	0	0	0	0	26	0	0	0	0	0	0	0	0	0	0	0	0	0	0	0	0	0	0
ASV792	No	NA	NA	NA	Bacteria	Bacteroidota	Bacteroidia	Flavobacteriales	NS9_marine_group	group.11	metagenome	0	0	0	0	0	0	0	0	0	0	0	0	0	0	0	0	24	0	0	0	0	0	0	0	0	0	0	0	0	15	8	23	9	0	0	0	0	14
ASV793	No	NA	NA	NA	Bacteria	Patescibacteria	Gracilibacteria	Gracilibacteria	Gracilibacteria	Gracilibacteria.1	metagenome	0	0	0	25	0	0	0	17	4	6	0	0	17	14	0	0	0	0	0	0	0	0	0	0	0	0	0	0	0	0	0	15	0	0	0	0	0	23
ASV794	No	NA	NA	NA	Bacteria	Proteobacteria	Gammaproteobacteria	Burkholderiales	Rhodocyclaceae	unknown.76		0	0	0	0	0	0	0	0	0	0	0	0	0	0	0	0	0	0	0	0	0	0	0	0	0	0	0	0	0	0	0	0	0	0	0	0	0	0
ASV795	No	NA	NA	NA	Bacteria	Bacteroidota	Bacteroidia	Flavobacteriales	Flavobacteriaceae	Flavobacterium.29		0	3	0	0	0	2	0	1	4	0	0	0	4	0	2	3	0	0	0	0	0	0	3	0	1	0	0	0	0	0	0	15	0	4	0	0	0	2
ASV796	No	NA	NA	NA	Bacteria	Chloroflexi	OLB14	OLB14	OLB14	OLB14.2	uncultured_bacterium	0	0	0	0	0	0	0	0	0	0	14	33	0	0	0	0	0	0	9	11	0	0	0	0	0	0	0	0	0	0	0	0	0	0	0	0	0	0
ASV797	No	NA	NA	NA	Bacteria	Planctomycetota	Planctomycetes	Pirellulales	Pirellulaceae	Pirellula.12	uncultured_bacterium	0	0	0	0	0	0	0	19	18	0	0	0	0	31	0	0	0	0	0	0	0	0	0	0	0	0	0	0	0	0	35	42	0	33	0	0	0	31
ASV798	No	NA	NA	NA	Bacteria	Proteobacteria	Alphaproteobacteria	Rhodobacterales	Rhodobacteraceae	unknown.77		0	0	0	0	0	0	0	0	0	0	0	0	0	0	0	0	0	0	0	0	0	0	0	0	0	0	0	0	0	0	0	24	0	0	0	0	0	0
ASV799	No	NA	NA	NA	Bacteria	Proteobacteria	Gammaproteobacteria	Burkholderiales	Gallionellaceae	Nitrotoga.7		71	59	40	0	137	37	286	15	54	52	122	624	0	0	28	0	242	0	98	153	90	33	0	73	13	0	36	67	85	34	45	9	101	20	35	17	0	9
ASV800	No	NA	NA	NA	Bacteria	Proteobacteria	Gammaproteobacteria	Burkholderiales	Comamonadaceae	Variovorax.2		0	0	0	0	0	0	0	0	0	0	0	0	0	0	0	0	0	0	0	0	0	0	0	0	0	0	0	0	0	0	0	0	0	0	0	0	0	0
ASV801	No	NA	NA	NA	Bacteria	Proteobacteria	Gammaproteobacteria	Burkholderiales	Comamonadaceae	Rhizobacter.14		0	65	159	0	175	0	0	0	102	0	0	0	0	0	0	0	0	0	0	0	0	0	0	0	0	0	0	0	0	0	0	69	0	0	0	0	0	0
ASV802	No	NA	NA	NA	Bacteria	Desulfobacterota	Desulfuromonadia	Geobacterales	Geobacteraceae	Geobacter.2		0	0	0	0	0	0	0	0	31	0	0	0	0	0	0	0	0	0	0	0	0	0	0	0	0	0	0	0	0	0	0	0	0	9	0	0	0	0
ASV803	No	NA	NA	NA	Bacteria	Proteobacteria	Gammaproteobacteria	Burkholderiales	Methylophilaceae	Methylotenera.21	uncultured_bacterium	0	0	0	101	0	0	0	0	0	0	0	0	348	0	0	0	0	0	0	0	0	0	0	0	0	0	0	0	0	0	0	48	0	0	0	0	0	0
ASV804	No	NA	NA	NA	Bacteria	Bacteroidota	Bacteroidia	Flavobacteriales	Flavobacteriaceae	Flavobacterium.30	uncultured_Bacteroidetes	0	19	0	241	0	35	0	0	0	0	0	0	0	0	0	37	22	0	0	0	0	0	0	0	0	0	0	0	0	128	0	0	22	0	22	0	0	0
ASV805	No	NA	NA	NA	Bacteria	Proteobacteria	Alphaproteobacteria	Rhizobiales	Hyphomicrobiaceae	Hyphomicrobium.13	uncultured_bacterium	8	0	13	0	12	0	0	8	56	0	0	0	0	0	0	0	0	0	0	0	0	0	0	0	51	0	0	0	0	0	13	74	17	82	0	0	0	37
ASV806	No	NA	NA	NA	Bacteria	Bacteroidota	Bacteroidia	Cytophagales	Microscillaceae	uncultured.118	metagenome	0	10	0	0	0	4	0	7	0	0	0	0	0	23	0	0	0	22	0	0	0	0	0	0	0	0	0	0	0	0	0	0	0	28	0	0	0	0
ASV807	No	NA	NA	NA	Bacteria	Bacteroidota	Bacteroidia	Sphingobacteriales	env.OPS_17	17.7	uncultured_bacterium	0	0	0	0	0	0	0	0	0	0	0	0	0	0	0	0	0	0	0	0	0	0	0	0	0	0	0	0	0	0	0	0	0	0	0	0	0	0
ASV808	No	NA	NA	NA	Bacteria	Myxococcota	Polyangia	Haliangiales	Haliangiaceae	Haliangium.3	metagenome	0	0	0	0	0	0	0	0	0	0	0	0	0	0	0	0	0	0	0	0	0	0	0	0	0	0	11	0	0	0	0	0	0	0	0	0	0	0
ASV809	No	NA	NA	NA	Bacteria	Actinobacteriota	Acidimicrobiia	Microtrichales	Ilumatobacteraceae	Ilumatobacter.1		0	0	0	0	0	0	0	0	0	0	0	0	0	0	0	0	0	0	0	0	0	0	0	0	0	0	0	0	0	0	0	0	0	0	0	0	0	0
ASV810	No	NA	NA	NA	Bacteria	Proteobacteria	Alphaproteobacteria	Rhizobiales	Xanthobacteraceae	Bradyrhizobium	metagenome	31	30	56	80	73	34	107	35	25	29	43	0	0	0	24	39	25	0	0	0	36	0	0	0	0	0	52	43	80	36	0	0	28	0	25	0	46	49
ASV811	No	NA	NA	NA	Bacteria	Verrucomicrobiota	Chlamydiae	Chlamydiales	Parachlamydiaceae	Neochlamydia		3	0	0	10	0	0	0	5	30	83	0	0	6	0	0	0	455	0	0	0	0	0	0	0	18	0	0	0	0	63	0	5	86	26	117	0	0	0
ASV812	No	NA	NA	NA	Bacteria	Proteobacteria	Gammaproteobacteria	Burkholderiales	Comamonadaceae	unknown.78		0	0	0	0	0	0	0	0	0	0	0	0	0	0	0	0	0	0	0	0	0	0	0	0	0	0	0	0	0	0	0	0	0	0	0	0	0	0
ASV813	No	NA	NA	NA	Bacteria	Proteobacteria	Gammaproteobacteria	Burkholderiales	Comamonadaceae	Rhodoferax.24		0	0	0	0	0	0	0	0	7	0	0	14	0	0	0	0	0	37	0	0	0	0	0	14	0	0	0	0	0	0	0	0	0	0	0	0	0	0
ASV814	No	NA	NA	NA	Bacteria	Proteobacteria	Gammaproteobacteria	Burkholderiales	Sutterellaceae	AAP99.5	metagenome	0	20	19	175	0	16	36	100	51	33	10	28	74	123	37	34	85	39	0	50	9	0	0	0	34	0	0	15	29	57	42	91	112	109	47	23	28	136
ASV815	No	NA	NA	NA	Bacteria	Verrucomicrobiota	Verrucomicrobiae	Opitutales	Opitutaceae	Opitutus.1	metagenome	0	0	0	0	0	0	0	19	0	0	0	0	0	7	0	0	0	0	0	0	0	0	0	0	0	0	0	0	0	0	0	0	0	12	0	0	0	0
ASV816	No	NA	NA	NA	Bacteria	Proteobacteria	Gammaproteobacteria	Burkholderiales	Gallionellaceae	Sideroxydans.2		0	0	0	0	0	0	0	0	0	0	0	0	0	0	0	0	0	0	0	35	0	0	0	0	0	0	0	0	0	0	0	0	0	0	0	0	40	0
ASV817	No	NA	NA	NA	Bacteria	Verrucomicrobiota	Verrucomicrobiae	Opitutales	Opitutaceae	Lacunisphaera.4	uncultured_bacterium	0	0	0	12	0	0	14	0	0	0	43	70	0	0	0	0	0	0	0	22	0	62	75	104	0	0	0	0	0	0	0	0	0	0	0	0	40	0
ASV818	No	NA	NA	NA	Bacteria	Proteobacteria	Gammaproteobacteria	Burkholderiales	Comamonadaceae	Rhodoferax.25		0	0	0	0	0	0	0	0	0	0	0	0	0	0	0	0	0	0	0	0	0	0	0	0	0	0	0	0	0	0	0	0	0	0	0	0	0	0
ASV819	No	NA	NA	NA	Bacteria	Chloroflexi	AD3	AD3	AD3	AD3	uncultured_bacterium	399	20	21	0	50	0	0	20	0	37	0	0	0	0	29	0	0	0	0	0	0	0	0	0	0	23	13	4	0	0	589	0	0	0	0	12	29	0
ASV820	No	NA	NA	NA	Bacteria	Proteobacteria	Alphaproteobacteria	Rhizobiales	Xanthobacteraceae	unknown.79		79	0	17	0	0	0	0	17	0	0	0	0	0	0	0	0	0	0	0	0	0	0	0	0	0	52	39	0	0	0	108	0	0	0	0	0	0	0
ASV821	No	NA	NA	NA	Bacteria	Myxococcota	Polyangia	Haliangiales	Haliangiaceae	Haliangium.4		0	4	0	3	0	0	0	7	0	7	0	0	12	13	0	0	0	0	0	0	0	0	0	0	0	0	0	0	0	0	4	38	37	25	0	41	0	17
ASV822	No	NA	NA	NA	Bacteria	Proteobacteria	Alphaproteobacteria	Sphingomonadales	Sphingomonadaceae	Sphingomonas.5		0	0	0	0	13	0	0	0	0	0	0	23	0	0	0	0	0	0	0	0	0	0	0	0	0	0	0	0	0	0	0	0	0	0	0	0	0	0
ASV823	No	NA	NA	NA	Bacteria	Bacteroidota	Bacteroidia	Sphingobacteriales	Lentimicrobiaceae	Lentimicrobiaceae.1	uncultured_bacterium	0	0	0	0	0	0	0	0	0	8	0	0	9	0	0	0	0	0	0	0	0	0	0	0	0	0	0	0	0	0	0	0	0	0	0	0	0	0
ASV824	No	NA	NA	NA	Bacteria	Bacteroidota	Bacteroidia	Flavobacteriales	Flavobacteriaceae	Flavobacterium.31	uncultured_Bacteroidetes	0	14	0	21	8	10	0	0	124	0	0	0	0	4	65	17	11	5	0	0	0	0	0	0	66	0	10	7	0	90	0	84	50	47	21	0	0	0
ASV825	No	NA	NA	NA	Bacteria	Planctomycetota	vadinHA49	vadinHA49	vadinHA49	vadinHA49.5		0	140	0	10	0	0	0	0	37	0	0	0	0	0	0	0	47	0	0	0	0	0	0	0	4	0	32	0	0	65	0	0	0	0	0	0	0	0
ASV826	No	NA	NA	NA	Bacteria	Bacteroidota	Bacteroidia	Chitinophagales	Chitinophagaceae	Terrimonas.4		0	0	0	0	0	0	0	13	10	13	0	0	8	69	0	0	0	0	0	0	0	0	0	0	48	0	0	0	0	48	0	26	16	67	196	0	0	84
ASV827	No	NA	NA	NA	Bacteria	Desulfobacterota	Desulfobulbia	Desulfobulbales	Desulfocapsaceae	Desulfocapsa		0	0	0	0	0	0	0	0	0	0	0	0	0	0	0	0	0	0	0	0	0	0	0	0	0	0	0	0	0	0	0	0	0	0	0	0	0	0
ASV828	No	NA	NA	NA	Bacteria	Planctomycetota	Planctomycetes	Pirellulales	Pirellulaceae	Pirellula.13	uncultured_bacterium	100	98	0	364	0	83	39	411	193	190	0	0	39	86	137	83	236	58	27	0	53	262	403	347	95	155	207	138	191	105	801	212	137	159	525	0	65	317
ASV829	No	NA	NA	NA	Bacteria	Verrucomicrobiota	Verrucomicrobiae	Verrucomicrobiales	Rubritaleaceae	Luteolibacter.7	uncultured_bacterium	0	0	0	0	0	0	0	0	0	0	0	0	0	0	0	0	0	0	0	0	0	0	0	0	0	0	0	0	50	0	0	0	0	0	0	0	0	0
ASV830	No	NA	NA	NA	Bacteria	Chloroflexi	Anaerolineae	Caldilineales	Caldilineaceae	uncultured.119		0	28	33	21	78	0	0	0	11	0	0	0	0	0	0	0	0	0	0	0	0	0	0	0	23	58	0	0	0	21	0	24	0	20	130	0	0	39
ASV831	No	NA	NA	NA	Bacteria	Proteobacteria	Gammaproteobacteria	Burkholderiales	Comamonadaceae	Leptothrix.6		0	2	2	0	3	0	0	0	0	0	0	0	0	0	0	0	0	0	0	0	0	0	0	0	0	0	0	0	0	0	0	0	0	0	0	0	0	54
ASV832	No	NA	NA	NA	Bacteria	Proteobacteria	Alphaproteobacteria	Rhodobacterales	Rhodobacteraceae	unknown.80		0	0	0	0	0	0	0	0	0	0	0	0	0	0	0	0	0	0	0	0	0	0	0	0	0	0	0	0	0	0	23	48	0	0	0	0	0	0
ASV833	No	NA	NA	NA	Bacteria	Planctomycetota	Planctomycetes	Planctomycetales	Rubinisphaeraceae	uncultured.120	uncultured_bacterium	0	0	0	0	0	0	36	0	0	0	0	0	0	0	0	0	0	0	0	0	0	0	0	0	0	0	0	0	0	0	0	0	0	0	0	0	0	0
ASV834	No	NA	NA	NA	Bacteria	Patescibacteria	Parcubacteria	Candidatus_Kaiserbacteria	Candidatus_Kaiserbacteria	Kaiserbacteria.5	uncultured_bacterium	0	0	0	0	0	0	25	0	0	0	0	12	0	0	0	0	0	0	12	0	0	0	0	0	0	0	0	0	0	0	0	5	0	0	0	21	0	0
ASV835	No	NA	NA	NA	Bacteria	Bacteroidota	Bacteroidia	Chitinophagales	Chitinophagaceae	Sediminibacterium.2	metagenome	0	56	68	0	114	42	64	0	0	46	48	158	0	0	0	18	0	0	71	19	25	0	0	0	0	64	126	54	47	0	15	0	0	0	0	0	41	13
ASV836	No	NA	NA	NA	Bacteria	Planctomycetota	Phycisphaerae	Tepidisphaerales	WD2101_soil_group	group.12	uncultured_bacterium	0	39	39	0	60	0	0	19	0	13	0	0	0	0	0	0	0	0	0	0	0	0	0	0	0	0	0	0	0	0	0	0	0	0	0	0	0	0
ASV837	No	NA	NA	NA	Bacteria	Desulfobacterota	Desulfuromonadia	Geobacterales	Geobacteraceae	uncultured.121		0	0	0	0	0	0	0	0	0	0	0	0	0	0	0	0	0	0	0	0	0	0	0	0	0	0	0	0	0	0	0	0	0	0	0	0	0	0
ASV838	No	NA	NA	NA	Bacteria	Proteobacteria	Gammaproteobacteria	Burkholderiales	Hydrogenophilaceae	Thiobacillus.8	uncultured_bacterium	0	0	0	0	0	0	0	0	0	0	0	0	0	0	0	0	0	0	0	0	0	0	0	0	0	0	0	0	14	0	0	0	0	0	0	0	0	0
ASV839	No	NA	NA	NA	Bacteria	Proteobacteria	Gammaproteobacteria	Burkholderiales	Comamonadaceae	Rhodoferax.26		0	0	0	0	0	0	0	0	0	0	0	0	0	0	0	0	0	0	0	0	0	0	0	0	0	0	0	0	0	23	0	0	0	0	0	0	0	0
ASV840	No	NA	NA	NA	Bacteria	Acidobacteriota	Vicinamibacteria	Vicinamibacterales	Vicinamibacteraceae	Vicinamibacteraceae.11		0	43	0	0	0	0	0	58	0	0	0	0	0	109	29	23	0	9	0	0	0	0	0	0	76	0	0	0	0	17	0	0	0	46	0	0	0	0
ASV841	No	NA	NA	NA	Bacteria	Proteobacteria	Gammaproteobacteria	Burkholderiales	Oxalobacteraceae	Massilia.4		0	0	0	0	0	0	0	0	0	0	0	0	0	0	0	0	0	0	0	0	0	0	0	0	0	0	0	0	0	0	0	0	0	0	0	0	0	0
ASV842	No	NA	NA	NA	Bacteria	Bacteroidota	Bacteroidia	Cytophagales	Microscillaceae	uncultured.122		108	0	0	0	0	0	0	0	0	0	0	0	0	0	0	6	0	0	0	0	0	17	22	10	0	42	27	5	6	0	129	0	3	12	0	19	0	13
ASV843	No	NA	NA	NA	Bacteria	Proteobacteria	Gammaproteobacteria	Burkholderiales	Comamonadaceae	Polaromonas.16		0	0	0	0	0	0	0	0	22	0	0	0	0	18	0	24	12	0	0	0	0	0	0	0	0	0	0	0	0	42	0	16	29	0	30	0	0	24
ASV844	No	NA	NA	NA	Bacteria	Proteobacteria	Gammaproteobacteria	Acidiferrobacterales	Acidiferrobacteraceae	Sulfurifustis.2	uncultured_bacterium	0	0	0	8	0	3	284	0	0	30	95	0	69	8	0	0	0	0	3	6	33	0	0	0	0	8	22	0	6	7	6	0	0	0	13	0	87	0
ASV845	No	NA	NA	NA	Bacteria	Actinobacteriota	Actinobacteria	Micrococcales	Demequinaceae	Demequina	uncultured_bacterium	0	0	0	0	0	0	0	0	0	0	0	0	0	0	0	0	0	0	0	0	21	0	0	0	0	0	0	0	0	0	0	0	0	0	0	0	0	0
ASV846	No	NA	NA	NA	Bacteria	Proteobacteria	Gammaproteobacteria	Burkholderiales	Comamonadaceae	Caenimonas	uncultured_bacterium	0	0	0	17	0	0	46	0	0	0	0	47	0	0	62	0	0	118	0	25	0	0	0	0	0	0	0	0	20	0	0	0	0	0	0	0	0	0
ASV847	No	NA	NA	NA	Bacteria	Acidobacteriota	Blastocatellia	Nov.24	Nov.24	Nov.24.2		0	28	0	0	3	0	0	0	14	30	0	0	16	46	3	0	6	10	0	0	0	0	0	0	89	16	18	13	5	6	0	0	0	42	44	0	20	9
ASV848	No	NA	NA	NA	Bacteria	Bacteroidota	Bacteroidia	Chitinophagales	Chitinophagaceae	Terrimonas.5		0	0	0	12	0	20	49	0	0	5	59	78	0	0	0	5	0	6	4	51	10	0	0	0	0	0	7	6	9	0	0	0	0	0	0	0	43	0
ASV849	No	NA	NA	NA	Bacteria	Proteobacteria	Gammaproteobacteria	Burkholderiales	Comamonadaceae	Polaromonas.17		0	123	161	0	354	0	0	0	140	0	0	0	0	0	134	0	0	91	0	0	0	0	0	0	145	0	94	0	0	0	0	107	0	55	0	33	0	0
ASV850	No	NA	NA	NA	Bacteria	Bacteroidota	Bacteroidia	Chitinophagales	Chitinophagaceae	uncultured.123		26	0	0	47	0	13	0	26	0	42	0	0	0	16	0	32	0	0	0	0	0	0	0	0	0	59	116	79	134	0	7	0	0	10	0	0	20	0
ASV851	No	NA	NA	NA	Bacteria	Proteobacteria	Alphaproteobacteria	Sphingomonadales	Sphingomonadaceae	Sphingorhabdus.4		0	0	0	0	0	0	0	0	0	0	0	0	0	0	0	0	0	0	0	0	0	0	0	0	0	0	0	0	0	0	0	0	0	0	0	0	0	0
ASV852	No	NA	NA	NA	Bacteria	Actinobacteriota	Actinobacteria	Micrococcales	Microbacteriaceae	unknown.81		0	0	0	0	0	0	0	0	0	0	9	0	0	0	0	0	0	0	18	13	0	0	0	0	0	0	0	0	13	0	0	0	0	0	0	0	0	0
ASV853	No	NA	NA	NA	Bacteria	Proteobacteria	Alphaproteobacteria	Sphingomonadales	Sphingomonadaceae	unknown.82		0	0	0	8	0	0	0	0	0	0	0	0	0	0	0	0	0	0	0	0	0	0	0	0	0	0	0	0	17	0	0	0	0	0	0	0	0	0
ASV854	No	NA	NA	NA	Bacteria	Proteobacteria	Gammaproteobacteria	Burkholderiales	Methylophilaceae	Methylotenera.22		0	0	0	0	0	0	0	0	0	0	0	0	0	0	0	0	0	0	0	0	0	0	0	0	0	0	0	0	0	0	0	0	0	0	0	0	0	0
ASV855	No	NA	NA	NA	Bacteria	Chloroflexi	P2-11E	P2-11E	P2-11E	P2-11E	uncultured_bacterium	0	0	0	0	0	0	0	0	0	0	0	0	0	0	0	0	0	0	0	0	0	0	0	0	0	0	0	0	0	0	0	0	0	0	0	0	88	0
ASV856	No	NA	NA	NA	Bacteria	Proteobacteria	Gammaproteobacteria	Burkholderiales	Hydrogenophilaceae	Thiobacillus.9	uncultured_beta	0	0	0	0	0	0	0	0	0	0	0	0	0	0	0	0	0	0	0	0	0	0	0	0	0	0	0	0	0	0	0	0	0	0	0	0	0	0
ASV857	No	NA	NA	NA	Bacteria	Bacteroidota	SJA-28	SJA-28	SJA-28	SJA-28	uncultured_bacterium	0	0	0	0	0	0	21	0	17	0	5	9	0	0	0	0	13	0	29	13	0	0	0	0	0	0	0	0	0	0	0	0	0	0	0	0	0	0
ASV858	No	NA	NA	NA	Bacteria	Proteobacteria	Gammaproteobacteria	Burkholderiales	Comamonadaceae	Rhodoferax.27		0	0	0	0	0	0	109	0	0	0	21	363	0	0	0	0	0	0	0	31	0	0	0	0	0	0	0	0	0	0	19	0	0	0	0	0	0	0
ASV859	No	NA	NA	NA	Bacteria	Gemmatimonadota	Gemmatimonadetes	Gemmatimonadales	Gemmatimonadaceae	uncultured.124		0	0	0	0	0	0	28	0	0	0	29	36	0	0	6	0	0	0	53	23	0	0	0	0	0	0	0	3	12	0	0	0	0	0	0	0	10	0
ASV860	No	NA	NA	NA	Bacteria	Proteobacteria	Gammaproteobacteria	Burkholderiales	Comamonadaceae	unknown.83		55	133	250	41	249	84	21	0	0	0	36	0	0	0	45	83	0	0	0	0	0	0	0	12	0	140	167	104	184	0	112	0	0	0	0	0	41	24
ASV861	No	NA	NA	NA	Bacteria	Bacteroidota	Bacteroidia	Chitinophagales	Saprospiraceae	uncultured.125		0	0	0	0	0	0	0	0	0	0	0	0	0	0	0	0	0	0	0	0	0	0	0	0	0	0	0	0	0	0	0	0	0	0	0	11	0	0
ASV862	No	NA	NA	NA	Bacteria	Deinococcota	Deinococci	Deinococcales	Deinococcaceae	Deinococcus.1		0	0	0	0	0	0	0	0	0	0	0	0	0	0	0	0	0	0	10	42	0	0	0	0	0	0	0	0	0	0	0	0	0	0	0	0	0	0
ASV863	No	NA	NA	NA	Bacteria	Proteobacteria	Gammaproteobacteria	Burkholderiales	Hydrogenophilaceae	Thiobacillus.10	uncultured_beta	4	0	0	0	0	0	0	0	0	0	11	0	0	0	0	0	0	0	0	0	0	0	0	0	0	0	0	0	0	0	0	0	0	0	0	0	0	0
ASV864	No	NA	NA	NA	Bacteria	Proteobacteria	Alphaproteobacteria	Rhizobiales	Rhizobiales_Incertae_Sedis	uncultured.126		356	923	673	1476	959	95	137	1757	707	1434	71	83	705	1190	801	847	331	787	21	0	46	52	93	123	1396	291	352	177	150	500	440	602	434	2004	1792	961	746	2563
ASV865	No	NA	NA	NA	Bacteria	Proteobacteria	Gammaproteobacteria	Burkholderiales	Comamonadaceae	Rhizobacter.15		0	0	0	0	0	0	0	0	0	0	0	0	0	0	0	0	0	0	0	0	0	0	0	0	0	0	0	0	0	0	0	0	0	0	0	0	0	0
ASV866	No	NA	NA	NA	Bacteria	Patescibacteria	Parcubacteria	Candidatus_Nomurabacteria	Candidatus_Nomurabacteria	Nomurabacteria.5	uncultured_bacterium	0	0	0	0	0	0	0	0	0	0	0	0	0	0	0	0	0	0	0	0	0	337	158	171	0	0	0	0	0	0	0	0	0	0	0	0	0	0
ASV867	No	NA	NA	NA	Bacteria	Proteobacteria	Gammaproteobacteria	Burkholderiales	TRA3-20	TRA3-20.6		0	0	0	0	0	0	0	0	0	0	0	0	0	18	0	0	0	0	0	0	0	0	0	0	0	0	0	0	0	0	0	0	0	0	0	0	0	0
ASV868	No	NA	NA	NA	Bacteria	Proteobacteria	Gammaproteobacteria	Burkholderiales	Nitrosomonadaceae	Ellin6067.19	uncultured_bacterium	1060	183	231	0	355	52	73	279	96	158	103	94	152	335	108	119	109	159	0	68	0	1921	1195	2371	254	167	208	21	0	0	85	53	95	163	55	440	173	60
ASV869	No	NA	NA	NA	Bacteria	Proteobacteria	Gammaproteobacteria	Burkholderiales	Nitrosomonadaceae	Ellin6067.20	uncultured_beta	0	0	0	0	0	0	0	0	0	0	0	0	0	0	0	0	0	0	0	0	0	0	0	0	0	0	0	0	0	0	0	0	0	0	0	0	0	0
ASV870	No	NA	NA	NA	Bacteria	Verrucomicrobiota	Verrucomicrobiae	Chthoniobacterales	Chthoniobacteraceae	Chthoniobacter.9	uncultured_Verrucomicrobia	0	0	0	0	0	0	0	0	0	0	0	0	0	0	0	0	0	0	0	0	0	0	0	0	31	0	0	0	0	0	0	27	0	103	0	0	0	0
ASV871	No	NA	NA	NA	Bacteria	Acidobacteriota	Blastocatellia	Pyrinomonadales	Pyrinomonadaceae	RB41.1		69	46	85	84	196	0	0	59	0	112	0	0	0	0	30	0	0	0	6	0	0	0	3	0	0	34	33	0	19	0	70	0	0	0	0	0	0	0
ASV872	No	NA	NA	NA	Bacteria	Bacteroidota	Bacteroidia	Chitinophagales	Chitinophagaceae	Ferruginibacter.14		0	0	0	0	0	0	0	0	0	0	0	0	0	0	0	0	0	0	0	0	0	0	0	0	0	0	0	0	0	0	0	0	0	0	0	0	0	0
ASV873	No	NA	NA	NA	Bacteria	Proteobacteria	Gammaproteobacteria	Burkholderiales	Comamonadaceae	Rhodoferax.28		0	0	0	0	0	0	0	0	0	0	0	0	17	0	0	0	30	0	0	103	87	0	0	0	0	0	0	0	0	0	0	0	0	0	0	0	0	0
ASV874	No	NA	NA	NA	Bacteria	Proteobacteria	Gammaproteobacteria	Burkholderiales	Nitrosomonadaceae	IS-44.4	metagenome	162	30	0	93	68	0	0	69	0	71	0	0	0	10	58	83	0	102	0	0	0	0	0	0	0	392	120	170	159	0	167	0	0	0	0	0	0	49
ASV875	No	NA	NA	NA	Bacteria	Acidobacteriota	Vicinamibacteria	Vicinamibacterales	Vicinamibacteraceae	Vicinamibacteraceae.12	uncultured_Acidobacteria	0	0	0	19	0	0	0	0	0	0	0	0	0	0	0	0	0	0	0	0	0	0	0	0	0	0	0	0	0	0	0	0	0	0	0	0	0	0
ASV876	No	NA	NA	NA	Bacteria	Chloroflexi	Anaerolineae	Caldilineales	Caldilineaceae	uncultured.127	uncultured_bacterium	47	0	0	0	0	0	0	0	32	51	0	0	0	0	0	0	39	0	0	0	0	0	0	0	50	14	0	0	0	60	17	30	21	38	265	10	0	115
ASV877	No	NA	NA	NA	Bacteria	Patescibacteria	Parcubacteria	Candidatus_Lloydbacteria	Candidatus_Lloydbacteria	Lloydbacteria.2	Candidatus_Lloydbacteria	0	0	0	0	0	0	0	0	0	0	0	0	0	0	0	0	0	0	0	0	0	0	0	0	0	0	0	0	0	0	0	0	0	0	0	0	0	0
ASV878	No	NA	NA	NA	Bacteria	Proteobacteria	Alphaproteobacteria	Sphingomonadales	Sphingomonadaceae	Sphingorhabdus.5	uncultured_bacterium	0	0	0	31	0	0	0	45	53	0	0	0	29	0	40	54	0	0	0	0	0	0	0	0	0	0	0	0	0	0	0	70	60	37	0	37	0	311
ASV879	No	NA	NA	NA	Bacteria	Planctomycetota	Planctomycetes	Planctomycetales	Rubinisphaeraceae	uncultured.128	metagenome	26	0	0	67	0	0	0	47	0	0	0	0	0	0	0	0	0	0	0	0	0	0	0	0	111	0	0	146	72	62	0	36	0	157	172	0	0	79
ASV880	No	NA	NA	NA	Bacteria	Proteobacteria	Gammaproteobacteria	Burkholderiales	Comamonadaceae	Polaromonas.18	uncultured_bacterium	0	0	0	0	0	38	0	0	0	0	42	166	0	0	0	0	0	0	63	0	0	67	72	82	0	0	101	37	53	0	0	0	0	0	0	0	0	0
ASV881	No	NA	NA	NA	Bacteria	Proteobacteria	Alphaproteobacteria	Rhizobiales	Rhizobiales_Incertae_Sedis	Phreatobacter.2	Methylobacteriaceae_bacterium	0	17	17	0	0	0	0	0	0	0	0	0	5	0	0	0	0	0	0	0	0	3	0	0	0	0	0	0	0	0	0	7	4	3	0	6	0	16
ASV882	No	NA	NA	NA	Bacteria	Bacteroidota	Bacteroidia	Flavobacteriales	NS9_marine_group	group.13	metagenome	0	17	39	0	0	0	0	34	0	0	0	0	0	0	0	0	0	0	0	0	0	0	0	0	0	0	0	0	0	0	0	0	0	0	0	0	0	0
ASV883	No	NA	NA	NA	Bacteria	Proteobacteria	Alphaproteobacteria	Rhizobiales	Hyphomicrobiaceae	Hyphomicrobium.14		7	20	0	62	0	0	7	33	8	79	0	0	45	134	66	22	43	0	0	0	0	0	0	0	15	0	0	0	0	14	0	16	36	26	55	0	0	20
ASV884	No	NA	NA	NA	Bacteria	Proteobacteria	Gammaproteobacteria	Burkholderiales	Leeiaceae	Leeia.1	uncultured_bacterium	0	0	0	0	0	0	0	0	0	0	0	0	0	0	0	0	0	0	0	0	0	0	0	0	0	0	0	0	0	0	0	0	0	0	0	0	0	0
ASV885	No	NA	NA	NA	Bacteria	Acidobacteriota	Vicinamibacteria	Subgroup_17	Subgroup_17	17.8	uncultured_bacterium	0	0	0	0	0	0	0	0	0	0	0	0	0	0	0	0	0	0	0	0	0	0	0	0	0	0	0	0	0	0	0	0	0	0	0	0	0	0
ASV886	No	NA	NA	NA	Bacteria	Proteobacteria	Alphaproteobacteria	Rhizobiales	Beijerinckiaceae	FukuN57.2	uncultured_bacterium	0	8	9	858	0	20	0	58	28	36	0	0	163	0	0	0	0	0	0	0	49	0	0	0	0	0	0	0	0	46	0	56	27	0	23	0	0	95
ASV887	No	NA	NA	NA	Bacteria	Planctomycetota	Planctomycetes	Gemmatales	Gemmataceae	unknown.84		0	0	0	0	0	0	0	0	0	0	0	0	0	0	0	0	0	0	0	0	0	0	0	0	0	0	0	0	0	15	0	10	0	0	0	0	0	0
ASV888	No	NA	NA	NA	Bacteria	Nitrospirota	Nitrospiria	Nitrospirales	Nitrospiraceae	Nitrospira.2	uncultured_Green	0	0	0	0	0	0	104	0	0	0	0	148	0	0	0	0	0	0	0	58	0	0	0	0	0	0	0	0	0	0	0	0	0	0	0	0	0	0
ASV889	No	NA	NA	NA	Bacteria	Bacteroidota	Bacteroidia	Cytophagales	Spirosomaceae	uncultured.129	uncultured_bacterium	0	22	0	67	0	11	0	55	0	0	0	0	57	40	8	57	31	5	0	0	0	0	0	0	0	0	0	0	0	24	0	0	30	0	6	0	0	36
ASV890	No	NA	NA	NA	Bacteria	Proteobacteria	Alphaproteobacteria	Rhizobiales	Rhizobiales_Incertae_Sedis	uncultured.130		0	0	0	0	0	0	0	0	0	0	0	0	11	56	0	0	0	0	0	0	0	0	0	0	0	0	0	0	0	0	0	0	0	0	0	0	0	38
ASV891	No	NA	NA	NA	Bacteria	Actinobacteriota	Acidimicrobiia	Microtrichales	Ilumatobacteraceae	uncultured.131		0	0	0	0	0	0	0	0	0	0	0	0	0	0	0	0	0	0	0	0	0	0	0	0	0	0	0	0	0	0	0	0	0	0	0	0	0	0
ASV892	No	NA	NA	NA	Bacteria	Planctomycetota	Planctomycetes	Pirellulales	Pirellulaceae	lineage.2		0	8	0	0	0	0	0	0	0	0	6	0	0	0	0	0	0	0	0	0	0	0	0	0	0	0	0	0	0	0	0	0	0	0	0	0	0	4
ASV893	No	NA	NA	NA	Bacteria	Bacteroidota	Bacteroidia	Flavobacteriales	Flavobacteriaceae	Flavobacterium.32		0	0	0	0	0	0	0	0	0	0	0	0	0	0	0	0	0	0	0	0	0	25	31	88	0	0	0	0	0	0	0	0	0	0	0	0	0	0
ASV894	No	NA	NA	NA	Bacteria	Proteobacteria	Alphaproteobacteria	Sphingomonadales	Sphingomonadaceae	Rhizorhapis.2	uncultured_bacterium	0	0	0	0	0	0	0	0	0	13	0	0	13	7	0	0	0	0	0	0	0	0	0	0	0	0	0	0	0	0	8	0	0	0	0	15	0	0
ASV895	No	NA	NA	NA	Bacteria	Proteobacteria	Gammaproteobacteria	Burkholderiales	Comamonadaceae	Rhizobacter.16		0	0	0	0	0	43	427	0	0	0	29	202	0	0	0	0	0	0	0	59	0	0	0	0	0	0	0	0	0	0	12	0	0	0	0	0	140	0
ASV896	No	NA	NA	NA	Bacteria	Acidobacteriota	Vicinamibacteria	Vicinamibacterales	Vicinamibacteraceae	Vicinamibacteraceae.13		0	0	0	0	0	0	0	0	0	0	0	0	0	0	0	0	0	0	51	0	0	0	0	0	0	0	0	0	0	0	0	0	0	0	0	0	0	0
ASV897	No	NA	NA	NA	Bacteria	Bdellovibrionota	Bdellovibrionia	Bacteriovoracales	Bacteriovoracaceae	Peredibacter.1		0	0	0	0	9	18	0	0	4	0	9	15	0	0	0	9	11	0	0	0	0	0	0	0	0	0	0	0	0	6	0	11	29	5	0	0	0	13
ASV898	No	NA	NA	NA	Bacteria	Proteobacteria	Alphaproteobacteria	Sphingomonadales	Sphingomonadaceae	Sphingomonas.6		263	697	289	54	326	181	110	22	107	66	47	66	0	0	59	46	116	0	104	197	244	92	82	116	85	219	210	379	469	37	17	68	83	53	78	53	43	127
ASV899	No	NA	NA	NA	Bacteria	Cyanobacteria	Cyanobacteriia	Leptolyngbyales	Leptolyngbyaceae	uncultured.132		0	0	0	0	0	0	0	0	22	0	0	0	162	33	0	23	0	0	0	0	0	0	0	0	0	0	0	0	0	0	5	58	37	7	0	0	0	135
ASV900	No	NA	NA	NA	Bacteria	Patescibacteria	Gracilibacteria	Gracilibacteria	Gracilibacteria	Gracilibacteria.2	wastewater_metagenome	0	0	0	0	0	12	0	0	0	0	0	0	0	0	0	6	0	0	0	11	0	0	0	0	0	0	0	0	0	0	0	0	7	13	0	10	0	20
ASV901	No	NA	NA	NA	Bacteria	Bacteroidota	Bacteroidia	Chitinophagales	Saprospiraceae	uncultured.133		0	15	6	47	0	5	0	0	0	32	0	0	16	33	4	17	0	22	0	9	0	0	0	0	20	0	0	0	15	5	0	0	4	43	39	6	0	16
ASV902	No	NA	NA	NA	Bacteria	Proteobacteria	Gammaproteobacteria	Burkholderiales	Comamonadaceae	Polaromonas.19	Polaromonas_sp.	0	0	0	0	0	0	34	0	0	0	0	16	0	0	0	0	0	0	29	0	0	0	0	0	0	0	0	0	0	0	0	0	0	0	0	0	0	0
ASV903	No	NA	NA	NA	Bacteria	Proteobacteria	Gammaproteobacteria	Burkholderiales	Methylophilaceae	Methylotenera.23	uncultured_bacterium	0	263	752	0	672	0	0	19	0	0	0	0	0	6	178	15	0	67	0	0	0	68	35	45	12	0	13	0	0	0	0	0	0	9	0	0	11	0
ASV904	No	NA	NA	NA	Bacteria	Proteobacteria	Alphaproteobacteria	Sphingomonadales	Sphingomonadaceae	unknown.85		0	0	0	0	7	0	0	5	17	0	0	0	0	5	20	40	21	18	0	0	0	0	0	0	30	0	0	0	0	3	8	12	58	26	10	633	0	92
ASV905	No	NA	NA	NA	Bacteria	Proteobacteria	Gammaproteobacteria	Burkholderiales	Gallionellaceae	Nitrotoga.8	uncultured_Rhodocyclaceae	0	0	0	0	0	0	0	0	0	0	0	14	0	0	0	0	0	0	0	26	0	0	0	0	0	0	0	0	0	0	0	0	0	0	0	0	0	0
ASV906	No	NA	NA	NA	Bacteria	Bacteroidota	Bacteroidia	Chitinophagales	Chitinophagaceae	unknown.86		0	0	0	0	0	4	0	0	0	0	8	9	0	0	0	0	0	0	0	0	0	0	0	0	0	0	15	0	22	0	0	0	0	0	0	0	0	0
ASV907	No	NA	NA	NA	Bacteria	Patescibacteria	Parcubacteria	Candidatus_Kaiserbacteria	Candidatus_Kaiserbacteria	Kaiserbacteria.6	metagenome	0	0	0	4	0	0	0	0	0	0	0	0	0	0	0	0	0	0	0	0	0	0	0	0	0	0	0	0	0	0	0	0	0	0	0	0	0	0
ASV908	No	NA	NA	NA	Bacteria	Bacteroidota	Bacteroidia	Flavobacteriales	Flavobacteriaceae	Flavobacterium.33	uncultured_Bacteroidetes	0	21	97	0	87	0	0	0	0	0	0	0	0	0	0	0	0	0	0	0	0	47	77	87	0	11	0	0	0	0	0	0	0	0	0	0	12	0
ASV909	No	NA	NA	NA	Bacteria	Proteobacteria	Gammaproteobacteria	Burkholderiales	Comamonadaceae	unknown.87		0	0	0	0	0	0	0	0	0	0	0	0	0	0	0	0	0	0	0	0	0	0	0	0	0	0	0	0	0	0	0	0	0	0	0	0	0	0
ASV910	No	NA	NA	NA	Bacteria	Proteobacteria	Gammaproteobacteria	Burkholderiales	Comamonadaceae	Leptothrix.7	Leptothrix_sp.	0	0	0	0	0	0	0	0	0	28	0	0	0	0	0	0	0	0	0	0	0	21	49	45	0	0	24	97	80	0	0	0	0	0	0	0	0	0
ASV911	No	NA	NA	NA	Bacteria	Bacteroidota	Bacteroidia	Chitinophagales	Chitinophagaceae	Terrimonas.6	uncultured_bacterium	0	0	0	0	0	0	0	0	0	0	0	0	0	0	0	0	0	0	0	0	0	0	0	0	0	0	0	0	0	0	0	0	0	0	0	0	0	0
ASV912	No	NA	NA	NA	Bacteria	Proteobacteria	Alphaproteobacteria	Sphingomonadales	Sphingomonadaceae	Qipengyuania	uncultured_bacterium	0	0	0	0	0	0	0	0	0	0	0	0	0	0	0	0	0	0	0	0	0	0	0	0	0	0	23	23	26	0	0	0	0	0	0	0	0	0
ASV913	No	NA	NA	NA	Bacteria	Patescibacteria	Parcubacteria	Candidatus_Nomurabacteria	Candidatus_Nomurabacteria	Nomurabacteria.6	uncultured_bacterium	0	0	0	0	0	0	0	0	0	0	0	0	0	0	0	0	0	0	0	0	0	0	0	0	0	0	0	0	0	0	0	0	0	0	0	0	0	0
ASV914	No	NA	NA	NA	Bacteria	Proteobacteria	Gammaproteobacteria	Burkholderiales	Comamonadaceae	Leptothrix.8		0	0	0	0	0	0	100	0	0	0	3	42	0	0	0	0	0	0	0	0	0	0	0	0	0	0	0	0	0	0	0	0	0	0	0	0	37	0
ASV915	No	NA	NA	NA	Bacteria	Cyanobacteria	Cyanobacteriia	Oxyphotobacteria_Incertae_Sedis	Unknown_Family	KVSF5.3	uncultured_bacterium	0	97	139	35	101	0	0	0	162	0	0	0	0	0	0	0	68	0	24	0	0	174	198	126	294	0	0	0	0	0	0	132	63	27	0	91	0	0
ASV916	No	NA	NA	NA	Bacteria	Proteobacteria	Gammaproteobacteria	Burkholderiales	Sutterellaceae	AAP99.6	metagenome	0	0	0	0	0	0	45	0	0	0	34	64	0	0	0	0	0	0	0	0	0	0	0	0	0	0	0	0	0	0	0	0	0	0	0	0	0	0
ASV917	No	NA	NA	NA	Bacteria	Proteobacteria	Gammaproteobacteria	Burkholderiales	Comamonadaceae	Leptothrix.9	metagenome	0	0	0	0	0	0	0	0	0	0	0	0	0	0	0	0	0	0	0	0	0	0	0	0	0	0	0	0	0	0	0	0	0	0	0	0	0	0
ASV918	No	NA	NA	NA	Bacteria	Proteobacteria	Gammaproteobacteria	Burkholderiales	Comamonadaceae	Rhodoferax.29		0	0	0	0	0	0	0	0	0	0	0	0	0	0	20	0	13	0	0	208	0	0	0	0	11	0	0	18	23	0	0	0	0	0	0	12	0	0
ASV919	No	NA	NA	NA	Bacteria	Proteobacteria	Gammaproteobacteria	Burkholderiales	Comamonadaceae	unknown.88		0	0	0	0	0	0	0	0	0	0	0	0	0	0	0	0	0	0	0	0	0	0	0	0	0	0	0	0	0	0	0	0	0	0	0	0	0	0
ASV920	No	NA	NA	NA	Bacteria	Proteobacteria	Gammaproteobacteria	KI89A_clade	KI89A_clade	clade.6		0	0	0	0	0	0	0	0	0	0	0	0	0	0	0	0	0	0	0	0	0	0	0	0	0	0	0	0	0	0	0	0	0	0	0	0	0	0
ASV921	No	NA	NA	NA	Bacteria	Proteobacteria	Gammaproteobacteria	Burkholderiales	Comamonadaceae	Rhodoferax.30		0	0	0	0	0	0	0	0	0	0	0	0	0	0	0	0	0	0	0	20	0	0	0	0	0	0	0	0	0	0	0	0	0	0	0	0	0	0
ASV922	No	NA	NA	NA	Bacteria	Patescibacteria	Parcubacteria	Candidatus_Lloydbacteria	Candidatus_Lloydbacteria	Lloydbacteria.3	Candidatus_Lloydbacteria	0	0	0	0	0	0	0	0	0	0	0	0	0	0	0	0	0	0	0	0	0	0	0	0	0	0	0	0	0	0	0	0	0	0	0	0	0	0
ASV923	No	NA	NA	NA	Bacteria	Proteobacteria	Alphaproteobacteria	Rhizobiales	Rhizobiales_Incertae_Sedis	uncultured.134	uncultured_bacterium	0	15	0	87	0	13	0	50	6	144	0	0	30	72	0	16	0	19	0	0	0	0	0	0	9	0	53	45	26	10	6	0	0	20	21	22	74	66
ASV924	No	NA	NA	NA	Bacteria	Proteobacteria	Alphaproteobacteria	Rhodobacterales	Rhodobacteraceae	Pseudorhodobacter.9	uncultured_bacterium	0	0	0	53	0	0	40	0	0	0	7	33	0	0	0	11	0	0	0	14	0	0	0	0	0	0	0	0	0	16	0	6	17	0	0	0	0	39
ASV925	No	NA	NA	NA	Bacteria	Acidobacteriota	Vicinamibacteria	Vicinamibacterales	Vicinamibacteraceae	Vicinamibacteraceae.14	uncultured_Acidobacteria	0	0	0	0	0	0	0	34	0	0	0	0	0	0	0	0	0	0	0	0	0	0	0	0	30	0	0	0	0	22	0	13	0	27	29	28	0	55
ASV926	No	NA	NA	NA	Bacteria	Patescibacteria	Parcubacteria	Candidatus_Nomurabacteria	Candidatus_Nomurabacteria	Nomurabacteria.7	uncultured_bacterium	0	0	0	0	0	0	0	0	0	0	0	0	0	0	0	0	0	0	0	0	0	0	0	0	0	0	0	0	0	0	0	0	0	0	0	0	0	0
ASV927	No	NA	NA	NA	Bacteria	Bacteroidota	Bacteroidia	Chitinophagales	Chitinophagaceae	Terrimonas.7	metagenome	0	0	0	0	0	0	0	0	0	0	0	0	0	0	0	0	0	0	0	0	0	0	0	0	0	0	0	0	0	0	0	0	0	0	0	0	0	0
ASV928	No	NA	NA	NA	Bacteria	Proteobacteria	Gammaproteobacteria	Xanthomonadales	Xanthomonadaceae	Arenimonas.6		0	0	0	0	0	0	0	0	0	0	0	0	0	0	0	0	0	0	0	0	0	0	0	0	0	0	0	0	0	0	0	0	0	0	0	0	0	0
ASV929	No	NA	NA	NA	Bacteria	Proteobacteria	Gammaproteobacteria	Burkholderiales	Sutterellaceae	AAP99.7	metagenome	0	6	0	0	0	0	0	0	0	0	56	92	0	0	0	0	0	0	39	47	0	0	0	0	0	0	0	0	0	0	13	0	0	0	0	0	49	0
ASV930	No	NA	NA	NA	Bacteria	Chloroflexi	Anaerolineae	Caldilineales	Caldilineaceae	uncultured.135	uncultured_bacterium	0	0	0	0	0	0	0	0	0	0	0	0	0	0	0	0	0	0	0	0	0	0	0	0	0	0	0	0	0	0	0	0	0	0	0	0	0	0
ASV931	No	NA	NA	NA	Bacteria	Patescibacteria	Saccharimonadia	Saccharimonadales	LWQ8	LWQ8.3	uncultured_Candidatus	0	0	0	0	0	0	0	0	0	0	13	0	0	0	0	0	0	0	0	0	0	0	0	0	0	0	0	0	0	0	0	0	0	0	0	0	0	0
ASV932	No	NA	NA	NA	Bacteria	Bacteroidota	Bacteroidia	Flavobacteriales	Weeksellaceae	Chryseobacterium	Candidatus_Chryseobacterium	0	0	0	6	3	0	0	6	0	0	0	12	0	0	0	0	18	0	0	0	0	0	3	0	0	0	0	0	0	0	0	0	5	0	0	0	0	0
ASV933	No	NA	NA	NA	Bacteria	Bacteroidota	Bacteroidia	Chitinophagales	Chitinophagaceae	uncultured.136		97	53	27	9	22	0	0	167	50	89	0	0	36	55	18	20	18	21	0	0	0	0	0	0	142	8	0	0	0	18	80	65	35	185	41	130	14	172
ASV934	No	NA	NA	NA	Bacteria	Patescibacteria	Parcubacteria	Candidatus_Kaiserbacteria	Candidatus_Kaiserbacteria	Kaiserbacteria.7		0	8	182	0	77	0	0	0	0	0	0	0	0	0	0	0	0	0	0	0	0	5	49	58	0	0	0	0	0	0	0	0	0	0	0	0	0	0
ASV935	No	NA	NA	NA	Bacteria	Verrucomicrobiota	Verrucomicrobiae	Verrucomicrobiales	Rubritaleaceae	Luteolibacter.8		0	0	0	0	0	0	0	0	0	0	0	0	0	0	0	0	0	0	0	0	0	0	0	0	0	0	0	0	0	0	0	0	0	0	0	0	0	0
ASV936	No	NA	NA	NA	Bacteria	Proteobacteria	Gammaproteobacteria	Burkholderiales	Methylophilaceae	Methylotenera.24	uncultured_bacterium	0	0	0	0	0	0	0	0	0	0	0	0	0	0	0	0	0	0	0	0	0	0	0	0	0	0	0	0	0	0	0	0	0	0	0	0	0	0
ASV937	No	NA	NA	NA	Bacteria	Acidobacteriota	Holophagae	Holophagales	Holophagaceae	Geothrix.2		0	0	0	0	0	0	0	0	0	0	0	0	0	0	0	0	0	0	0	301	0	0	0	0	0	0	0	0	0	0	0	0	0	0	0	0	0	0
ASV938	No	NA	NA	NA	Bacteria	Actinobacteriota	Acidimicrobiia	Microtrichales	Ilumatobacteraceae	group.14	metagenome	0	18	25	0	9	0	0	0	30	0	0	0	0	0	0	0	34	0	19	0	86	15	18	0	10	0	45	0	0	40	0	0	0	0	0	0	0	0
ASV939	No	NA	NA	NA	Bacteria	Proteobacteria	Gammaproteobacteria	Burkholderiales	Comamonadaceae	Rhizobacter.17		183	0	0	0	0	0	0	0	0	0	0	0	0	0	0	0	0	0	0	0	0	0	0	0	0	118	60	0	12	0	27	0	0	0	0	0	0	0
ASV940	No	NA	NA	NA	Bacteria	Proteobacteria	Alphaproteobacteria	Rhizobiales	Rhizobiales_Incertae_Sedis	uncultured.137	uncultured_bacterium	96	197	0	594	0	54	63	456	0	546	51	50	167	101	106	160	13	77	46	35	76	14	20	6	0	185	186	225	165	48	100	0	23	0	80	134	423	117
ASV941	No	NA	NA	NA	Bacteria	Planctomycetota	Phycisphaerae	Tepidisphaerales	WD2101_soil_group	group.15	uncultured_bacterium	0	0	0	0	0	0	0	0	0	0	0	0	0	0	0	0	0	0	0	1171	0	0	0	0	0	0	0	0	0	0	0	0	0	0	0	0	0	0
ASV942	No	NA	NA	NA	Bacteria	Patescibacteria	Saccharimonadia	Saccharimonadales	Saccharimonadales	Saccharimonadales.3	uncultured_bacterium	0	0	0	0	0	8	24	0	0	0	0	51	0	0	0	0	0	0	0	0	0	0	0	0	0	0	0	0	0	0	0	0	0	0	0	0	0	0
ASV943	No	DN	Val Roseg	Glacier-Fed	Bacteria	Proteobacteria	Gammaproteobacteria	Burkholderiales	Comamonadaceae	Rhodoferax.31		237	21	0	0	0	21	0	0	20	0	0	0	0	0	14	13	0	0	0	0	0	0	0	0	7	0	0	0	0	39	15	0	10	5	0	0	0	0
ASV944	No	NA	NA	NA	Bacteria	Myxococcota	Polyangia	Haliangiales	Haliangiaceae	Haliangium.5	uncultured_prokaryote	0	0	0	54	0	20	10	16	0	32	0	0	0	0	0	0	0	10	8	0	15	0	0	0	13	13	15	34	0	4	0	0	0	0	0	0	24	6
ASV945	No	NA	NA	NA	Bacteria	Proteobacteria	Gammaproteobacteria	Burkholderiales	Comamonadaceae	Rhodoferax.32		0	0	0	0	0	0	0	0	0	0	0	0	0	0	0	0	0	0	0	0	0	0	0	0	0	0	0	0	0	0	0	0	0	0	0	0	0	0
ASV946	No	NA	NA	NA	Bacteria	Acidobacteriota	Acidobacteriae	Bryobacterales	Bryobacteraceae	Bryobacter.6	uncultured_bacterium	0	0	0	0	0	0	0	0	16	0	0	0	0	0	0	13	0	0	0	0	0	0	0	0	0	0	0	0	0	43	22	0	0	0	58	0	0	0
ASV947	Yes	UP	Val Roseg	Glacier-Fed	Bacteria	Bacteroidota	Bacteroidia	Chitinophagales	Chitinophagaceae	Ferruginibacter.15		0	0	0	0	0	0	0	0	0	0	0	0	0	0	0	0	0	0	0	0	0	17	21	31	0	0	0	0	0	0	0	0	0	0	0	0	0	0
ASV948	No	NA	NA	NA	Bacteria	Proteobacteria	Gammaproteobacteria	Burkholderiales	Comamonadaceae	Rhodoferax.33		10	58	0	39	0	58	0	158	0	46	0	0	68	66	68	24	0	19	0	0	0	0	0	0	0	0	18	14	5	0	27	11	36	19	10	34	14	27
ASV949	No	NA	NA	NA	Bacteria	Proteobacteria	Gammaproteobacteria	Burkholderiales	Comamonadaceae	Caenimonas.1		0	0	0	0	0	0	0	0	0	0	0	0	0	0	0	0	0	0	0	0	0	0	0	0	0	0	0	0	0	0	0	0	0	0	0	0	0	0
ASV950	No	NA	NA	NA	Bacteria	Proteobacteria	Alphaproteobacteria	Rhodobacterales	Rhodobacteraceae	Pseudorhodobacter.10		0	0	0	0	0	0	0	0	0	0	0	0	0	0	0	0	0	0	0	0	0	0	0	0	0	0	0	0	0	0	0	0	0	0	0	0	0	0
ASV951	No	NA	NA	NA	Bacteria	Proteobacteria	Gammaproteobacteria	Burkholderiales	Nitrosomonadaceae	Ellin6067.21		115	55	122	29	111	0	0	27	0	53	0	9	14	0	36	40	0	49	0	0	51	15	0	30	0	84	101	23	38	0	64	0	0	0	0	4	16	9
ASV952	No	NA	NA	NA	Bacteria	Proteobacteria	Gammaproteobacteria	Burkholderiales	Rhodocyclaceae	unknown.89		0	0	0	0	0	0	0	0	0	0	0	0	0	0	0	0	0	0	0	0	0	0	0	0	0	0	0	0	0	0	0	0	0	0	0	0	0	0
ASV953	No	NA	NA	NA	Bacteria	Proteobacteria	Gammaproteobacteria	Burkholderiales	Hydrogenophilaceae	Thiobacillus.11		0	0	0	0	0	0	0	0	0	0	0	0	0	0	0	0	0	0	0	0	0	0	0	0	0	0	0	0	0	0	0	0	0	0	0	0	0	0
ASV954	No	NA	NA	NA	Bacteria	Chloroflexi	OLB14	OLB14	OLB14	OLB14.3	uncultured_bacterium	31	28	18	63	11	0	0	44	14	42	0	0	10	20	24	28	103	14	0	0	0	0	0	0	49	0	0	0	0	0	0	7	22	46	64	0	20	0
ASV955	No	NA	NA	NA	Bacteria	Planctomycetota	Planctomycetes	Gemmatales	Gemmataceae	Gemmata.4	uncultured_bacterium	26	0	0	12	0	0	0	38	0	32	0	0	0	0	23	0	15	27	0	0	0	0	0	0	40	17	28	0	18	0	0	0	0	24	13	42	0	46
ASV956	No	NA	NA	NA	Bacteria	Acidobacteriota	Acidobacteriae	Bryobacterales	Bryobacteraceae	Bryobacter.7	uncultured_bacterium	53	38	0	59	0	12	0	230	29	163	0	0	73	33	0	0	0	0	0	0	0	0	0	0	74	0	0	0	0	35	0	0	0	37	135	0	0	48
ASV957	No	NA	NA	NA	Bacteria	Proteobacteria	Alphaproteobacteria	Sphingomonadales	Sphingomonadaceae	Sphingopyxis		0	0	0	0	0	0	0	0	12	0	0	0	0	0	0	0	0	0	0	0	0	0	0	0	0	0	0	0	0	0	0	0	0	0	0	0	0	0
ASV958	No	NA	NA	NA	Bacteria	Proteobacteria	Gammaproteobacteria	Burkholderiales	Comamonadaceae	Rhizobacter.18		0	0	17	0	0	0	0	36	0	0	0	22	0	0	0	0	0	11	71	22	9	0	13	0	0	0	30	10	65	0	0	0	0	0	0	0	0	0
ASV959	No	NA	NA	NA	Bacteria	Planctomycetota	Planctomycetes	Pirellulales	Pirellulaceae	Pirellula.14	uncultured_bacterium	0	0	0	0	0	0	63	0	0	0	57	0	0	0	0	0	0	0	0	24	0	0	0	0	0	0	0	0	0	0	0	0	0	0	0	0	49	0
ASV960	No	NA	NA	NA	Bacteria	Bacteroidota	Bacteroidia	Chitinophagales	Chitinophagaceae	Flavisolibacter.2		0	0	0	0	0	0	0	0	0	0	0	0	0	0	0	0	0	0	0	0	0	0	0	0	0	0	0	0	0	0	0	0	0	0	0	0	0	0
ASV961	No	NA	NA	NA	Bacteria	Cyanobacteria	Vampirivibrionia	Vampirovibrionales	Vampirovibrionales	Vampirovibrionales	uncultured_cyanobacterium	0	0	0	0	0	7	0	0	0	0	0	0	0	0	0	3	36	0	0	0	0	0	0	0	0	0	0	0	0	93	0	0	0	0	7	0	0	0
ASV962	No	NA	NA	NA	Bacteria	Proteobacteria	Gammaproteobacteria	Xanthomonadales	Xanthomonadaceae	Lysobacter		0	0	0	6	0	0	0	0	60	0	0	0	0	86	15	0	35	15	0	0	282	9	17	0	150	0	0	11	0	0	0	241	100	181	0	155	0	38
ASV963	No	NA	NA	NA	Bacteria	Bacteroidota	Bacteroidia	Flavobacteriales	Crocinitomicaceae	Fluviicola	uncultured_bacterium	0	0	0	0	0	0	0	0	0	0	0	0	0	0	0	0	3	0	0	0	0	0	0	0	0	0	0	0	0	0	0	38	127	0	6	260	0	0
ASV964	No	NA	NA	NA	Bacteria	Bacteroidota	Bacteroidia	Flavobacteriales	Flavobacteriaceae	Flavobacterium.34		0	0	0	0	0	28	0	0	0	0	12	20	0	0	0	0	0	0	155	25	0	0	0	0	0	30	172	0	71	0	0	0	0	0	0	0	0	0
ASV965	No	NA	NA	NA	Bacteria	Gemmatimonadota	Gemmatimonadetes	Gemmatimonadales	Gemmatimonadaceae	uncultured.138		0	19	0	50	0	0	0	160	30	77	0	0	26	39	28	19	101	13	0	0	0	0	0	0	60	0	0	0	0	34	31	39	75	83	112	26	0	61
ASV966	No	NA	NA	NA	Bacteria	Proteobacteria	Gammaproteobacteria	Burkholderiales	Comamonadaceae	Leptothrix.10	Leptothrix_sp.	0	0	0	0	0	31	0	37	0	0	0	0	0	0	320	292	0	80	0	0	0	0	0	0	0	0	0	0	0	0	0	0	0	22	0	0	10	65
ASV967	No	NA	NA	NA	Bacteria	Proteobacteria	Alphaproteobacteria	Acetobacterales	Acetobacteraceae	Rhodovastum.1	metagenome	0	0	0	5	0	0	45	0	11	0	14	11	0	0	0	0	0	0	0	16	0	0	0	0	0	0	0	0	0	0	0	0	0	0	0	0	21	0
ASV968	No	NA	NA	NA	Bacteria	Proteobacteria	Gammaproteobacteria	Burkholderiales	Sulfuricellaceae	Sulfuricella.1	uncultured_bacterium	0	0	0	0	0	0	0	0	0	0	0	0	0	0	0	0	0	0	0	0	0	0	0	0	0	0	0	0	0	0	0	0	0	0	0	0	0	0
ASV969	No	NA	NA	NA	Bacteria	Planctomycetota	Planctomycetes	Pirellulales	Pirellulaceae	uncultured.139		0	5	0	0	0	0	0	0	0	36	0	0	0	10	0	0	0	0	0	0	0	0	0	0	0	0	0	0	0	26	0	0	0	0	0	0	0	0
ASV970	No	NA	NA	NA	Bacteria	Nitrospirota	4-29-1	4-29-1	4-29-1	4-29-1		0	0	0	0	0	0	0	0	0	0	0	0	0	0	0	0	0	0	0	0	0	0	0	0	0	0	0	0	0	0	0	0	0	0	0	0	0	0
ASV971	No	NA	NA	NA	Bacteria	Proteobacteria	Gammaproteobacteria	Burkholderiales	Comamonadaceae	unknown.90		10	98	0	60	0	110	8	202	25	52	0	0	12	35	192	178	72	61	0	0	0	0	0	0	23	49	61	82	119	13	0	26	39	52	53	10	46	113
ASV972	No	NA	NA	NA	Bacteria	Acidobacteriota	Blastocatellia	Blastocatellales	Blastocatellaceae	Blastocatella.6		0	0	0	0	0	0	0	0	0	0	0	9	0	0	0	0	0	0	0	0	0	0	0	0	0	0	0	0	0	0	0	0	0	0	0	0	0	0
ASV973	No	NA	NA	NA	Bacteria	Proteobacteria	Alphaproteobacteria	Micropepsales	Micropepsaceae	uncultured.140	metagenome	6	0	0	39	21	0	0	35	29	39	0	0	0	0	0	10	33	18	18	0	0	0	0	12	26	27	20	0	29	11	0	20	0	0	38	0	64	14
ASV974	No	NA	NA	NA	Bacteria	Proteobacteria	Gammaproteobacteria	Burkholderiales	Comamonadaceae	Leptothrix.11		0	0	0	0	0	0	0	0	0	0	0	0	0	0	25	39	0	0	0	0	83	0	0	0	0	0	0	76	66	0	0	0	42	13	25	35	0	126
ASV975	No	NA	NA	NA	Bacteria	Proteobacteria	Alphaproteobacteria	Sphingomonadales	Sphingomonadaceae	Sphingorhabdus.6	uncultured_bacterium	0	0	0	83	0	0	0	170	0	63	0	0	98	38	0	0	0	0	0	0	0	0	0	0	0	0	0	0	0	0	0	0	0	0	0	0	0	0
ASV976	No	NA	NA	NA	Bacteria	Cyanobacteria	Cyanobacteriia	Leptolyngbyales	Leptolyngbyaceae	PCC-7430.2	uncultured_bacterium	0	0	0	58	0	62	0	0	139	33	0	0	108	0	21	102	71	0	0	0	0	0	0	0	183	0	62	0	0	15	30	118	279	0	24	126	0	284
ASV977	No	NA	NA	NA	Bacteria	Proteobacteria	Alphaproteobacteria	Rhodobacterales	Rhodobacteraceae	Pseudorhodobacter.11		0	0	0	0	0	0	0	0	0	0	0	0	0	0	0	0	0	0	0	0	0	0	0	0	0	0	0	0	0	0	0	0	0	0	0	0	0	0
ASV978	No	NA	NA	NA	Bacteria	Proteobacteria	Gammaproteobacteria	Burkholderiales	Oxalobacteraceae	unknown.91		0	22	12	0	0	0	0	0	0	0	0	0	0	0	17	0	0	10	0	0	0	0	0	0	0	10	0	0	0	0	0	0	0	0	0	0	0	0
ASV979	No	NA	NA	NA	Bacteria	Proteobacteria	Alphaproteobacteria	Rhizobiales	Xanthobacteraceae	uncultured.141		0	0	0	0	0	0	0	0	0	0	9	0	0	15	0	0	0	0	0	0	0	0	0	0	0	0	0	0	0	0	0	0	0	28	36	0	0	0
ASV980	No	NA	NA	NA	Bacteria	Latescibacterota	Latescibacterota	Latescibacterota	Latescibacterota	Latescibacterota.5	uncultured_soil	28	0	0	96	0	0	35	26	37	0	0	37	23	54	17	16	96	0	0	0	6	0	0	0	43	0	0	16	0	23	20	45	42	44	81	0	48	0
ASV981	No	NA	NA	NA	Bacteria	Proteobacteria	Gammaproteobacteria	Burkholderiales	Nitrosomonadaceae	Ellin6067.22		0	0	0	0	0	0	0	0	0	0	0	0	0	0	0	0	0	0	0	0	0	0	0	0	0	0	0	0	0	0	0	0	0	0	0	0	0	0
ASV982	No	NA	NA	NA	Bacteria	Proteobacteria	Gammaproteobacteria	Burkholderiales	Comamonadaceae	Polaromonas.20		0	0	0	0	0	0	0	0	0	0	0	0	0	0	0	0	0	0	0	0	0	127	96	83	0	29	0	0	0	0	0	0	0	0	0	0	0	0
ASV983	No	NA	NA	NA	Bacteria	Acidobacteriota	Blastocatellia	Blastocatellales	Blastocatellaceae	Aridibacter.1	uncultured_bacterium	0	0	1	0	0	4	0	0	0	0	0	0	0	0	0	0	0	0	0	0	0	0	0	0	0	5	4	0	0	0	14	0	0	0	0	0	0	0
ASV984	No	NA	NA	NA	Bacteria	Proteobacteria	Gammaproteobacteria	Burkholderiales	Comamonadaceae	Rhizobacter.19		113	0	11	0	36	0	0	0	0	0	0	0	0	0	43	32	0	0	0	0	0	0	0	0	0	0	0	0	0	0	28	0	0	9	0	10	0	29
ASV985	No	NA	NA	NA	Bacteria	Verrucomicrobiota	Verrucomicrobiae	Chthoniobacterales	Chthoniobacteraceae	Udaeobacter.1	uncultured_Verrucomicrobia	39	33	54	0	44	0	0	0	0	23	0	0	0	0	0	0	0	0	0	0	0	0	0	0	0	13	0	0	0	0	22	0	0	0	0	0	0	11
ASV986	No	NA	NA	NA	Bacteria	Latescibacterota	Latescibacterota	Latescibacterota	Latescibacterota	Latescibacterota.6	uncultured_soil	0	24	0	277	0	20	0	74	0	149	0	0	32	18	0	0	39	42	0	0	0	0	0	0	27	41	12	49	93	23	0	0	0	20	118	0	0	31
ASV987	No	NA	NA	NA	Bacteria	Chloroflexi	Anaerolineae	Anaerolineales	Anaerolineaceae	uncultured.142		0	12	0	0	0	0	10	0	0	34	0	0	16	0	0	10	0	0	0	33	0	0	0	0	0	0	0	6	0	5	0	0	0	0	0	0	0	0
ASV988	No	NA	NA	NA	Bacteria	Cyanobacteria	Cyanobacteriia	Leptolyngbyales	Leptolyngbyaceae	Leptolyngbyaceae.1	uncultured_bacterium	0	0	0	0	0	0	0	0	0	0	0	0	0	0	0	0	0	0	11	0	0	81	71	74	0	0	0	0	0	0	0	0	0	0	0	6	0	0
ASV989	No	NA	NA	NA	Bacteria	Proteobacteria	Alphaproteobacteria	Rhizobiales	Rhizobiales_Incertae_Sedis	uncultured.143		0	0	0	35	0	0	130	0	0	23	48	131	0	0	36	54	0	0	0	48	0	0	0	0	27	0	0	0	0	0	0	0	0	26	0	72	61	0
ASV990	No	NA	NA	NA	Bacteria	Bacteroidota	Bacteroidia	Chitinophagales	Chitinophagaceae	uncultured.144		16	17	0	31	0	12	0	0	0	0	0	0	0	0	0	15	13	34	0	0	0	0	0	0	0	27	82	29	0	0	9	0	0	0	0	22	213	16
ASV991	No	NA	NA	NA	Bacteria	Acidobacteriota	Blastocatellia	Blastocatellales	Blastocatellaceae	unknown.92		1110	130	125	0	109	0	0	0	0	0	0	0	0	0	11	0	0	0	0	0	0	0	0	0	0	104	102	0	55	0	58	0	0	0	0	0	19	0
ASV992	No	NA	NA	NA	Bacteria	Latescibacterota	Latescibacterota	Latescibacterota	Latescibacterota	Latescibacterota.7	uncultured_bacterium	28	48	11	51	12	0	0	151	10	151	0	0	56	65	16	65	22	4	0	0	0	0	0	0	23	48	40	7	8	15	134	8	0	7	38	25	56	58
ASV993	No	NA	NA	NA	Bacteria	Proteobacteria	Alphaproteobacteria	Rhizobiales	Rhizobiales_Incertae_Sedis	uncultured.145	uncultured_bacterium	0	0	0	0	0	0	0	0	14	17	0	0	16	0	0	0	0	0	0	0	0	0	0	0	45	0	0	0	0	48	0	0	0	47	143	16	0	159
ASV994	No	NA	NA	NA	Bacteria	Proteobacteria	Gammaproteobacteria	Burkholderiales	Methylophilaceae	Methylotenera.25		0	0	0	0	0	53	0	0	0	0	0	0	0	0	61	0	0	0	0	0	36	0	0	0	0	0	0	0	38	0	0	0	0	0	0	0	12	0
ASV995	No	NA	NA	NA	Bacteria	Acidobacteriota	Blastocatellia	Blastocatellales	Blastocatellaceae	unknown.93		0	35	39	107	96	0	16	58	77	35	0	0	42	199	0	18	48	15	0	0	0	36	80	98	115	0	0	0	0	42	47	0	0	97	127	0	0	27
ASV996	No	NA	NA	NA	Bacteria	Proteobacteria	Alphaproteobacteria	Sphingomonadales	Sphingomonadaceae	Sphingomonas.7		0	45	0	28	0	68	573	0	0	0	213	739	0	0	0	0	0	0	24	168	0	0	0	0	0	57	65	0	0	0	33	0	0	0	0	0	186	0
ASV997	No	NA	NA	NA	Bacteria	Planctomycetota	Planctomycetes	Pirellulales	Pirellulaceae	Pirellula.15	uncultured_bacterium	12	0	0	0	0	0	0	25	14	0	0	0	0	0	0	0	64	0	0	0	0	0	0	0	37	13	0	0	0	0	10	200	73	236	0	15	0	76
ASV998	No	NA	NA	NA	Bacteria	Proteobacteria	Gammaproteobacteria	Burkholderiales	Comamonadaceae	Leptothrix.12	Leptothrix_sp.	0	0	0	0	0	0	0	0	0	0	0	0	0	0	0	0	0	0	0	0	0	47	0	0	0	0	43	0	0	0	0	0	0	0	90	0	0	0
ASV999	No	NA	NA	NA	Bacteria	Proteobacteria	Gammaproteobacteria	Burkholderiales	Methylophilaceae	Methylotenera.26	uncultured_bacterium	73	0	24	0	0	47	38	0	0	0	0	38	11	0	236	36	0	147	387	132	0	1863	1124	1488	0	106	216	0	0	0	25	0	0	0	0	0	0	0
ASV1000	No	NA	NA	NA	Bacteria	Armatimonadota	Armatimonadia	Armatimonadales	Armatimonadaceae	Armatimonas.2		0	10	0	23	0	0	0	40	26	11	0	0	8	19	7	10	42	0	0	0	0	7	56	60	8	22	0	8	4	25	47	61	33	50	37	0	0	91
ASV1001	No	NA	NA	NA	Bacteria	Proteobacteria	Gammaproteobacteria	Burkholderiales	Sulfuricellaceae	Ferritrophicum	uncultured_bacterium	0	0	0	0	0	0	0	0	0	0	0	0	0	0	0	0	0	0	0	0	0	0	0	0	0	0	0	0	0	0	0	0	0	0	0	0	0	0
ASV1002	No	NA	NA	NA	Bacteria	Proteobacteria	Gammaproteobacteria	Burkholderiales	Comamonadaceae	Leptothrix.13		0	0	13	0	5	70	0	27	0	0	0	0	0	9	22	0	0	46	0	0	0	0	0	0	0	0	0	0	0	0	0	0	0	0	5	0	0	0
ASV1003	No	NA	NA	NA	Bacteria	Cyanobacteria	Cyanobacteriia	Oxyphotobacteria_Incertae_Sedis	Unknown_Family	KVSF5.4	uncultured_bacterium	0	0	0	15	0	21	0	47	0	31	0	0	556	337	0	0	0	0	0	0	0	0	0	0	0	0	0	0	0	0	0	0	0	0	0	0	0	0
ASV1004	No	NA	NA	NA	Bacteria	Gemmatimonadota	Gemmatimonadetes	Gemmatimonadales	Gemmatimonadaceae	Gemmatimonas.13		0	0	0	0	0	33	0	0	0	0	84	0	0	0	0	0	0	0	0	0	0	0	0	0	0	0	0	0	0	0	0	0	0	0	0	0	0	0
ASV1005	No	NA	NA	NA	Bacteria	Proteobacteria	Gammaproteobacteria	Burkholderiales	Nitrosomonadaceae	Ellin6067.23	uncultured_bacterium	54	0	0	0	0	0	0	23	166	0	0	0	0	0	0	0	322	0	0	0	0	0	0	0	141	0	0	0	0	0	0	105	118	72	86	169	0	0
ASV1006	No	NA	NA	NA	Bacteria	Patescibacteria	Parcubacteria	Candidatus_Nomurabacteria	Candidatus_Nomurabacteria	Nomurabacteria.8	uncultured_bacterium	0	0	0	0	0	0	0	0	0	0	16	36	0	0	0	0	0	0	0	27	0	0	0	0	0	0	0	0	0	0	0	0	0	0	0	0	0	0
ASV1007	No	NA	NA	NA	Bacteria	Proteobacteria	Gammaproteobacteria	Burkholderiales	Comamonadaceae	unknown.94		36	0	0	0	0	0	0	0	0	0	0	0	0	0	0	0	0	0	0	0	0	0	0	0	0	0	0	0	0	0	0	0	0	0	109	0	18	84
ASV1008	No	NA	NA	NA	Bacteria	Patescibacteria	Saccharimonadia	Saccharimonadales	LWQ8	LWQ8.4	metagenome	0	0	0	0	0	0	0	0	0	0	0	0	0	0	0	0	0	0	0	0	0	0	0	0	0	13	0	0	0	0	0	0	0	0	0	0	0	0
ASV1009	No	NA	NA	NA	Bacteria	Proteobacteria	Gammaproteobacteria	Burkholderiales	Nitrosomonadaceae	Ellin6067.24	uncultured_beta	0	0	0	0	0	0	0	0	0	0	0	0	0	0	0	0	0	0	0	0	0	0	0	0	0	0	0	0	0	0	0	0	0	0	0	0	0	13
ASV1010	No	NA	NA	NA	Bacteria	Planctomycetota	Planctomycetes	Pirellulales	Pirellulaceae	Blastopirellula.3	bacterium_enrichment	0	4	0	0	0	0	0	0	0	4	19	18	21	23	0	0	0	20	0	0	0	0	0	0	0	0	0	0	0	0	0	0	0	0	5	16	0	10
ASV1011	No	NA	NA	NA	Bacteria	Bacteroidota	Bacteroidia	Flavobacteriales	Flavobacteriaceae	Flavobacterium.35		0	0	0	0	0	0	14	0	0	0	0	0	0	0	0	0	0	0	0	0	0	0	0	0	0	4	0	0	0	0	0	0	0	0	7	0	0	0
ASV1012	No	NA	NA	NA	Bacteria	Proteobacteria	Gammaproteobacteria	Ga0077536	Ga0077536	Ga0077536.2		0	0	0	0	0	0	0	0	0	0	0	0	0	0	0	0	0	0	0	0	0	0	0	0	0	0	0	0	0	0	0	0	0	0	0	0	0	0
ASV1013	No	NA	NA	NA	Bacteria	Proteobacteria	Gammaproteobacteria			unknown.95		0	0	0	0	0	0	0	0	0	0	0	0	0	0	0	0	0	0	0	0	0	0	0	0	0	0	0	0	0	0	0	0	0	0	0	0	0	0
ASV1014	No	DN	Val Roseg	Tributary	Bacteria	Proteobacteria	Alphaproteobacteria	Sphingomonadales	Sphingomonadaceae	Sphingorhabdus.7	uncultured_bacterium	36	75	0	18	17	661	85	22	94	12	27	177	9	1	144	99	14	20	29	39	85	0	0	0	135	65	261	97	60	11	34	87	41	39	7	84	0	73
ASV1015	No	NA	NA	NA	Bacteria	Bacteroidota	Bacteroidia	Chitinophagales	Chitinophagaceae	Ferruginibacter.16	uncultured_bacterium	0	21	0	476	0	0	0	10	55	10	0	0	0	0	0	0	126	0	0	0	0	0	0	0	33	0	0	0	0	80	0	52	170	34	37	52	0	36
ASV1016	No	NA	NA	NA	Bacteria	Desulfobacterota	Desulfuromonadia	Geobacterales	Geobacteraceae	Geobacter.3		0	0	0	30	0	0	0	0	8	52	0	0	45	0	0	0	0	0	0	0	119	0	0	0	0	0	0	0	7	17	18	0	12	0	0	24	64	0
ASV1017	No	NA	NA	NA	Bacteria	Proteobacteria	Gammaproteobacteria	Burkholderiales	Methylophilaceae	Methylotenera.27		0	0	0	0	0	0	1	0	0	0	0	0	0	0	0	0	0	0	0	0	0	0	0	0	0	0	0	0	0	0	0	0	0	0	0	7	0	16
ASV1018	No	NA	NA	NA	Bacteria	Proteobacteria	Gammaproteobacteria	Burkholderiales	Nitrosomonadaceae	IS-44.5		0	0	0	0	0	0	0	0	0	0	0	0	0	0	0	4	0	0	0	0	0	0	0	0	0	0	0	0	0	0	0	0	0	0	0	0	1	0
ASV1019	No	NA	NA	NA	Bacteria	Proteobacteria	Gammaproteobacteria	Burkholderiales	Oxalobacteraceae	unknown.96		0	0	0	0	0	0	0	0	0	0	0	5	0	0	0	0	0	8	4	0	0	0	0	0	0	2	0	0	4	0	0	0	0	0	0	0	0	0
ASV1020	No	NA	NA	NA	Bacteria	Proteobacteria	Gammaproteobacteria	KF-JG30-C25	KF-JG30-C25	KF-JG30-C25.1	uncultured_bacterium	0	0	0	5	0	0	7	0	0	11	20	22	23	0	0	0	0	16	0	0	0	0	0	0	3	0	5	15	25	0	0	0	6	3	0	0	22	18
ASV1021	No	NA	NA	NA	Bacteria	Actinobacteriota	Actinobacteria	Propionibacteriales	Nocardioidaceae	Nocardioides		0	12	0	23	0	61	0	23	0	37	17	15	0	0	32	11	0	0	10	0	0	0	0	0	0	20	25	43	146	0	0	0	0	0	0	0	13	0
ASV1022	No	NA	NA	NA	Bacteria	Proteobacteria	Gammaproteobacteria	Burkholderiales	Oxalobacteraceae	Massilia.5		0	0	0	0	0	0	0	0	0	0	0	0	0	0	0	0	0	0	0	0	0	0	0	0	0	0	0	0	0	0	0	0	0	0	0	0	0	0
ASV1023	No	NA	NA	NA	Bacteria	Planctomycetota	Planctomycetes	Pirellulales	Pirellulaceae	Pirellula.16	agricultural_soil	0	0	0	0	0	0	139	0	0	0	44	83	0	0	0	0	0	0	0	88	0	0	0	0	0	0	0	16	23	0	0	0	0	0	0	0	163	0
ASV1024	No	NA	NA	NA	Bacteria	Bacteroidota	Bacteroidia	Cytophagales	Hymenobacteraceae	Hymenobacter.7		0	12	9	0	21	0	0	35	0	0	0	0	0	0	0	0	0	0	0	28	0	0	0	0	0	0	0	0	0	0	0	0	0	0	0	0	19	0
ASV1025	No	NA	NA	NA	Bacteria	Proteobacteria	Gammaproteobacteria	Burkholderiales	Comamonadaceae	uncultured.146		0	0	0	0	0	0	0	0	0	0	0	0	0	0	0	0	0	0	50	0	0	0	0	0	0	0	0	0	0	0	0	0	0	0	0	0	0	0
ASV1026	No	NA	NA	NA	Bacteria	Planctomycetota	Planctomycetes	Gemmatales	Gemmataceae	Fimbriiglobus.2	uncultured_planctomycete	0	130	36	0	39	0	0	0	8	0	0	0	0	8	0	0	0	0	0	0	0	0	0	0	0	0	0	0	0	0	0	0	12	0	0	0	0	0
ASV1027	No	NA	NA	NA	Bacteria	Planctomycetota	Planctomycetes	Pirellulales	Pirellulaceae	Pirellula.17	uncultured_Firmicutes	0	0	0	0	0	0	0	0	0	0	0	0	0	0	0	0	0	0	0	0	0	0	0	0	0	0	0	0	0	65	0	0	0	0	225	0	0	12
ASV1028	No	DN	Val Roseg	Glacier-Fed	Bacteria	Verrucomicrobiota	Verrucomicrobiae	Pedosphaerales	Pedosphaeraceae	Pedosphaeraceae.1	uncultured_bacterium	0	0	0	0	0	0	0	15	0	0	0	0	6	4	11	6	21	10	0	0	0	0	0	0	0	0	0	25	8	11	0	5	14	8	14	11	0	45
ASV1029	No	NA	NA	NA	Bacteria	Proteobacteria	Alphaproteobacteria	Sphingomonadales	Sphingomonadaceae	Novosphingobium.3		1300	939	1425	72	1086	458	180	178	54	78	540	297	0	19	460	168	0	169	359	318	178	266	266	215	14	894	1526	351	321	0	143	0	0	0	0	0	606	58
ASV1030	No	NA	NA	NA	Bacteria	Gemmatimonadota	Gemmatimonadetes	Gemmatimonadales	Gemmatimonadaceae	Gemmatimonas.14	uncultured_bacterium	0	0	0	0	0	0	0	0	0	0	0	0	0	0	0	0	0	0	0	0	0	0	0	0	0	0	0	0	0	0	0	0	0	0	0	0	0	0
ASV1031	No	NA	NA	NA	Bacteria	Verrucomicrobiota	Verrucomicrobiae	Chthoniobacterales	Chthoniobacteraceae	Udaeobacter.2	uncultured_Verrucomicrobia	0	37	115	0	171	0	0	0	0	0	0	0	0	0	0	7	0	0	0	0	0	0	0	0	0	13	0	0	0	0	0	0	0	0	0	0	0	0
ASV1032	No	NA	NA	NA	Bacteria	Actinobacteriota				unknown.97		0	0	0	0	0	0	0	0	0	0	0	5	0	0	0	0	0	0	0	0	0	0	0	0	0	0	0	0	0	0	0	0	0	0	0	0	0	0
ASV1033	No	NA	NA	NA	Bacteria	Proteobacteria	Gammaproteobacteria	Burkholderiales	Comamonadaceae	Variovorax.3		0	0	0	0	0	0	0	0	0	0	0	0	0	0	0	0	0	0	0	0	0	0	0	0	0	0	0	0	0	0	0	0	0	0	0	0	0	0
ASV1034	No	NA	NA	NA	Bacteria	Chloroflexi	Anaerolineae	RBG-13-54-9	RBG-13-54-9	RBG-13-54-9	metagenome	29	0	0	41	0	5	2	25	44	25	0	13	0	0	0	0	81	19	0	8	0	35	39	68	50	16	0	0	0	20	24	70	52	67	81	0	18	33
ASV1035	No	NA	NA	NA	Bacteria	Proteobacteria	Gammaproteobacteria	Burkholderiales	Nitrosomonadaceae	Ellin6067.25	uncultured_beta	0	0	0	0	0	0	0	0	176	0	0	0	96	34	0	0	298	0	0	440	0	0	0	0	180	0	0	0	0	24	84	364	289	274	28	461	0	60
ASV1036	No	NA	NA	NA	Bacteria	Patescibacteria	Parcubacteria	Candidatus_Nomurabacteria	Candidatus_Nomurabacteria	Nomurabacteria.9	uncultured_bacterium	0	0	8	0	0	0	0	15	0	0	0	0	13	11	0	0	0	0	0	0	0	0	0	0	0	0	0	0	0	0	0	0	16	0	0	0	0	8
ASV1037	No	NA	NA	NA	Bacteria	Armatimonadota	Armatimonadia	Armatimonadales	Armatimonadaceae	Armatimonas.3	uncultured_bacterium	0	22	0	10	0	0	0	16	35	0	0	0	0	14	0	16	14	0	0	0	0	10	0	15	49	18	0	0	0	11	162	138	44	86	37	0	0	72
ASV1038	No	NA	NA	NA	Bacteria	Proteobacteria	Gammaproteobacteria	Burkholderiales	Comamonadaceae	Polaromonas.21		0	0	0	0	0	0	0	0	0	0	0	0	0	0	0	0	0	0	0	0	0	0	0	0	0	0	0	0	0	0	0	0	0	0	0	0	0	0
ASV1039	No	NA	NA	NA	Bacteria	Bacteroidota	Bacteroidia	Bacteroidales	Paludibacteraceae	Paludibacter	uncultured_bacterium	0	0	0	0	0	0	0	0	0	10	0	0	26	0	0	0	0	0	0	0	16	0	0	0	7	0	0	0	0	55	0	0	0	0	23	0	0	0
ASV1040	No	NA	NA	NA	Bacteria	Bacteroidota	Bacteroidia	Cytophagales	Microscillaceae	OLB12.1	uncultured_bacterium	22	118	18	167	28	42	65	233	87	111	57	142	194	228	203	322	241	269	63	243	84	12	0	0	193	66	52	30	18	207	100	123	307	326	208	194	20	648
ASV1041	No	NA	NA	NA	Bacteria	Patescibacteria	Gracilibacteria	Gracilibacteria	Gracilibacteria	Gracilibacteria.3	wastewater_metagenome	0	0	0	10	0	0	0	0	0	20	0	0	0	0	0	0	0	0	0	0	0	0	0	0	0	0	0	0	0	0	0	0	0	0	0	0	0	6
ASV1042	No	NA	NA	NA	Bacteria	Proteobacteria	Alphaproteobacteria	Rhodobacterales	Rhodobacteraceae	unknown.98		0	0	0	0	0	37	689	0	0	0	310	1160	0	0	0	0	0	0	76	236	0	31	0	0	0	138	224	0	0	0	31	0	0	0	0	0	0	0
ASV1043	No	NA	NA	NA	Bacteria	Proteobacteria	Gammaproteobacteria	Burkholderiales	Comamonadaceae	Rhodoferax.34		235	27	0	16	0	129	93	67	0	24	0	87	0	0	89	55	0	77	51	85	21	0	0	0	0	114	189	35	0	0	0	0	0	0	0	0	60	0
ASV1044	No	NA	NA	NA	Bacteria	Proteobacteria	Gammaproteobacteria	Burkholderiales	Comamonadaceae	Caenimonas.2	uncultured_bacterium	61	0	22	0	23	0	26	29	0	0	47	0	0	0	42	59	0	44	82	19	39	9	21	24	0	127	125	85	221	0	38	0	0	0	0	0	0	0
ASV1045	No	NA	NA	NA	Bacteria	Bacteroidota	Bacteroidia	Chitinophagales	Chitinophagaceae	Ferruginibacter.17		27	91	99	7	111	0	0	30	62	61	0	0	20	17	18	20	47	0	0	0	20	5	4	0	55	9	39	19	0	88	32	41	58	57	53	23	22	46
ASV1046	No	NA	NA	NA	Bacteria	Proteobacteria	Gammaproteobacteria	Xanthomonadales	Rhodanobacteraceae	uncultured.147	uncultured_bacterium	0	0	0	0	0	0	0	0	0	0	0	0	0	0	0	0	0	0	0	0	0	0	0	0	0	0	0	0	0	0	0	0	0	0	0	0	0	0
ASV1047	No	NA	NA	NA	Bacteria	Desulfobacterota	Desulfobulbia	Desulfobulbales	uncultured	uncultured.148	uncultured_bacterium	0	0	0	0	0	0	0	0	0	0	0	0	0	0	0	0	0	0	0	0	0	0	0	0	0	0	0	0	0	0	0	0	0	0	0	0	0	0
ASV1048	No	NA	NA	NA	Bacteria	Planctomycetota	Planctomycetes	Gemmatales	Gemmataceae	Fimbriiglobus.3	uncultured_bacterium	16	17	26	0	23	23	73	0	44	0	231	219	10	0	5	12	83	0	40	68	147	0	0	52	24	47	70	0	17	78	0	40	37	3	0	7	152	6
ASV1049	No	NA	NA	NA	Bacteria	Proteobacteria	Gammaproteobacteria	Burkholderiales	Comamonadaceae	unknown.99		0	0	0	0	0	0	0	0	0	0	0	0	0	0	0	0	0	0	0	0	0	0	0	0	0	0	0	0	0	0	0	0	0	0	0	0	0	0
ASV1050	No	NA	NA	NA	Bacteria	Proteobacteria	Gammaproteobacteria	Burkholderiales	Methylophilaceae	Methylotenera.28	uncultured_bacterium	0	0	0	0	0	0	0	0	0	0	0	0	0	0	0	0	0	0	0	0	0	0	0	0	0	0	0	0	0	0	0	0	0	0	0	0	0	0
ASV1051	No	NA	NA	NA	Bacteria	Proteobacteria	Gammaproteobacteria	Burkholderiales	Comamonadaceae	Rhodoferax.35		0	0	0	0	0	0	0	0	0	0	0	0	0	0	0	0	0	0	0	0	0	0	0	0	0	0	0	0	0	0	0	0	0	0	0	0	0	0
ASV1052	No	NA	NA	NA	Bacteria	Proteobacteria	Gammaproteobacteria	Burkholderiales	Comamonadaceae	Rhizobacter.20		0	0	0	0	0	0	0	0	0	0	0	0	0	0	0	0	0	0	0	0	0	0	0	0	20	0	0	0	0	0	0	23	0	0	0	0	0	0
ASV1053	No	NA	NA	NA	Bacteria	Bacteroidota	Bacteroidia	Chitinophagales	Chitinophagaceae	Terrimonas.8	uncultured_Chitinophagaceae	0	0	0	0	0	0	42	0	0	0	0	0	0	0	0	0	0	0	0	0	0	0	0	0	0	0	0	0	0	0	0	0	0	0	0	0	39	0
ASV1054	No	NA	NA	NA	Bacteria	Bacteroidota	Bacteroidia	Chitinophagales	Chitinophagaceae	Terrimonas.9		0	0	0	0	0	0	0	0	0	0	0	32	0	0	0	0	0	0	0	29	0	0	0	0	0	0	0	0	0	0	0	0	0	0	0	0	0	0
ASV1055	No	NA	NA	NA	Bacteria	Bacteroidota	Bacteroidia	Chitinophagales	Chitinophagaceae	Ferruginibacter.18		0	0	0	21	0	0	0	24	0	15	0	0	0	20	23	27	0	0	0	0	0	0	0	0	12	14	0	0	0	10	0	0	0	20	15	85	42	21
ASV1056	Yes	UP	Otemma	Tributary	Bacteria	Proteobacteria	Gammaproteobacteria	Burkholderiales	Comamonadaceae	unknown.100		0	0	0	0	0	0	0	0	0	0	0	0	0	0	0	0	0	0	0	0	0	0	0	0	0	0	0	0	0	0	0	0	0	0	0	0	0	0
ASV1057	No	NA	NA	NA	Bacteria	Proteobacteria	Gammaproteobacteria	Xanthomonadales	Xanthomonadaceae	Arenimonas.7	uncultured_bacterium	0	0	0	5	0	0	0	0	0	0	39	0	5	0	0	0	0	0	0	0	0	0	11	14	0	0	0	0	17	0	0	0	0	0	0	0	91	0
ASV1058	No	NA	NA	NA	Bacteria	Proteobacteria	Alphaproteobacteria	Sphingomonadales	Sphingomonadaceae	Sphingorhabdus.8	uncultured_bacterium	0	49	18	186	7	199	30	78	155	73	0	0	73	0	151	139	36	61	0	0	155	0	0	0	681	88	355	179	93	49	83	223	180	88	41	73	0	495
ASV1059	No	DN	Otemma	Glacier-Fed	Bacteria	Acidobacteriota	Blastocatellia	Blastocatellales	Blastocatellaceae	unknown.101		81	22	0	40	0	12	99	17	28	63	9	55	32	64	31	42	0	0	0	0	13	0	0	0	80	24	19	24	0	39	170	0	13	76	90	51	241	0
ASV1060	No	NA	NA	NA	Bacteria	Bacteroidota	Bacteroidia	Flavobacteriales	Flavobacteriaceae	Flavobacterium.36	uncultured_Bacteroidetes	0	162	80	102	51	394	28	200	33	71	0	0	47	0	919	916	27	62	0	0	0	0	0	0	106	0	74	68	64	27	31	58	109	134	41	303	0	187
ASV1061	No	NA	NA	NA	Bacteria	Deinococcota	Deinococci	Deinococcales	Deinococcaceae	uncultured.149	uncultured_bacterium	0	0	0	243	0	43	0	245	0	138	0	0	984	437	0	0	0	0	0	0	0	0	0	0	0	0	0	0	0	0	0	0	0	0	0	0	0	0
ASV1062	No	NA	NA	NA	Bacteria	Bacteroidota	Bacteroidia	Flavobacteriales	Flavobacteriaceae	Flavobacterium.37		0	46	0	146	0	196	0	0	72	298	28	0	84	0	677	2423	0	452	0	40	150	0	0	0	0	0	0	0	0	0	14	32	35	0	0	61	16	28
ASV1063	No	NA	NA	NA	Bacteria	Myxococcota	Polyangia	FFCH16767	FFCH16767	FFCH16767	uncultured_bacterium	0	0	0	0	0	0	0	0	0	0	0	0	0	0	0	0	0	0	0	6	9	0	0	0	0	0	0	0	2	9	0	14	8	0	0	0	0	15
ASV1064	No	NA	NA	NA	Bacteria	Actinobacteriota	Thermoleophilia	Gaiellales	uncultured	uncultured.150	metagenome	37	13	0	32	0	0	62	37	0	0	0	19	34	192	24	25	0	9	0	0	0	0	0	0	0	0	0	15	8	19	0	0	0	0	67	30	165	60
ASV1065	No	NA	NA	NA	Bacteria	Actinobacteriota	Acidimicrobiia	Microtrichales	uncultured	uncultured.151	uncultured_bacterium	17	0	13	15	20	0	0	21	11	40	0	0	0	17	14	16	0	0	0	0	8	3	0	0	25	20	32	18	39	10	32	3	0	28	32	0	13	15
ASV1066	No	NA	NA	NA	Bacteria	Bacteroidota	Bacteroidia	Flavobacteriales	Flavobacteriaceae	Flavobacterium.38		0	0	0	0	0	0	15	0	0	0	30	46	0	0	0	0	0	0	0	11	0	0	0	0	0	0	0	0	0	0	10	0	0	0	0	0	0	0
ASV1067	No	NA	NA	NA	Bacteria	Proteobacteria	Alphaproteobacteria	Caulobacterales	Hyphomonadaceae	uncultured.152	uncultured_bacterium	15	19	8	54	15	6	0	39	30	5	0	0	54	65	20	23	24	0	0	0	0	0	0	0	42	6	0	0	0	14	37	35	10	47	22	11	0	26
ASV1068	No	NA	NA	NA	Bacteria	Proteobacteria	Alphaproteobacteria	Rhizobiales	Hyphomicrobiaceae	Hyphomicrobium.15		0	0	0	0	0	0	0	0	0	0	0	0	0	0	0	0	0	0	0	0	0	0	0	0	0	0	0	21	0	0	0	0	0	0	0	0	0	0
ASV1069	No	NA	NA	NA	Bacteria	Proteobacteria	Gammaproteobacteria	Burkholderiales	Comamonadaceae	Rhodoferax.36		0	0	0	33	0	0	0	25	0	0	0	0	21	0	0	0	29	0	0	0	0	0	0	0	0	0	0	0	0	57	0	30	29	19	36	0	0	0
ASV1070	No	NA	NA	NA	Bacteria	Bacteroidota	Bacteroidia	Flavobacteriales	Flavobacteriaceae	Flavobacterium.39		0	0	0	0	0	0	0	0	0	0	63	28	0	0	0	0	0	0	0	81	0	0	0	0	0	0	0	0	0	0	0	0	0	0	0	0	0	0
ASV1071	No	NA	NA	NA	Bacteria	Bacteroidota	Bacteroidia	Chitinophagales	Saprospiraceae	uncultured.153		0	0	0	0	0	5	0	0	0	0	0	0	0	0	0	0	7	0	0	0	0	0	0	0	0	0	0	0	0	37	0	30	12	0	10	0	0	3
ASV1072	No	NA	NA	NA	Bacteria	Proteobacteria	Alphaproteobacteria	Rhizobiales	Devosiaceae	Devosia.2		0	0	0	0	0	0	0	0	0	0	0	0	0	0	0	0	0	0	0	0	0	0	0	0	0	0	0	0	0	0	9	0	0	0	0	0	0	0
ASV1073	No	NA	NA	NA	Bacteria	Proteobacteria	Gammaproteobacteria	Burkholderiales	Methylophilaceae	Methylotenera.29	uncultured_bacterium	48	1967	2795	6	3115	203	48	186	0	42	0	11	66	0	633	56	5	115	18	11	0	266	225	250	0	199	328	0	0	0	12	0	0	0	0	0	49	0
ASV1074	No	NA	NA	NA	Bacteria	Verrucomicrobiota	Verrucomicrobiae	Opitutales	Opitutaceae	Lacunisphaera.5		0	0	0	0	0	0	46	0	0	0	8	11	0	0	0	0	0	0	0	11	5	0	0	0	0	0	0	0	0	0	8	0	0	0	0	0	0	0
ASV1075	No	NA	NA	NA	Bacteria	Proteobacteria	Alphaproteobacteria	Rhizobiales	Hyphomicrobiaceae	uncultured.154	uncultured_bacterium	0	0	0	0	37	0	0	0	0	0	0	0	0	0	0	0	0	0	0	0	0	89	139	106	0	0	0	0	0	0	0	0	0	0	0	0	0	0
ASV1076	No	NA	NA	NA	Bacteria	Bacteroidota	Bacteroidia	Chitinophagales	Chitinophagaceae	Ferruginibacter.19	uncultured_bacterium	0	0	0	0	0	0	0	0	0	0	0	0	0	0	0	0	0	0	0	0	0	0	0	0	0	0	0	0	0	0	0	0	0	0	0	0	0	0
ASV1077	No	NA	NA	NA	Bacteria	Proteobacteria	Gammaproteobacteria	Burkholderiales	Comamonadaceae	unknown.102		0	0	0	0	0	0	0	0	0	0	0	0	0	0	0	0	0	0	0	0	0	0	0	0	0	0	0	0	0	0	0	0	0	0	0	0	0	0
ASV1078	No	NA	NA	NA	Bacteria	Bacteroidota	Bacteroidia	Bacteroidales	Prolixibacteraceae	WCHB1-32	uncultured_bacterium	0	0	0	0	0	0	5	0	0	0	0	0	0	0	0	0	0	0	0	226	0	0	0	0	0	0	0	0	0	0	0	0	0	0	0	0	0	0
ASV1079	No	NA	NA	NA	Bacteria	Proteobacteria	Gammaproteobacteria	Burkholderiales	Comamonadaceae	Rhodoferax.37		22	19	0	0	0	147	489	0	0	0	156	704	0	0	0	0	0	0	0	71	0	0	0	0	0	0	0	0	0	0	0	0	0	0	0	0	49	0
ASV1080	No	NA	NA	NA	Bacteria	Patescibacteria	Parcubacteria	Candidatus_Moranbacteria	Candidatus_Moranbacteria	Moranbacteria		0	0	0	0	0	0	0	0	0	0	0	0	0	0	0	11	0	0	0	0	0	0	0	0	0	0	0	0	0	0	11	0	0	0	0	0	0	10
ASV1081	No	NA	NA	NA	Bacteria	Acidobacteriota	Subgroup_20	Subgroup_20	Subgroup_20	20	uncultured_bacterium	0	0	0	6	0	0	0	0	0	0	0	0	0	0	4	0	0	5	0	0	0	0	0	0	0	0	7	3	3	0	0	0	0	0	0	0	52	3
ASV1082	No	NA	NA	NA	Bacteria	Verrucomicrobiota	Verrucomicrobiae	Pedosphaerales	Pedosphaeraceae	uncultured.155		0	0	0	0	0	0	0	0	0	0	8	28	0	0	0	0	0	0	27	17	0	0	0	0	0	0	0	0	0	0	0	0	0	0	0	0	0	0
ASV1083	No	NA	NA	NA	Bacteria	Planctomycetota	Planctomycetes	Pirellulales	Pirellulaceae	Rhodopirellula.1		0	0	0	46	0	24	0	0	0	0	0	0	0	0	0	0	0	0	0	13	4	0	0	0	0	0	0	77	67	0	0	0	0	0	0	0	22	0
ASV1084	No	NA	NA	NA	Bacteria	Proteobacteria	Alphaproteobacteria	Rhizobiales	Rhizobiales_Incertae_Sedis	uncultured.156		0	0	0	0	0	67	268	0	0	0	69	292	0	95	0	0	0	0	5	106	0	0	0	0	30	0	30	0	0	0	0	0	0	0	0	26	21	41
ASV1085	No	NA	NA	NA	Bacteria	Bacteroidota	Bacteroidia	Chitinophagales	Chitinophagaceae	Lacibacter.1		0	12	0	179	0	94	12	136	9	23	0	0	60	201	10	25	50	0	0	0	6	0	0	0	6	0	0	0	0	93	0	14	75	37	94	31	0	246
ASV1086	No	NA	NA	NA	Bacteria	Bacteroidota	Bacteroidia	Chitinophagales	Chitinophagaceae	uncultured.157		70	258	285	88	345	127	165	57	0	103	140	265	0	0	50	82	5	31	106	50	30	39	32	71	11	212	201	97	147	8	75	0	0	0	11	0	160	6
ASV1087	No	NA	NA	NA	Bacteria	Acidobacteriota	Blastocatellia	Pyrinomonadales	Pyrinomonadaceae	RB41.2	metagenome	0	0	0	0	0	0	0	0	0	0	0	0	0	0	0	0	0	0	0	0	0	0	0	0	0	0	0	0	0	0	0	0	0	0	0	0	0	0
ASV1088	No	NA	NA	NA	Bacteria	Verrucomicrobiota	Verrucomicrobiae	Verrucomicrobiales	Rubritaleaceae	Luteolibacter.9	uncultured_Verrucomicrobiales	0	0	0	109	0	0	0	21	118	0	0	0	7	12	0	0	474	0	0	0	17	0	0	0	14	0	0	0	11	300	59	181	226	155	435	8	0	545
ASV1089	No	NA	NA	NA	Bacteria	Actinobacteriota	Acidimicrobiia	Microtrichales	Ilumatobacteraceae	group.16	metagenome	0	0	0	0	0	0	0	0	0	0	0	0	0	0	0	0	0	0	0	0	0	79	96	146	0	0	0	0	0	0	0	0	0	0	0	0	0	0
ASV1090	No	NA	NA	NA	Bacteria	Proteobacteria	Gammaproteobacteria	Burkholderiales	Alcaligenaceae	Parvibium.1	uncultured_bacterium	0	0	0	30	0	0	0	5	0	42	0	0	274	17	0	7	0	0	0	0	0	0	0	0	11	0	0	0	0	0	0	0	0	0	0	24	0	0
ASV1091	No	NA	NA	NA	Bacteria	Elusimicrobiota	Elusimicrobia	Lineage_IV	Lineage_IV	IV.1	uncultured_Termite	7	47	27	54	32	17	38	0	0	39	0	24	22	0	32	36	0	0	18	9	30	6	13	19	0	22	49	0	27	13	11	0	0	0	19	0	22	0
ASV1092	No	NA	NA	NA	Bacteria	Proteobacteria	Alphaproteobacteria	Rhizobiales	Hyphomicrobiaceae	Hyphomicrobium.16	metagenome	71	98	147	63	159	0	67	47	45	99	30	31	47	98	150	74	82	87	18	15	36	38	73	61	77	36	157	59	93	45	51	54	77	95	140	113	175	157
ASV1093	No	NA	NA	NA	Bacteria	Bacteroidota	Bacteroidia	Cytophagales	Hymenobacteraceae	Hymenobacter.8	uncultured_Bacteroidetes	0	0	0	39	0	14	0	77	0	0	14	0	0	0	0	8	0	0	0	0	0	0	0	0	0	13	0	0	41	0	0	0	0	0	0	0	0	0
ASV1094	No	NA	NA	NA	Bacteria	Proteobacteria	Gammaproteobacteria	Burkholderiales	Rhodocyclaceae	Uliginosibacterium	metagenome	0	0	0	5	0	0	0	3	0	3	0	0	0	12	0	0	0	0	0	0	0	0	0	0	31	0	0	0	0	11	0	0	0	0	0	0	0	0
ASV1095	No	NA	NA	NA	Bacteria	Bacteroidota	Bacteroidia	Flavobacteriales	Flavobacteriaceae	Flavobacterium.40		0	0	0	0	0	10	0	0	6	0	0	0	4	0	68	57	0	0	0	0	0	0	0	0	2	0	0	0	0	0	5	9	5	4	0	0	0	13
ASV1096	No	NA	NA	NA	Bacteria	Bacteroidota	Bacteroidia	Cytophagales	Spirosomaceae	Arcicella.1		0	0	0	0	0	0	0	0	0	0	0	0	0	0	0	0	0	0	0	0	0	0	0	0	0	0	0	0	0	0	0	0	0	0	0	0	0	0
ASV1097	No	NA	NA	NA	Bacteria	Acidobacteriota	Acidobacteriae	Acidobacteriae	Acidobacteriae	Paludibaculum.3	uncultured_bacterium	0	50	35	57	62	0	0	12	133	0	0	55	9	0	10	0	278	10	43	9	71	5	0	0	53	35	55	28	78	296	63	111	134	75	66	0	0	66
ASV1098	No	NA	NA	NA	Bacteria	Bacteroidota	Kapabacteria	Kapabacteriales	Kapabacteriales	Kapabacteriales	uncultured_bacterium	7	0	0	0	0	0	18	0	0	0	11	0	0	0	0	0	0	0	11	9	21	0	7	0	0	0	0	5	0	0	0	0	0	0	0	0	0	0
ASV1099	No	NA	NA	NA	Bacteria	Proteobacteria	Gammaproteobacteria	Pseudomonadales	Pseudomonadaceae	Pseudomonas.4	Pseudomonas_frederiksbergensis	0	0	0	0	0	0	0	15	48	0	0	0	0	0	0	0	127	0	0	0	0	0	0	0	0	0	0	0	0	34	0	0	36	0	46	9	0	0
ASV1100	No	NA	NA	NA	Bacteria	Verrucomicrobiota	Verrucomicrobiae	Chthoniobacterales	Chthoniobacteraceae	Chthoniobacter.10		0	0	0	0	0	0	59	0	0	0	0	125	0	0	0	0	0	0	20	0	0	0	0	0	0	0	0	0	0	0	0	0	0	0	0	0	0	0
ASV1101	No	NA	NA	NA	Bacteria	Desulfobacterota	Desulfuromonadia	Geobacterales	Geobacteraceae	Geobacter.4	uncultured_Banisveld	0	0	0	0	0	0	0	0	0	0	0	0	0	0	0	0	0	0	0	0	0	0	0	0	0	0	0	0	0	0	0	0	0	0	0	0	0	0
ASV1102	No	NA	NA	NA	Bacteria	Proteobacteria	Gammaproteobacteria	Burkholderiales	Methylophilaceae	Methylotenera.30		0	123	0	188	0	137	0	275	320	171	0	0	118	137	419	252	273	131	0	0	0	0	0	0	378	0	0	15	0	184	174	458	309	347	234	41	0	552
ASV1103	No	NA	NA	NA	Bacteria	Proteobacteria	Gammaproteobacteria	Burkholderiales	Methylophilaceae	Methylotenera.31		0	0	0	0	0	0	0	0	0	0	0	0	0	0	0	0	0	0	0	0	0	0	0	0	0	0	0	0	0	0	0	0	0	0	0	0	0	0
ASV1104	No	NA	NA	NA	Bacteria	Bacteroidota	Bacteroidia	Chitinophagales	Chitinophagaceae	Flavisolibacter.3		0	0	0	0	0	0	0	0	0	0	0	0	0	0	0	0	0	0	0	0	0	0	0	0	0	0	0	0	0	0	0	0	0	0	0	0	0	0
ASV1105	No	NA	NA	NA	Bacteria	Planctomycetota	Planctomycetes	Pirellulales	Pirellulaceae	Pirellula.18	uncultured_bacterium	0	0	0	0	0	0	0	0	0	0	0	0	0	0	0	0	0	0	0	0	0	0	0	0	0	0	0	0	0	0	0	0	0	0	0	0	0	0
ASV1106	No	NA	NA	NA	Bacteria	Proteobacteria	Gammaproteobacteria	Burkholderiales	Nitrosomonadaceae	MND1.8		0	0	0	0	0	0	0	0	0	0	0	0	0	0	0	0	0	0	0	0	0	0	0	0	0	0	0	0	0	0	0	0	0	0	0	0	0	0
ASV1107	No	NA	NA	NA	Bacteria	Planctomycetota	Phycisphaerae	Tepidisphaerales	WD2101_soil_group	group.17	uncultured_bacterium	10	0	0	0	0	0	0	0	0	0	12	0	0	0	8	0	6	0	10	0	0	0	0	0	0	0	11	0	5	0	0	0	0	7	0	0	0	0
ASV1108	No	NA	NA	NA	Bacteria	Proteobacteria	Gammaproteobacteria	Burkholderiales	Comamonadaceae	Rhodoferax.38		0	0	0	11	0	24	0	43	0	0	0	0	0	12	0	0	0	0	0	0	0	0	0	0	0	0	0	0	0	0	0	0	0	0	0	0	0	0
ASV1109	No	NA	NA	NA	Bacteria	Proteobacteria	Gammaproteobacteria	Burkholderiales	Nitrosomonadaceae	Ellin6067.26		0	0	0	0	0	8	0	11	0	0	0	0	0	0	15	0	6	19	0	0	0	0	0	9	0	0	0	0	0	0	0	0	0	0	6	0	0	7
ASV1110	No	NA	NA	NA	Bacteria	Proteobacteria	Gammaproteobacteria	Burkholderiales	Methylophilaceae	Methylotenera.32		14	0	0	0	0	0	0	0	0	0	11	0	0	0	0	0	0	0	11	18	0	0	0	0	0	0	0	0	0	0	22	0	0	0	0	0	13	0
ASV1111	No	NA	NA	NA	Bacteria	Proteobacteria	Alphaproteobacteria	Sphingomonadales	Sphingomonadaceae	Novosphingobium.4		144	175	22	88	0	153	441	24	0	19	656	545	0	0	59	0	0	54	187	285	28	313	412	391	0	38	75	0	33	0	178	0	0	0	0	0	588	0
ASV1112	No	NA	NA	NA	Bacteria	Bdellovibrionota	Bdellovibrionia	Bdellovibrionales	Bdellovibrionaceae	Bdellovibrio.2	Bdellovibrio_exovorus	15	20	0	0	10	15	52	30	0	0	41	98	0	0	53	30	9	42	89	0	0	0	0	0	0	0	46	17	17	0	0	0	0	0	0	0	0	0
ASV1113	No	NA	NA	NA	Bacteria	Bacteroidota	Bacteroidia	Chitinophagales	Chitinophagaceae	Segetibacter.2	uncultured_bacterium	0	0	0	0	0	0	0	0	0	0	0	0	0	0	0	0	0	0	0	0	0	0	0	0	0	0	0	0	0	0	0	0	0	0	0	0	0	0
ASV1114	No	NA	NA	NA	Bacteria	Proteobacteria	Alphaproteobacteria	Rhodobacterales	Rhodobacteraceae	unknown.103		0	0	0	0	0	0	0	0	0	0	0	39	0	0	0	0	0	0	0	393	0	0	0	0	0	0	0	0	0	0	0	0	0	0	0	0	11	0
ASV1115	No	NA	NA	NA	Bacteria	Actinobacteriota	Actinobacteria	Kineosporiales	Kineosporiaceae	Angustibacter	uncultured_bacterium	0	0	0	0	0	0	21	0	0	0	0	11	0	7	6	0	3	0	0	27	0	0	0	0	0	0	9	0	8	0	23	0	4	0	0	0	16	0
ASV1116	No	NA	NA	NA	Bacteria	Bacteroidota	Bacteroidia	Chitinophagales	Chitinophagaceae	Ferruginibacter.20		129	512	740	0	628	0	0	60	0	0	10	0	0	0	12	35	0	17	0	0	0	128	67	129	0	69	79	0	0	0	14	0	0	0	0	0	0	0
ASV1117	No	NA	NA	NA	Bacteria	Actinobacteriota	Actinobacteria	Frankiales	Sporichthyaceae	unknown.104		0	0	0	34	0	0	32	0	0	0	0	81	0	0	57	63	0	83	69	93	0	0	0	20	0	0	0	0	0	0	0	0	0	0	0	0	62	0
ASV1118	No	NA	NA	NA	Bacteria	Proteobacteria	Alphaproteobacteria	Sphingomonadales	Sphingomonadaceae	unknown.105		0	0	0	0	0	22	0	40	0	19	0	0	0	48	0	71	0	0	0	0	0	0	0	0	0	0	0	0	0	0	0	0	0	0	18	0	0	32
ASV1119	No	NA	NA	NA	Bacteria	Bacteroidota	Bacteroidia	Chitinophagales	Chitinophagaceae	unknown.106		0	30	64	0	96	0	0	0	0	0	0	0	0	0	0	0	0	0	0	0	0	0	0	0	0	0	0	0	0	0	0	0	0	0	0	0	0	0
ASV1120	No	NA	NA	NA	Bacteria	Acidobacteriota	Blastocatellia	Blastocatellales	Blastocatellaceae	Stenotrophobacter		0	0	0	0	0	0	0	0	0	0	0	0	0	0	0	0	0	0	0	0	0	0	0	0	0	0	0	0	0	0	0	0	0	0	0	0	0	0
ASV1121	No	NA	NA	NA	Bacteria	Proteobacteria	Gammaproteobacteria	Burkholderiales	Comamonadaceae	Polaromonas.22	Polaromonas_sp.	0	0	0	0	0	0	0	0	0	0	0	0	0	0	14	0	0	0	0	0	0	0	0	0	44	0	0	0	0	0	162	0	0	0	0	0	0	0
ASV1122	No	NA	NA	NA	Bacteria	Acidobacteriota	Vicinamibacteria	Vicinamibacterales	uncultured	uncultured.158	uncultured_bacterium	0	0	0	0	0	0	0	0	0	0	0	0	0	0	0	0	0	0	0	0	0	0	0	0	0	0	0	0	0	0	0	0	0	0	0	0	0	0
ASV1123	No	NA	NA	NA	Bacteria	Chloroflexi	Anaerolineae			unknown.107		0	0	0	0	0	0	0	0	0	0	0	0	5	15	0	0	0	0	0	0	0	0	2	0	0	0	0	0	0	7	0	0	0	0	20	0	0	41
ASV1124	No	NA	NA	NA	Bacteria	Proteobacteria	Gammaproteobacteria	Burkholderiales	Comamonadaceae	unknown.108		0	0	0	0	0	0	0	0	0	5	0	0	0	0	0	0	0	0	0	0	0	0	0	0	0	0	0	0	0	0	0	0	0	0	0	8	0	0
ASV1125	No	NA	NA	NA	Bacteria	Proteobacteria	Gammaproteobacteria	Burkholderiales	Comamonadaceae	Variovorax.4		0	0	0	0	0	0	0	0	0	0	0	0	0	0	0	0	0	0	0	0	0	0	0	0	0	0	33	0	0	0	0	0	0	0	0	0	0	0
ASV1126	No	NA	NA	NA	Bacteria	Verrucomicrobiota	Verrucomicrobiae	Opitutales	Opitutaceae	Lacunisphaera.6		0	0	0	0	0	0	0	0	0	0	0	0	0	0	0	0	0	0	0	0	0	0	0	0	0	0	0	0	0	0	0	0	0	0	0	0	0	0
ASV1127	No	NA	NA	NA	Bacteria	Verrucomicrobiota	Verrucomicrobiae	Verrucomicrobiales	Rubritaleaceae	Luteolibacter.10	uncultured_bacterium	0	0	0	0	0	0	0	0	0	31	0	0	0	0	0	0	0	0	0	0	0	0	27	22	0	0	0	0	0	0	0	0	0	0	0	0	9	0
ASV1128	No	NA	NA	NA	Bacteria	Chloroflexi	OLB14	OLB14	OLB14	OLB14.4		0	8	0	0	0	0	0	5	0	0	0	0	0	0	0	0	0	0	0	0	0	0	0	0	33	0	0	0	0	24	0	6	0	35	128	0	0	0
ASV1129	No	NA	NA	NA	Bacteria	Proteobacteria	Alphaproteobacteria	Rhizobiales	Beijerinckiaceae	Methylobacterium-Methylorubrum.1		43	43	81	56	197	0	9	10	0	23	15	0	0	0	0	18	0	9	14	0	39	0	0	11	0	52	78	53	91	0	0	0	0	0	0	0	10	0
ASV1130	No	NA	NA	NA	Bacteria	NB1-j	NB1-j	NB1-j	NB1-j	NB1-j.2		0	0	0	0	0	0	0	0	0	0	0	0	0	0	0	0	0	0	0	0	0	0	0	0	0	0	0	0	0	0	0	0	0	3	0	0	0	0
ASV1131	No	NA	NA	NA	Bacteria	Proteobacteria	Gammaproteobacteria	Burkholderiales	Comamonadaceae	Delftia		19	12	52	0	0	0	0	0	0	10	0	0	0	32	0	18	0	18	0	0	0	8	0	0	0	0	0	0	0	0	0	0	0	0	0	0	21	13
ASV1132	No	NA	NA	NA	Bacteria	Verrucomicrobiota	Verrucomicrobiae	Chthoniobacterales	Chthoniobacteraceae	Udaeobacter.3	uncultured_Verrucomicrobia	57	14	24	31	53	0	0	38	0	38	0	0	0	0	14	27	0	0	0	0	0	0	0	0	0	0	0	0	0	0	117	0	0	0	0	0	0	0
ASV1133	No	NA	NA	NA	Bacteria	Bacteroidota	Bacteroidia	Flavobacteriales	Flavobacteriaceae	Flavobacterium.41		4	0	0	0	22	25	0	0	123	0	0	0	0	0	41	51	109	19	0	0	0	0	0	0	104	0	0	63	0	31	0	0	16	21	0	23	0	0
ASV1134	No	NA	NA	NA	Bacteria	Bacteroidota	Bacteroidia	Cytophagales	Microscillaceae	unknown.109		0	0	0	10	0	4	0	0	0	0	0	0	0	0	0	0	95	0	0	0	0	0	0	0	0	0	0	0	0	270	4	13	18	0	4	4	0	5
ASV1135	No	NA	NA	NA	Bacteria	Cyanobacteria	Cyanobacteriia	Cyanobacteriales	Microcystaceae	0TU37S04		0	0	0	0	0	0	0	0	0	0	0	0	0	0	0	0	0	0	0	0	0	0	0	0	0	0	0	0	0	0	0	0	0	0	0	0	0	0
ASV1136	No	NA	NA	NA	Bacteria	Armatimonadota	Armatimonadia	Armatimonadales	Armatimonadales	Armatimonadales.2	metagenome	6	0	0	0	0	0	0	0	10	0	0	0	0	0	0	0	0	0	0	0	0	0	6	11	16	20	0	0	0	0	0	18	7	18	0	0	0	0
ASV1137	No	NA	NA	NA	Bacteria	Proteobacteria	Alphaproteobacteria	Acetobacterales	Acetobacteraceae	Roseomonas	Roseomonas_arctica	9	9	0	29	0	12	16	7	0	8	18	22	11	0	7	0	24	0	0	20	20	0	0	0	0	5	18	35	50	34	0	0	0	0	22	0	0	24
ASV1138	No	NA	NA	NA	Bacteria	Proteobacteria	Gammaproteobacteria	Burkholderiales	Comamonadaceae	unknown.110		0	0	0	0	0	0	0	0	0	0	0	0	0	0	0	0	0	0	0	0	0	0	0	0	0	0	29	0	0	0	0	0	0	0	0	0	0	0
ASV1139	No	NA	NA	NA	Bacteria	Bacteroidota	Bacteroidia	Sphingobacteriales	NS11-12_marine_group	group.18	uncultured_Cytophagales	0	0	0	0	0	0	0	0	0	0	0	0	0	0	0	0	10	0	0	0	0	0	0	0	0	0	0	0	0	0	0	20	30	28	0	5	0	0
ASV1140	No	NA	NA	NA	Bacteria	Acidobacteriota	Acidobacteriae			unknown.111		0	25	0	48	0	0	0	10	0	157	0	0	31	0	0	27	0	0	0	0	0	0	0	0	0	0	0	0	0	0	0	0	3	0	0	18	40	22
ASV1141	No	NA	NA	NA	Bacteria	Proteobacteria	Gammaproteobacteria	Burkholderiales	Comamonadaceae	Leptothrix.14		0	0	0	0	0	0	96	0	0	0	0	0	0	0	0	0	0	0	0	0	0	0	0	0	0	0	0	0	0	0	0	0	0	0	0	0	0	0
ASV1142	No	NA	NA	NA	Bacteria	Bacteroidota	Bacteroidia	Sphingobacteriales	Sphingobacteriaceae	Pedobacter.1		10	0	0	0	0	0	0	0	0	0	0	0	0	0	0	0	0	0	0	0	13	0	0	0	0	0	13	8	0	0	0	0	0	0	0	0	0	0
ASV1143	No	NA	NA	NA	Bacteria	Proteobacteria	Alphaproteobacteria	Sphingomonadales	Sphingomonadaceae	Novosphingobium.5		0	0	0	0	0	0	60	0	0	0	0	48	0	0	0	0	0	0	0	0	0	0	0	0	0	0	0	16	32	0	0	0	0	0	0	0	0	0
ASV1144	No	NA	NA	NA	Bacteria	Acidobacteriota	Subgroup_18	Subgroup_18	Subgroup_18	18	uncultured_bacterium	0	0	0	0	0	0	0	0	0	0	0	0	0	0	0	5	0	0	0	0	0	0	0	0	0	0	0	0	0	0	0	0	0	0	0	0	0	0
ASV1145	No	DN	Otemma	Tributary	Bacteria	Proteobacteria	Gammaproteobacteria	Burkholderiales	Comamonadaceae	unknown.112		0	0	0	0	0	0	0	0	0	0	0	0	0	0	0	0	0	0	0	0	0	0	0	0	0	0	0	0	0	0	0	0	0	0	0	0	0	0
ASV1146	No	NA	NA	NA	Bacteria	Patescibacteria	Gracilibacteria	Gracilibacteria	Gracilibacteria	Gracilibacteria.4	metagenome	8	7	0	0	0	21	138	0	0	0	61	154	0	0	501	18	0	6	35	251	0	394	129	140	0	0	11	4	0	0	23	0	0	0	0	0	0	9
ASV1147	No	NA	NA	NA	Bacteria	Bacteroidota	Bacteroidia	Cytophagales	Spirosomaceae	Emticicia.3		0	12	7	21	0	0	0	24	0	0	0	0	0	0	0	11	0	4	0	0	0	0	0	0	0	0	0	0	0	0	0	0	0	0	0	0	0	0
ASV1148	No	NA	NA	NA	Bacteria	Proteobacteria	Gammaproteobacteria	Burkholderiales	Methylophilaceae	Methylotenera.33		0	19	19	0	0	0	0	0	0	0	0	0	0	0	0	0	0	0	0	0	0	0	0	0	0	12	0	0	0	0	0	0	0	0	0	0	0	0
ASV1149	No	NA	NA	NA	Bacteria	Bacteroidota	Bacteroidia	Flavobacteriales	Flavobacteriaceae	Flavobacterium.42		0	0	0	0	0	0	0	0	116	0	0	0	0	0	0	1	127	0	0	0	0	0	0	0	32	0	0	0	0	186	0	23	72	16	0	58	0	0
ASV1150	No	NA	NA	NA	Bacteria	Cyanobacteria	Sericytochromatia	Sericytochromatia	Sericytochromatia	Sericytochromatia	metagenome	0	0	0	0	0	0	0	0	0	0	0	0	0	0	0	0	0	0	0	0	0	0	0	0	0	0	0	0	0	0	0	0	0	0	0	0	0	0
ASV1151	No	NA	NA	NA	Bacteria	Proteobacteria	Gammaproteobacteria	Burkholderiales	Nitrosomonadaceae	MND1.9	metagenome	21	66	60	38	70	42	51	152	0	188	0	46	21	85	72	50	14	30	17	35	33	0	0	24	35	84	111	105	104	0	29	20	10	32	69	13	70	68
ASV1152	No	NA	NA	NA	Bacteria	Myxococcota	Polyangia	Polyangiales	Sandaracinaceae	uncultured.159		0	0	0	0	0	0	0	0	0	0	0	0	0	0	0	0	0	0	0	0	0	0	0	0	0	0	0	0	0	0	0	0	0	0	0	0	0	0
ASV1153	No	NA	NA	NA	Bacteria	Proteobacteria	Gammaproteobacteria	Burkholderiales	Comamonadaceae	uncultured.160		0	270	0	56	42	12	0	117	0	43	19	25	0	24	116	191	0	70	33	26	0	0	0	0	0	0	27	13	0	0	56	0	15	0	0	13	534	0
ASV1154	No	NA	NA	NA	Bacteria	Proteobacteria	Alphaproteobacteria	Rhizobiales	Beijerinckiaceae	Methylobacterium-Methylorubrum.2		20	17	31	12	18	16	0	0	0	0	0	0	0	0	0	0	0	0	12	0	0	0	0	0	0	44	90	51	80	6	0	0	0	0	0	0	0	0
ASV1155	No	NA	NA	NA	Bacteria	Proteobacteria	Gammaproteobacteria	Burkholderiales	Nitrosomonadaceae	Ellin6067.27		0	0	0	0	0	0	0	0	0	0	0	0	0	0	0	0	0	0	0	0	0	0	0	0	0	0	0	0	0	0	0	0	0	0	0	0	15	0
ASV1156	No	NA	NA	NA	Bacteria	Acidobacteriota	Blastocatellia	Blastocatellales	Blastocatellaceae	Stenotrophobacter.1		0	0	0	57	0	31	0	0	0	0	0	0	0	0	0	0	0	14	0	0	0	0	0	0	0	0	9	22	0	0	12	0	0	0	14	0	32	0
ASV1157	No	NA	NA	NA	Bacteria	Acidobacteriota	Blastocatellia	Pyrinomonadales	Pyrinomonadaceae	RB41.3	metagenome	44	0	0	0	0	0	0	40	10	63	0	15	12	0	22	10	0	0	0	0	0	0	0	0	0	0	0	0	0	0	67	12	0	26	0	116	0	27
ASV1158	No	NA	NA	NA	Bacteria	Cyanobacteria	Cyanobacteriia			unknown.113		0	0	9	0	0	54	0	0	0	28	0	0	105	0	0	0	0	0	0	0	0	0	0	0	0	0	0	0	0	0	0	33	0	0	0	0	0	0
ASV1159	No	NA	NA	NA	Bacteria	Proteobacteria	Alphaproteobacteria	Rhizobiales	Rhizobiaceae	uncultured.161		54	0	0	0	0	0	0	83	92	0	0	0	54	70	12	0	66	0	0	0	0	0	0	0	227	66	50	0	0	0	34	147	93	203	0	74	0	198
ASV1160	No	NA	NA	NA	Bacteria	Proteobacteria	Gammaproteobacteria	Cellvibrionales	Halieaceae	clade.7	uncultured_bacterium	0	0	0	0	0	0	0	0	0	0	0	0	0	0	0	0	0	0	0	0	6	0	0	0	0	0	0	0	0	0	0	0	0	0	0	0	0	0
ASV1161	No	NA	NA	NA	Bacteria	Proteobacteria	Alphaproteobacteria	Rhodobacterales	Rhodobacteraceae	Pseudorhodobacter.12		0	0	0	0	0	0	0	0	0	0	0	0	0	0	0	0	0	0	0	0	61	0	0	0	0	0	26	130	49	0	0	0	0	0	0	0	0	0
ASV1162	No	NA	NA	NA	Bacteria	Bacteroidota	Bacteroidia	Flavobacteriales	Flavobacteriaceae	Flavobacterium.43		0	0	0	0	0	0	0	0	7	0	0	0	0	0	0	0	15	0	0	0	0	0	0	0	19	0	0	0	0	0	0	0	0	0	0	0	0	0
ASV1163	No	NA	NA	NA	Bacteria	Proteobacteria	Alphaproteobacteria	Rhodobacterales	Rhodobacteraceae	unknown.114		54	0	38	0	0	0	0	0	0	14	0	22	0	0	15	0	0	0	52	11	0	41	29	37	0	52	74	0	15	0	34	0	0	0	0	0	0	0
ASV1164	No	NA	NA	NA	Bacteria	Proteobacteria	Gammaproteobacteria	Burkholderiales	Methylophilaceae	Methylotenera.34	uncultured_bacterium	0	0	0	0	0	0	0	0	0	0	0	19	0	0	0	0	0	0	97	0	0	99	48	117	0	0	0	0	0	0	0	0	0	0	0	0	0	0
ASV1165	No	NA	NA	NA	Bacteria	Planctomycetota	Planctomycetes	Gemmatales	Gemmataceae	uncultured.162	uncultured_Planctomycetia	0	0	0	0	0	0	0	0	0	0	0	0	0	0	0	0	0	0	0	0	0	0	0	0	0	0	0	0	0	0	0	0	0	0	0	0	0	0
ASV1166	No	NA	NA	NA	Bacteria	Nitrospirota	Leptospirillia	Leptospirillales	Leptospirillaceae	Leptospirillum	Nitrospirae_bacterium	0	0	0	8	0	6	30	0	0	11	0	7	11	0	0	22	0	4	0	16	0	0	0	0	0	0	0	0	0	0	0	0	0	0	2	0	127	0
ASV1167	No	NA	NA	NA	Bacteria	Planctomycetota	vadinHA49	vadinHA49	vadinHA49	vadinHA49.6	uncultured_Planctomycetales	0	0	0	0	0	0	0	0	0	0	0	0	0	0	0	0	0	0	0	149	0	0	0	0	0	0	0	0	0	0	0	0	0	0	0	0	0	0
ASV1168	No	NA	NA	NA	Bacteria	Bdellovibrionota	Bdellovibrionia	Bdellovibrionales	Bdellovibrionaceae	Bdellovibrio.3	Bdellovibrionales_bacterium	0	0	0	0	0	0	9	0	0	0	0	0	0	0	0	0	0	0	0	0	0	0	0	0	0	0	0	0	0	0	0	0	0	0	0	0	0	0
ASV1169	No	NA	NA	NA	Bacteria	Proteobacteria	Gammaproteobacteria	Burkholderiales	Nitrosomonadaceae	Ellin6067.28		0	0	0	17	0	0	0	0	0	19	0	0	0	15	0	0	0	0	0	0	0	0	0	0	0	0	0	0	0	0	0	0	0	0	0	10	14	0
ASV1170	No	NA	NA	NA	Bacteria	Bdellovibrionota	Bdellovibrionia	Bacteriovoracales	Bacteriovoracaceae	Bacteriovorax	uncultured_bacterium	0	0	0	0	0	0	0	0	0	0	0	0	0	0	0	0	0	0	0	0	0	0	0	0	0	0	0	0	0	0	0	0	0	0	0	0	0	0
ASV1171	No	NA	NA	NA	Bacteria	Proteobacteria	Alphaproteobacteria	Sphingomonadales	Sphingomonadaceae	Sphingomonas.8		90	91	160	20	121	0	0	75	70	103	28	0	0	0	18	37	73	21	0	0	12	0	0	0	46	97	124	18	49	36	0	37	32	21	221	0	0	44
ASV1172	No	NA	NA	NA	Bacteria	Bacteroidota	Bacteroidia	Chitinophagales	Chitinophagaceae	Ferruginibacter.21		12	29	58	0	59	10	16	0	0	0	20	32	0	0	0	0	0	0	0	0	0	0	0	0	0	73	145	30	50	0	0	0	0	0	0	0	0	0
ASV1173	No	NA	NA	NA	Bacteria	Proteobacteria	Gammaproteobacteria	Burkholderiales	Nitrosomonadaceae	IS-44.6		0	42	55	0	162	0	0	45	0	66	0	0	0	0	0	0	0	0	0	0	0	0	0	0	33	0	0	0	0	0	0	0	0	40	0	0	0	32
ASV1174	No	NA	NA	NA	Bacteria	Proteobacteria	Gammaproteobacteria	Burkholderiales	Methylophilaceae	Methylotenera.35	uncultured_bacterium	0	0	0	0	0	0	0	0	0	0	0	0	0	0	0	0	0	0	0	0	0	0	0	0	0	0	0	0	0	0	0	0	0	0	0	0	0	0
ASV1175	No	NA	NA	NA	Bacteria	Proteobacteria	Gammaproteobacteria	Steroidobacterales	Steroidobacteraceae	uncultured.163	uncultured_Sinobacteraceae	0	0	0	0	0	0	0	0	0	0	0	0	0	0	0	0	0	0	0	0	0	0	0	0	0	0	0	0	0	0	0	0	0	0	0	0	0	0
ASV1176	No	NA	NA	NA	Bacteria	Bacteroidota	Bacteroidia	Flavobacteriales	Flavobacteriaceae	Flavobacterium.44	Antarctic_bacterium	0	0	0	0	0	0	0	0	0	0	0	0	13	59	0	0	0	0	0	0	0	0	0	0	0	0	7	0	0	0	0	0	0	0	0	0	0	0
ASV1177	No	NA	NA	NA	Bacteria	Bacteroidota	Bacteroidia	Sphingobacteriales	AKYH767	AKYH767.5	uncultured_Bacteroidetes	15	72	0	86	18	8	0	232	55	93	0	0	67	233	23	39	215	35	0	0	0	0	8	0	117	16	7	46	0	50	9	52	108	142	220	30	0	74
ASV1178	No	NA	NA	NA	Bacteria	Cyanobacteria	Cyanobacteriia	Oxyphotobacteria_Incertae_Sedis	Unknown_Family	KVSF5.5	uncultured_bacterium	0	32	0	77	0	46	0	244	0	107	0	0	1150	1484	0	0	0	0	0	0	0	0	0	0	0	0	0	0	0	0	0	0	0	0	5	0	0	17
ASV1179	No	NA	NA	NA	Bacteria	Verrucomicrobiota	Verrucomicrobiae	Pedosphaerales	Pedosphaeraceae	uncultured.164	uncultured_Verrucomicrobia	16	0	0	5	0	0	0	0	0	0	0	0	0	0	0	5	0	0	0	0	0	0	0	0	0	7	0	0	0	0	0	0	0	0	0	0	0	0
ASV1180	No	NA	NA	NA	Bacteria	Planctomycetota	Planctomycetes	Pirellulales	Pirellulaceae	Pirellula.19		6	7	0	71	9	0	0	51	51	82	0	0	37	18	0	10	60	0	0	0	0	0	0	0	80	0	0	0	0	30	15	53	45	117	80	0	0	75
ASV1181	No	NA	NA	NA	Bacteria	Bacteroidota	Bacteroidia	Cytophagales	Hymenobacteraceae	Hymenobacter.9		0	0	0	0	0	0	0	0	0	0	0	0	0	0	0	0	0	0	0	0	0	0	0	0	0	0	0	0	0	0	0	0	0	0	0	0	0	0
ASV1182	No	NA	NA	NA	Bacteria	Planctomycetota	vadinHA49	vadinHA49	vadinHA49	vadinHA49.7	uncultured_bacterium	0	0	9	0	0	0	0	0	0	0	0	0	0	0	0	0	0	0	8	161	0	10	0	0	0	0	0	0	0	0	0	5	0	0	0	0	0	0
ASV1183	No	NA	NA	NA	Bacteria	Patescibacteria	Saccharimonadia	Saccharimonadales	Saccharimonadales	Saccharimonadales.4	uncultured_bacterium	0	0	0	0	0	0	0	0	0	0	0	0	0	0	0	0	0	0	0	0	0	0	0	0	0	0	0	0	0	0	0	0	0	0	0	0	0	0
ASV1184	No	NA	NA	NA	Bacteria	Proteobacteria	Gammaproteobacteria	Burkholderiales	Comamonadaceae	Rhodoferax.39		0	0	0	0	0	0	0	0	0	0	0	0	0	0	0	0	0	0	0	0	0	0	0	0	0	0	0	0	11	0	0	0	0	0	0	0	0	0
ASV1185	No	NA	NA	NA	Bacteria	Verrucomicrobiota	Verrucomicrobiae	Pedosphaerales	Pedosphaeraceae	DEV008	uncultured_Verrucomicrobia	0	12	9	0	29	0	0	0	0	0	0	0	0	0	17	15	0	33	0	0	0	22	34	52	0	0	0	4	0	0	0	0	0	8	0	0	67	0
ASV1186	No	NA	NA	NA	Bacteria	Cyanobacteria	Cyanobacteriia	Pseudanabaenales	Pseudanabaenaceae	PCC-7429.4		0	24	0	113	0	29	0	16	0	0	0	0	0	0	0	170	103	0	8	0	164	0	0	0	0	9	18	0	22	518	0	0	23	0	61	0	0	90
ASV1187	No	NA	NA	NA	Bacteria	Acidobacteriota	Blastocatellia	Nov.24	Nov.24	Nov.24.3	uncultured_bacterium	0	0	0	0	9	0	0	0	0	4	0	0	3	0	0	3	0	4	0	0	0	0	0	0	6	0	0	0	0	0	0	0	0	21	0	17	0	4
ASV1188	No	NA	NA	NA	Bacteria	Cyanobacteria	Cyanobacteriia	Oxyphotobacteria_Incertae_Sedis	Unknown_Family	KVSF5.6	uncultured_bacterium	0	0	0	0	0	0	0	0	0	0	0	0	0	0	0	0	0	0	0	0	0	0	0	0	0	0	0	0	0	0	0	0	0	0	0	0	0	0
ASV1189	No	NA	NA	NA	Bacteria	Acidobacteriota	Blastocatellia	Pyrinomonadales	Pyrinomonadaceae	RB41.4		0	29	177	0	128	0	0	0	0	0	0	0	0	0	0	0	0	0	0	0	0	0	0	0	0	0	0	0	0	0	0	0	0	0	0	0	0	0
ASV1190	No	NA	NA	NA	Bacteria	Proteobacteria	Alphaproteobacteria	Sphingomonadales	Sphingomonadaceae	Sphingopyxis.1	alpha_proteobacterium	0	0	0	20	0	0	0	0	0	0	0	0	0	32	22	26	0	25	0	0	0	0	0	0	35	0	0	0	0	91	0	40	21	15	30	0	0	128
ASV1191	No	NA	NA	NA	Bacteria	Proteobacteria	Gammaproteobacteria	Burkholderiales	Comamonadaceae	Caenimonas.3		105	91	61	45	99	93	214	0	0	78	99	242	11	0	255	60	6	360	79	38	121	0	0	0	11	58	122	160	165	0	50	0	0	8	0	0	70	0
ASV1192	No	NA	NA	NA	Bacteria	Chloroflexi	Anaerolineae	RBG-13-54-9	RBG-13-54-9	RBG-13-54-9.1		0	0	0	0	0	0	0	0	0	0	0	0	0	0	0	0	0	0	0	0	0	0	0	0	0	0	0	0	0	0	0	0	0	0	0	0	0	0
ASV1193	No	NA	NA	NA	Bacteria	Proteobacteria	Gammaproteobacteria	Burkholderiales	Oxalobacteraceae	unknown.115		0	0	0	0	0	0	0	0	0	0	0	0	43	26	0	0	0	0	0	0	0	0	0	0	0	0	0	0	0	21	0	0	0	0	0	0	0	0
ASV1194	No	NA	NA	NA	Bacteria	Proteobacteria	Gammaproteobacteria	Burkholderiales	Comamonadaceae	Rhizobacter.21		0	0	0	0	0	0	0	0	0	0	0	0	0	0	0	0	0	0	0	0	0	0	0	0	0	0	0	0	0	0	0	0	0	0	0	0	0	0
ASV1195	No	NA	NA	NA	Bacteria	Verrucomicrobiota	Verrucomicrobiae	Verrucomicrobiales	Rubritaleaceae	Luteolibacter.11		0	0	0	0	0	0	0	0	0	0	0	0	0	0	0	0	25	25	0	27	204	0	0	0	0	0	0	0	0	0	0	0	0	0	0	27	0	39
ASV1196	No	NA	NA	NA	Bacteria	Acidobacteriota	Vicinamibacteria	Vicinamibacterales	uncultured	uncultured.165	uncultured_bacterium	0	0	0	0	0	0	0	0	0	0	0	0	0	0	0	0	0	0	0	0	0	0	0	0	0	0	0	0	0	0	0	0	0	0	0	0	0	0
ASV1197	No	NA	NA	NA	Bacteria	Proteobacteria	Gammaproteobacteria	Burkholderiales	Comamonadaceae	Ramlibacter		0	0	0	0	0	0	52	0	0	0	0	0	0	0	0	0	0	0	0	0	0	0	0	0	0	0	0	0	8	0	0	0	0	0	0	0	0	0
ASV1198	No	NA	NA	NA	Bacteria	Proteobacteria	Gammaproteobacteria	Burkholderiales	Nitrosomonadaceae	MND1.10		0	16	0	28	0	0	0	27	0	40	0	0	17	16	21	0	0	0	0	0	0	0	0	0	0	0	0	0	12	0	41	0	0	0	0	16	172	0
ASV1199	No	NA	NA	NA	Bacteria	Proteobacteria	Gammaproteobacteria	Xanthomonadales	Xanthomonadaceae	Thermomonas	uncultured_gamma	9	0	0	0	0	52	42	0	0	0	50	85	0	0	0	0	0	19	17	0	19	0	0	0	0	0	0	47	80	0	6	0	0	0	0	0	0	0
ASV1200	No	NA	NA	NA	Bacteria	Proteobacteria	Gammaproteobacteria	Burkholderiales	Comamonadaceae	Rhizobacter.22	uncultured_bacterium	0	0	0	0	0	0	0	0	0	0	0	0	0	0	260	0	0	0	0	0	0	0	0	0	0	0	0	59	72	0	0	0	0	0	0	0	0	0
ASV1201	No	NA	NA	NA	Bacteria	Proteobacteria	Gammaproteobacteria	Burkholderiales	Comamonadaceae	Limnohabitans.1		0	0	0	0	0	0	0	0	0	0	0	0	0	0	0	0	0	0	0	0	0	0	0	0	0	0	0	0	0	0	0	0	0	6	0	0	0	0
ASV1202	No	NA	NA	NA	Bacteria	Myxococcota	Polyangia	Haliangiales	Haliangiaceae	Haliangium.6		18	20	0	120	0	0	0	73	11	75	0	0	48	91	24	34	50	18	0	0	0	0	0	0	23	31	28	5	0	35	8	17	8	35	321	16	0	16
ASV1203	No	NA	NA	NA	Bacteria	NB1-j	NB1-j	NB1-j	NB1-j	NB1-j.3	uncultured_delta	0	0	0	0	0	0	0	0	0	0	0	0	0	0	0	0	0	0	0	0	0	0	0	0	0	0	0	0	0	0	0	0	0	0	0	0	0	0
ASV1204	No	NA	NA	NA	Bacteria	Planctomycetota	Planctomycetes	Pirellulales	Pirellulaceae	Pirellula.20	uncultured_bacterium	0	17	0	110	0	0	0	28	0	122	10	0	35	0	12	7	0	0	0	9	65	0	0	0	0	27	37	61	86	7	0	0	0	12	25	0	0	82
ASV1205	No	NA	NA	NA	Bacteria	Bacteroidota	Bacteroidia	Chitinophagales	Chitinophagaceae	Terrimonas.10		4	41	50	0	89	0	0	6	0	0	0	0	0	0	0	0	0	0	0	0	0	0	0	0	0	0	0	0	0	0	0	0	0	0	0	0	0	0
ASV1206	No	NA	NA	NA	Bacteria	Planctomycetota	Planctomycetes	Planctomycetales	Schlesneriaceae	Schlesneria.3	uncultured_bacterium	80	44	0	88	7	0	186	70	35	0	81	350	0	65	0	0	163	0	114	138	53	0	43	35	0	0	0	0	0	41	101	96	68	128	67	0	399	93
ASV1207	No	NA	NA	NA	Bacteria	Proteobacteria	Gammaproteobacteria	Burkholderiales	Rhodocyclaceae	unknown.116		0	0	0	0	0	0	0	0	0	0	0	0	0	0	0	0	0	0	0	0	0	0	4	0	8	0	0	0	0	11	0	0	0	0	10	0	0	0
ASV1208	No	NA	NA	NA	Bacteria	Proteobacteria	Gammaproteobacteria	Burkholderiales	Leeiaceae	Leeia.2	uncultured_bacterium	0	0	0	15	0	41	227	0	0	18	143	1455	0	0	17	0	0	0	83	36	0	0	0	0	0	0	0	0	0	81	134	0	0	0	0	0	43	0
ASV1209	No	NA	NA	NA	Bacteria	Patescibacteria	Parcubacteria	Candidatus_Kaiserbacteria	Candidatus_Kaiserbacteria	Kaiserbacteria.8		0	0	0	6	0	0	169	0	0	0	128	139	0	0	0	0	0	0	95	75	0	0	0	0	0	0	0	14	0	0	0	0	0	0	0	0	31	0
ASV1210	No	NA	NA	NA	Bacteria	Proteobacteria	Gammaproteobacteria	Xanthomonadales	Xanthomonadaceae	Arenimonas.8		0	0	22	0	0	0	0	0	0	0	0	0	0	0	0	0	58	0	0	0	0	0	0	0	0	0	0	0	0	0	0	0	0	0	0	0	0	0
ASV1211	No	NA	NA	NA	Bacteria	Bacteroidota	Bacteroidia	Chitinophagales	Saprospiraceae	uncultured.166	uncultured_soil	0	0	0	0	0	0	0	0	0	0	0	0	0	0	0	0	0	0	0	0	0	0	0	0	0	0	0	0	0	0	0	0	0	0	0	0	0	0
ASV1212	No	NA	NA	NA	Bacteria	Proteobacteria	Gammaproteobacteria	Burkholderiales	Comamonadaceae	Rhizobacter.23		288	29	72	351	158	27	16	24	31	10	0	0	0	0	42	44	111	24	0	0	162	0	0	0	19	156	215	47	93	17	22	0	33	0	33	0	11	35
ASV1213	No	NA	NA	NA	Bacteria	Bacteroidota	Bacteroidia	Chitinophagales	Saprospiraceae	uncultured.167	uncultured_bacterium	0	14	0	35	0	55	6	277	13	113	0	0	119	32	12	32	22	0	0	0	0	0	0	0	8	0	0	44	57	6	10	20	28	32	28	0	0	145
ASV1214	No	NA	NA	NA	Bacteria	Planctomycetota	Planctomycetes	Pirellulales	Pirellulaceae	Pirellula.21		0	0	0	0	0	0	0	0	0	0	0	0	0	0	0	0	0	0	0	0	0	0	0	0	0	0	0	0	0	0	0	0	0	0	0	0	0	0
ASV1215	No	NA	NA	NA	Bacteria	Proteobacteria	Gammaproteobacteria	Burkholderiales	Comamonadaceae	uncultured.168		0	0	0	0	0	0	0	0	0	0	0	0	0	0	0	0	0	0	0	0	0	0	0	0	0	0	0	0	0	0	0	0	0	0	0	0	0	0
ASV1216	No	NA	NA	NA	Bacteria	Verrucomicrobiota	Verrucomicrobiae	Verrucomicrobiales	Rubritaleaceae	Luteolibacter.12		0	0	0	0	0	0	0	0	6	0	0	0	0	0	0	0	0	0	0	0	0	0	0	0	13	0	28	0	14	2	0	3	0	4	0	0	0	4
ASV1217	No	NA	NA	NA	Bacteria	Proteobacteria	Gammaproteobacteria	Xanthomonadales	Xanthomonadaceae	Arenimonas.9		6	0	0	0	0	30	0	0	0	0	22	39	0	0	0	0	0	0	0	96	0	0	0	0	0	0	0	0	0	0	7	0	0	0	0	0	0	0
ASV1218	No	NA	NA	NA	Bacteria	Bacteroidota	Bacteroidia	Flavobacteriales	Flavobacteriaceae	Flavobacterium.45		0	0	0	0	0	0	0	0	0	0	0	0	0	0	0	0	13	0	0	0	0	0	0	0	0	0	0	0	0	0	5	0	10	0	0	0	0	0
ASV1219	No	NA	NA	NA	Bacteria	Cyanobacteria	Cyanobacteriia	Pseudanabaenales	Pseudanabaenaceae	uncultured.169	uncultured_bacterium	0	0	0	0	0	0	0	0	0	0	0	0	0	0	0	0	0	0	0	0	0	0	0	0	0	0	0	0	0	0	0	0	0	0	0	0	0	0
ASV1220	No	NA	NA	NA	Bacteria	Acidobacteriota	Blastocatellia	Nov.24	Nov.24	Nov.24.4	uncultured_bacterium	33	145	167	293	195	43	0	24	0	52	0	0	0	0	50	22	32	0	0	0	22	0	0	0	0	127	100	270	145	44	24	0	0	29	25	0	0	0
ASV1221	No	NA	NA	NA	Bacteria	Planctomycetota	Planctomycetes	Pirellulales	Pirellulaceae	Pirellula.22	metagenome	0	0	0	0	0	0	0	0	0	0	0	0	0	0	0	0	11	0	0	0	0	0	0	0	0	0	0	0	0	0	0	0	0	11	10	0	0	0
ASV1222	No	NA	NA	NA	Bacteria	Verrucomicrobiota	Verrucomicrobiae	Chthoniobacterales	Chthoniobacteraceae	Chthoniobacter.11	uncultured_bacterium	0	0	30	196	26	10	0	53	0	44	0	0	61	31	0	0	0	0	0	0	0	0	0	0	0	9	14	0	27	0	0	0	0	0	0	0	0	0
ASV1223	No	NA	NA	NA	Bacteria	Proteobacteria	Gammaproteobacteria	Acidiferrobacterales	Acidiferrobacteraceae	Sulfurifustis.3		0	0	0	0	0	4	34	0	0	0	0	8	0	0	0	0	0	0	0	0	0	0	0	0	0	0	3	0	0	0	0	0	0	0	0	0	0	0
ASV1224	No	NA	NA	NA	Bacteria	Gemmatimonadota	Gemmatimonadetes	Gemmatimonadales	Gemmatimonadaceae	uncultured.170		0	0	0	0	0	0	28	0	0	0	33	48	0	0	0	0	0	0	16	17	0	0	0	0	0	0	0	0	0	0	0	0	0	0	0	0	110	0
ASV1225	No	NA	NA	NA	Bacteria	Myxococcota	Polyangia	Haliangiales	Haliangiaceae	Haliangium.7	uncultured_bacterium	0	0	0	0	0	0	0	0	0	0	0	0	0	0	6	0	0	0	0	0	303	4	15	0	0	0	0	0	0	0	0	0	0	0	0	0	0	0
ASV1226	No	NA	NA	NA	Bacteria	Acidobacteriota	Vicinamibacteria	Vicinamibacterales	uncultured	uncultured.171		175	63	34	119	35	14	5	153	0	263	0	25	28	99	63	38	9	0	0	0	52	20	12	11	6	112	72	66	162	5	40	6	11	0	24	34	156	51
ASV1227	No	NA	NA	NA	Bacteria	Proteobacteria	Gammaproteobacteria	Burkholderiales	Comamonadaceae	unknown.117		0	0	0	14	4	0	0	0	0	0	0	0	0	0	0	0	0	0	0	0	0	0	0	0	0	0	0	0	0	0	0	0	0	0	0	0	0	40
ASV1228	No	NA	NA	NA	Bacteria	Bacteroidota	Bacteroidia	Chitinophagales	Chitinophagaceae	Ferruginibacter.22		0	93	96	40	56	0	0	0	0	0	0	0	0	0	0	0	0	0	0	0	0	0	0	0	0	0	41	0	0	0	0	0	0	0	0	0	0	212
ASV1229	No	NA	NA	NA	Bacteria	Bacteroidota	Bacteroidia	Flavobacteriales	Flavobacteriaceae	Flavobacterium.46		0	0	0	0	0	0	0	0	0	0	0	0	0	0	0	0	0	0	0	6	0	15	71	46	0	0	0	0	0	0	0	0	0	0	0	0	0	0
ASV1230	No	NA	NA	NA	Bacteria	Planctomycetota	vadinHA49	vadinHA49	vadinHA49	vadinHA49.8	uncultured_Planctomycetales	0	33	45	6	0	234	8	36	36	10	9	0	0	0	140	81	25	300	0	5	271	0	0	0	45	9	0	126	30	33	8	171	37	51	0	131	16	61
ASV1231	No	NA	NA	NA	Bacteria	Acidobacteriota	Acidobacteriae	Bryobacterales	Bryobacteraceae	Bryobacter.8		7	17	0	14	29	0	0	62	60	23	0	0	26	58	45	38	49	76	0	0	0	0	0	0	130	37	22	0	0	32	0	43	19	125	121	12	0	59
ASV1232	No	NA	NA	NA	Bacteria	Bacteroidota	Bacteroidia	Cytophagales	Microscillaceae	OLB12.2	uncultured_bacterium	0	12	0	18	0	7	0	29	0	25	0	13	0	0	0	0	0	0	0	0	0	0	0	0	0	13	0	0	0	0	0	0	0	0	0	0	0	0
ASV1233	No	NA	NA	NA	Bacteria	Verrucomicrobiota	Verrucomicrobiae	Verrucomicrobiales	Rubritaleaceae	Luteolibacter.13	uncultured_bacterium	0	0	0	0	0	0	16	0	0	0	0	11	0	0	0	0	0	0	0	22	0	6	9	54	0	41	75	0	21	0	26	0	0	0	0	0	0	0
ASV1234	No	NA	NA	NA	Bacteria	Proteobacteria	Gammaproteobacteria	Burkholderiales	Methylophilaceae	Methylotenera.36	uncultured_bacterium	0	15	0	0	0	0	0	51	0	0	0	0	19	207	398	36	0	135	0	0	0	0	0	0	0	0	0	0	0	0	0	0	0	0	0	0	0	0
ASV1235	No	NA	NA	NA	Bacteria	Proteobacteria	Alphaproteobacteria	Sphingomonadales	Sphingomonadaceae	Sphingomonas.9		38	81	56	28	75	0	0	0	0	6	0	0	0	0	0	0	0	0	24	0	0	0	0	0	0	13	0	0	0	0	0	0	0	0	0	0	0	0
ASV1236	No	NA	NA	NA	Bacteria	Proteobacteria	Alphaproteobacteria	Rhodobacterales	Rhodobacteraceae	Rhodobacter.5		15	0	0	0	0	0	0	0	32	0	0	0	0	0	0	15	0	0	19	0	0	0	38	44	10	0	22	0	0	0	0	0	0	0	0	0	0	0
ASV1237	No	NA	NA	NA	Bacteria	Actinobacteriota	Actinobacteria	Propionibacteriales	Nocardioidaceae	unknown.118		0	0	0	0	0	0	0	0	0	0	0	0	0	0	0	0	0	0	0	0	0	0	0	0	0	0	0	0	0	0	0	0	0	0	0	0	0	0
ASV1238	No	NA	NA	NA	Bacteria	Proteobacteria	Gammaproteobacteria	Acidiferrobacterales	Acidiferrobacteraceae	Sulfurifustis.4	uncultured_proteobacterium	0	0	0	0	0	0	0	0	0	0	0	0	0	0	0	0	0	0	0	16	0	0	0	0	0	0	0	0	0	0	0	0	0	0	0	0	0	0
ASV1239	No	NA	NA	NA	Bacteria	Cyanobacteria	Cyanobacteriia	Cyanobacteriales	Phormidiaceae	1459-11B		0	0	0	691	0	0	0	19	0	0	0	0	316	0	0	76	0	0	0	0	729	0	0	0	0	0	0	0	0	0	0	0	0	0	0	0	0	0
ASV1240	No	NA	NA	NA	Bacteria	Planctomycetota	Planctomycetes	Gemmatales	Gemmataceae	Gemmata.5	uncultured_bacterium	16	0	63	37	34	0	0	51	72	0	21	0	109	47	16	28	76	0	0	0	13	0	0	0	54	51	0	0	0	30	17	80	68	37	34	0	0	20
ASV1241	No	NA	NA	NA	Bacteria	Proteobacteria	Alphaproteobacteria	Rickettsiales	SM2D12	SM2D12	uncultured_bacterium	0	0	0	11	0	0	0	0	14	0	0	0	0	30	0	0	21	0	0	0	11	3	7	9	68	0	0	0	0	23	10	32	38	30	0	10	0	15
ASV1242	No	NA	NA	NA	Bacteria	Proteobacteria	Gammaproteobacteria	Pseudomonadales	Moraxellaceae	group.19	metagenome	0	0	0	0	0	0	0	0	0	0	0	0	0	0	0	0	0	0	0	0	0	0	0	0	0	0	0	0	0	0	7	39	40	8	0	326	0	0
ASV1243	No	NA	NA	NA	Bacteria	Proteobacteria	Alphaproteobacteria	Sphingomonadales	Sphingomonadaceae	unknown.119		0	40	0	260	0	61	0	66	115	47	0	0	0	0	61	151	0	20	0	0	81	0	0	0	45	0	38	0	0	19	0	141	97	19	0	21	0	151
ASV1244	No	NA	NA	NA	Bacteria	Proteobacteria	Alphaproteobacteria	Rhodobacterales	Rhodobacteraceae	unknown.120		0	0	0	20	0	0	0	0	30	0	0	0	0	0	0	0	0	0	0	0	0	0	0	0	0	0	0	0	0	36	0	28	14	0	6	0	0	31
ASV1245	No	NA	NA	NA	Bacteria	Bacteroidota	Bacteroidia	Flavobacteriales	Flavobacteriaceae	Flavobacterium.47		0	0	0	21	0	0	0	0	29	10	0	0	0	0	0	0	0	0	0	0	0	0	0	0	177	0	0	0	0	0	0	58	13	78	0	0	0	0
ASV1246	No	NA	NA	NA	Bacteria	Proteobacteria	Gammaproteobacteria	Burkholderiales	Oxalobacteraceae	Duganella		111	0	0	0	16	0	0	0	12	0	0	0	0	0	0	0	9	0	0	0	0	0	0	0	0	0	14	0	0	0	0	0	0	0	0	0	0	0
ASV1247	No	NA	NA	NA	Bacteria	Proteobacteria	Gammaproteobacteria	Burkholderiales	Nitrosomonadaceae	MND1.11		0	34	33	66	28	25	54	55	0	59	32	0	101	275	71	114	0	56	0	0	19	0	0	0	38	0	35	30	36	0	0	0	0	0	34	0	88	47
ASV1248	No	NA	NA	NA	Bacteria	Proteobacteria	Gammaproteobacteria	Burkholderiales	Oxalobacteraceae	Noviherbaspirillum.5		0	0	0	0	0	0	0	0	0	0	12	0	0	0	0	0	0	0	0	0	0	0	0	0	0	0	0	0	0	0	0	0	0	0	0	0	0	0
ASV1249	No	NA	NA	NA	Bacteria	Proteobacteria	Alphaproteobacteria	Rhizobiales	Xanthobacteraceae	unknown.121		147	149	251	31	257	0	57	34	30	46	37	26	16	41	122	51	0	43	16	0	0	110	182	111	47	213	143	43	41	0	63	0	0	44	0	0	44	0
ASV1250	No	NA	NA	NA	Bacteria	Proteobacteria	Gammaproteobacteria	Burkholderiales	Comamonadaceae	Rhodoferax.40		53	32	30	0	49	187	0	59	40	24	0	0	0	0	205	16	0	70	0	0	36	0	0	0	0	0	12	0	0	0	0	0	0	0	0	0	0	0
ASV1251	No	NA	NA	NA	Bacteria	Proteobacteria	Gammaproteobacteria	Burkholderiales	Comamonadaceae	Rhizobacter.24		0	0	0	0	0	0	0	0	60	0	0	0	15	0	0	0	54	0	0	0	0	1	0	0	190	0	0	0	0	0	0	84	56	87	0	52	0	93
ASV1252	No	NA	NA	NA	Bacteria	Proteobacteria	Gammaproteobacteria	Burkholderiales	Comamonadaceae	Leptothrix.15		0	0	0	71	0	0	84	0	189	0	0	74	42	0	0	66	372	0	0	0	0	0	0	0	162	0	0	0	0	220	94	330	305	92	145	0	0	118
ASV1253	No	NA	NA	NA	Bacteria	Bacteroidota	Bacteroidia	Chitinophagales	Chitinophagaceae	Segetibacter.3	uncultured_bacterium	0	0	0	0	0	0	0	0	0	0	0	0	0	0	0	19	0	0	0	18	0	0	0	0	0	35	63	148	148	0	0	0	0	0	0	0	0	0
ASV1254	No	NA	NA	NA	Bacteria	Bacteroidota	Bacteroidia	Flavobacteriales	Flavobacteriaceae	Flavobacterium.48		0	0	0	0	0	0	0	0	0	0	0	0	0	0	0	0	0	0	0	0	0	0	0	0	0	0	0	0	0	0	0	34	92	27	0	0	0	34
ASV1255	No	NA	NA	NA	Bacteria	Proteobacteria	Gammaproteobacteria	Burkholderiales	Comamonadaceae	Rhizobacter.25	uncultured_bacterium	0	62	0	23	0	0	0	93	0	49	0	0	50	79	43	0	0	0	0	0	0	0	0	0	0	0	0	0	0	0	0	0	0	0	0	0	0	0
ASV1256	No	NA	NA	NA	Bacteria	Acidobacteriota	Vicinamibacteria	Vicinamibacterales	Vicinamibacteraceae	uncultured.172	uncultured_bacterium	0	0	0	0	0	0	0	8	0	14	0	0	0	0	0	0	0	0	0	0	0	0	0	0	0	0	0	3	0	0	9	0	0	5	0	0	0	35
ASV1257	No	NA	NA	NA	Bacteria	Proteobacteria	Gammaproteobacteria	Burkholderiales	Comamonadaceae	Rhizobacter.26		0	33	122	0	43	0	0	0	0	0	0	0	129	0	0	0	0	0	0	0	0	0	0	0	0	0	0	0	0	0	0	0	0	0	0	0	0	0
ASV1258	No	NA	NA	NA	Bacteria	Latescibacterota	Latescibacterota	Latescibacterota	Latescibacterota	Latescibacterota.8	uncultured_Pelobacter	0	0	0	0	0	0	0	0	0	0	0	0	0	0	0	0	0	0	0	0	10	0	0	0	0	0	0	0	9	0	0	0	0	0	0	0	0	0
ASV1259	No	NA	NA	NA	Bacteria	Proteobacteria	Gammaproteobacteria	Burkholderiales	Nitrosomonadaceae	Ellin6067.29	uncultured_beta	0	0	0	0	0	0	0	0	0	13	16	0	0	0	0	0	0	0	0	0	0	0	0	0	0	0	8	0	0	0	0	0	0	0	0	0	0	0
ASV1260	No	NA	NA	NA	Bacteria	Bacteroidota	Bacteroidia	Cytophagales	Microscillaceae	uncultured.173	metagenome	0	64	0	16	17	21	0	8	99	0	0	2	18	0	18	23	67	5	5	347	230	0	0	0	87	19	16	10	0	314	0	40	17	43	25	0	14	43
ASV1261	No	NA	NA	NA	Bacteria	Bacteroidota	Bacteroidia	Chitinophagales	Chitinophagaceae	Ferruginibacter.23	uncultured_bacterium	0	0	0	0	0	0	0	8	0	0	0	0	0	0	0	0	0	0	8	0	0	0	0	0	0	0	0	0	0	0	0	0	0	0	0	0	0	0
ASV1262	No	NA	NA	NA	Bacteria	Proteobacteria	Gammaproteobacteria	Burkholderiales	Comamonadaceae	unknown.122		0	0	0	0	0	0	0	0	0	0	0	0	0	32	32	64	0	0	0	0	0	0	0	0	0	0	0	0	0	18	0	0	0	32	30	20	0	66
ASV1263	No	NA	NA	NA	Bacteria	Actinobacteriota	Acidimicrobiia	IMCC26256	IMCC26256	IMCC26256.2	uncultured_Ferrimicrobium	156	149	306	56	346	41	0	115	0	91	0	17	0	0	0	13	72	17	0	7	0	49	79	99	47	106	35	38	0	0	108	17	25	66	63	100	27	0
ASV1264	No	NA	NA	NA	Bacteria	Verrucomicrobiota	Verrucomicrobiae	Chthoniobacterales	Chthoniobacteraceae	Chthoniobacter.12	uncultured_bacterium	0	0	0	0	0	0	0	0	0	38	0	0	0	0	22	65	100	25	0	0	0	0	8	11	37	0	0	0	0	44	0	0	65	0	173	47	0	97
ASV1265	No	NA	NA	NA	Bacteria	Proteobacteria	Gammaproteobacteria	Burkholderiales	Comamonadaceae	unknown.123		0	0	0	16	0	0	0	46	0	0	0	0	88	89	0	0	0	0	0	0	0	0	0	0	0	0	0	0	0	0	0	0	0	0	0	0	0	0
ASV1266	No	NA	NA	NA	Bacteria	Bacteroidota	Bacteroidia	Chitinophagales	Saprospiraceae	uncultured.174	metagenome	0	0	0	0	0	0	0	15	0	0	0	0	29	0	0	0	14	0	0	0	0	0	0	0	0	0	0	0	0	157	8	63	48	0	34	0	0	55
ASV1267	No	NA	NA	NA	Bacteria	Firmicutes	Bacilli	Staphylococcales	Staphylococcaceae	Staphylococcus		0	0	0	0	0	0	19	0	0	0	11	49	0	0	0	0	0	0	0	0	0	0	0	0	0	0	0	0	0	0	16	0	0	0	0	0	0	0
ASV1268	No	NA	NA	NA	Bacteria	Patescibacteria	Microgenomatia	Candidatus_Woesebacteria	Candidatus_Woesebacteria	Woesebacteria	Candidatus_Woesebacteria	0	0	0	0	0	0	4	0	0	0	0	0	0	0	0	0	0	0	0	4	0	0	0	0	0	0	0	0	0	0	0	0	0	0	0	0	0	0
ASV1269	No	NA	NA	NA	Bacteria	Chloroflexi	KD4-96	KD4-96	KD4-96	KD4-96.4	uncultured_bacterium	285	142	40	287	40	51	118	245	19	161	111	93	185	252	148	101	145	63	8	14	46	89	147	174	104	128	119	98	68	32	187	22	52	79	149	63	756	48
ASV1270	No	NA	NA	NA	Bacteria	Acidobacteriota	Acidobacteriae	Acidobacteriae	Acidobacteriae	Paludibaculum.4	metagenome	0	0	0	0	0	0	0	0	0	0	0	0	0	0	0	0	0	0	0	0	0	0	0	0	0	0	0	0	0	0	0	0	0	0	0	0	0	0
ASV1271	No	NA	NA	NA	Bacteria	Gemmatimonadota	Gemmatimonadetes	Gemmatimonadales	Gemmatimonadaceae	uncultured.175		650	56	28	173	86	24	14	210	43	546	18	27	117	50	111	95	29	90	0	11	42	0	0	0	120	196	232	95	147	25	1030	32	19	93	105	225	156	230
ASV1272	No	NA	NA	NA	Bacteria	Actinobacteriota	Acidimicrobiia	Microtrichales	Microtrichaceae	uncultured.176	uncultured_actinobacterium	0	0	0	5	0	0	0	0	0	0	0	0	0	0	0	0	0	0	0	0	0	0	0	0	0	0	0	0	7	0	0	0	0	0	0	0	0	0
ASV1273	No	NA	NA	NA	Bacteria	Gemmatimonadota	Gemmatimonadetes	Gemmatimonadales	Gemmatimonadaceae	Gemmatimonas.15	uncultured_bacterium	0	50	116	0	140	0	22	0	0	0	17	0	0	0	0	0	0	0	0	0	0	19	14	28	0	0	0	0	0	0	0	0	0	0	0	0	0	0
ASV1274	No	NA	NA	NA	Bacteria	Elusimicrobiota	Lineage_IIc	Lineage_IIc	Lineage_IIc	IIc		0	7	0	0	0	0	0	5	0	0	0	0	8	132	0	0	0	0	0	0	0	0	0	0	6	0	0	0	0	0	0	0	0	10	0	9	0	0
ASV1275	No	NA	NA	NA	Bacteria	MBNT15	MBNT15	MBNT15	MBNT15	MBNT15	uncultured_bacterium	0	0	0	0	0	0	0	0	0	0	0	0	0	0	0	0	0	0	0	0	0	0	0	0	0	0	0	0	0	0	0	0	0	0	0	0	0	0
ASV1276	No	NA	NA	NA	Bacteria	Proteobacteria	Gammaproteobacteria	Burkholderiales	Comamonadaceae	unknown.124		0	0	0	0	0	0	0	0	0	0	0	0	0	0	0	0	0	0	0	0	0	0	0	0	0	0	0	0	0	0	0	0	0	0	0	0	0	0
ASV1277	No	NA	NA	NA	Bacteria	NB1-j	NB1-j	NB1-j	NB1-j	NB1-j.4		0	0	0	0	0	0	0	0	0	0	0	0	0	0	0	0	0	0	0	0	0	0	0	0	0	0	0	0	0	0	0	0	0	0	0	0	0	0
ASV1278	No	NA	NA	NA	Bacteria	Actinobacteriota	Actinobacteria	Micrococcales	Microbacteriaceae	unknown.125		0	0	0	0	0	0	108	0	0	0	41	46	0	0	0	0	0	0	0	0	0	0	0	0	0	0	0	0	0	0	0	0	0	0	0	0	0	0
ASV1279	No	NA	NA	NA	Bacteria	Bacteroidota	Bacteroidia	Flavobacteriales	Flavobacteriaceae	Flavobacterium.49		0	0	0	0	0	0	0	0	0	0	0	0	0	0	0	0	0	0	0	0	0	0	0	0	0	0	0	0	0	0	0	0	0	0	0	0	0	0
ASV1280	No	NA	NA	NA	Bacteria	Proteobacteria	Gammaproteobacteria	Burkholderiales	TRA3-20	TRA3-20.7	uncultured_Nitrosomonadaceae	0	0	0	14	0	0	0	0	0	0	0	0	0	0	0	0	0	0	0	0	0	0	0	0	0	0	0	0	0	0	0	0	0	0	0	0	0	0
ASV1281	No	NA	NA	NA	Bacteria	Proteobacteria	Gammaproteobacteria	Xanthomonadales	Xanthomonadaceae	Arenimonas.10		0	0	0	0	0	29	30	0	0	0	11	15	0	0	0	0	0	10	0	4	0	13	17	61	0	0	0	0	0	0	11	0	0	0	0	0	23	0
ASV1282	No	NA	NA	NA	Bacteria	Proteobacteria	Gammaproteobacteria	Burkholderiales	Nitrosomonadaceae	Ellin6067.30		0	0	0	0	0	0	0	0	0	0	0	0	0	0	0	0	0	0	0	0	54	0	0	0	0	0	0	0	0	0	0	0	0	0	0	0	0	0
ASV1283	No	NA	NA	NA	Bacteria	Bacteroidota	Bacteroidia	Flavobacteriales	Flavobacteriaceae	Flavobacterium.50	Flavobacterium_psychrophilum	0	0	0	78	0	0	0	5	14	26	0	0	0	0	0	29	27	0	0	0	39	0	0	0	0	0	0	0	0	33	0	55	0	0	0	0	0	0
ASV1284	No	NA	NA	NA	Bacteria	Verrucomicrobiota	Verrucomicrobiae	Verrucomicrobiales	Verrucomicrobiaceae	uncultured.177	uncultured_bacterium	0	12	0	20	0	22	0	0	5	5	0	0	0	0	0	20	0	0	0	0	0	0	0	0	0	0	22	27	38	0	0	0	8	0	0	0	0	0
ASV1285	No	NA	NA	NA	Bacteria	Actinobacteriota	Acidimicrobiia	Microtrichales	Ilumatobacteraceae	group.20	uncultured_Ilumatobacter	0	30	0	181	0	0	15	72	0	51	8	0	0	0	0	0	0	10	38	0	12	0	0	0	0	0	0	6	0	0	0	0	0	0	15	0	0	0
ASV1286	No	NA	NA	NA	Bacteria	Proteobacteria	Gammaproteobacteria	Burkholderiales	Nitrosomonadaceae	IS-44.7	uncultured_bacterium	0	0	0	0	0	0	0	0	0	0	0	0	0	0	0	0	0	0	0	0	0	0	0	0	0	0	0	0	0	0	0	0	0	0	0	0	0	0
ASV1287	No	NA	NA	NA	Bacteria	Bacteroidota	Bacteroidia	Cytophagales		unknown.126		0	0	0	0	0	20	0	0	60	21	0	0	0	0	0	0	33	0	0	0	0	0	0	0	0	0	0	0	0	0	0	41	29	0	0	93	0	0
ASV1288	No	NA	NA	NA	Bacteria	Proteobacteria	Gammaproteobacteria	Burkholderiales	Nitrosomonadaceae	Ellin6067.31	uncultured_bacterium	0	0	0	0	0	0	0	0	0	0	0	0	0	0	0	0	0	0	0	0	0	0	0	0	0	0	0	0	0	0	0	0	0	0	0	0	0	0
ASV1289	No	NA	NA	NA	Bacteria	Cyanobacteria	Cyanobacteriia	Pseudanabaenales	Pseudanabaenaceae	PCC-7429.5	uncultured_bacterium	0	199	0	695	0	36	0	25	0	16	0	0	0	0	0	112	43	0	0	0	135	0	0	0	0	0	0	0	29	199	0	0	0	0	0	0	0	0
ASV1290	No	NA	NA	NA	Bacteria	Actinobacteriota	Thermoleophilia	Gaiellales	uncultured	uncultured.178	metagenome	172	50	120	93	173	0	30	108	4	69	0	15	32	155	80	82	0	79	0	0	0	15	32	26	10	105	57	23	8	0	180	0	0	0	13	9	112	0
ASV1291	Yes	UP	Val Roseg	Tributary	Bacteria	Acidobacteriota	Blastocatellia	Blastocatellales	Blastocatellaceae	uncultured.179	uncultured_Acidobacteria	0	0	16	0	0	0	0	0	0	0	0	0	0	0	0	0	0	0	0	0	0	0	0	0	0	0	0	0	0	0	0	0	0	10	0	0	0	19
ASV1292	No	NA	NA	NA	Bacteria	Patescibacteria	Gracilibacteria	Gracilibacteria	Gracilibacteria	Gracilibacteria.5	metagenome	0	0	0	0	0	0	0	0	0	0	0	0	0	0	0	0	0	0	0	0	0	12	17	30	0	0	0	0	0	0	0	0	0	0	0	0	0	0
ASV1293	No	NA	NA	NA	Bacteria	Bacteroidota	Bacteroidia	Chitinophagales	Chitinophagaceae	Segetibacter.4	uncultured_bacterium	20	12	0	9	0	70	338	0	0	0	387	520	0	0	12	11	0	0	88	242	0	0	0	0	0	0	5	0	0	0	0	0	0	0	0	0	123	0
ASV1294	No	NA	NA	NA	Bacteria	Planctomycetota	Planctomycetes	Planctomycetales	Rubinisphaeraceae	uncultured.180		0	0	0	0	0	0	0	0	0	0	0	0	0	0	0	0	0	0	0	0	0	0	0	0	0	0	0	0	0	0	0	0	0	0	0	0	0	0
ASV1295	No	NA	NA	NA	Bacteria	Actinobacteriota	Acidimicrobiia	Microtrichales	Ilumatobacteraceae	group.21		0	75	0	325	37	50	74	99	0	130	0	69	83	126	0	49	265	52	0	0	0	0	0	0	83	0	0	80	59	68	0	39	36	106	311	39	329	47
ASV1296	No	NA	NA	NA	Bacteria	Proteobacteria	Gammaproteobacteria	Burkholderiales	Oxalobacteraceae	Massilia.6		33	0	0	0	0	0	0	0	0	0	0	0	0	0	52	0	0	0	0	0	0	0	0	0	0	0	0	0	0	0	0	0	0	0	0	0	0	0
ASV1297	No	NA	NA	NA	Bacteria	Myxococcota	Polyangia	Polyangiales	Sandaracinaceae	Sandaracinus.1	uncultured_bacterium	0	0	0	0	0	0	0	0	0	0	0	0	0	0	0	0	0	0	0	48	0	0	14	14	0	0	0	0	0	0	0	0	0	0	0	0	0	0
ASV1298	No	NA	NA	NA	Bacteria	Proteobacteria	Gammaproteobacteria	Burkholderiales	Comamonadaceae	Polaromonas.23		0	0	0	0	0	48	0	0	0	44	0	0	0	0	0	379	0	72	0	0	925	0	0	0	0	0	0	43	0	0	0	171	0	0	0	140	0	409
ASV1299	No	NA	NA	NA	Bacteria	Acidobacteriota	Blastocatellia	Nov.24	Nov.24	Nov.24.5	uncultured_bacterium	60	59	71	63	96	0	23	50	0	74	13	12	26	108	15	32	37	25	0	0	0	0	0	0	74	15	0	0	0	43	0	0	0	64	226	51	90	59
ASV1300	No	NA	NA	NA	Bacteria	Armatimonadota	Armatimonadia	Armatimonadales	Armatimonadaceae	Armatimonas.4	uncultured_bacterium	0	0	0	0	0	0	0	0	0	0	0	0	0	0	0	0	0	0	0	0	0	0	0	0	0	0	0	0	0	0	0	0	0	0	0	0	0	0
ASV1301	No	NA	NA	NA	Bacteria	Desulfobacterota	Desulfuromonadia	Geobacterales	Geobacteraceae	Geobacter.5		0	0	0	0	0	0	0	0	0	0	0	0	0	0	0	0	0	0	0	0	0	0	0	0	0	0	0	0	0	0	0	0	0	0	0	0	0	0
ASV1302	No	NA	NA	NA	Bacteria	Proteobacteria	Alphaproteobacteria	Caulobacterales	Caulobacteraceae	Caulobacter.1		0	0	0	11	0	0	0	14	0	0	0	0	0	0	10	0	0	0	0	0	0	0	17	0	0	0	9	0	0	0	0	0	0	0	0	0	10	0
ASV1303	No	NA	NA	NA	Bacteria	Proteobacteria	Alphaproteobacteria	Rhizobiales	Xanthobacteraceae	Bradyrhizobium.1		0	0	0	0	47	0	0	0	0	0	0	0	0	0	0	0	0	0	0	364	0	32	39	15	0	44	51	0	0	0	0	0	0	0	0	0	0	0
ASV1304	No	NA	NA	NA	Bacteria	Proteobacteria	Gammaproteobacteria	Xanthomonadales	Rhodanobacteraceae	uncultured.181	uncultured_bacterium	0	0	0	0	0	0	0	0	0	0	0	0	0	0	0	0	0	0	0	0	0	0	0	0	0	0	0	0	0	0	0	0	0	0	0	0	0	0
ASV1305	No	NA	NA	NA	Bacteria	Bacteroidota	Bacteroidia	Chitinophagales	Chitinophagaceae	Ferruginibacter.24	uncultured_bacterium	0	0	0	139	0	0	0	63	331	28	0	0	441	29	25	92	110	12	0	0	0	0	0	0	184	21	47	7	0	56	22	276	106	143	12	0	0	156
ASV1306	No	NA	NA	NA	Bacteria	Proteobacteria	Alphaproteobacteria	Caulobacterales	Hyphomonadaceae	Hirschia.1	metagenome	14	47	17	13	0	0	0	49	84	0	0	0	0	0	0	0	20	0	0	0	0	0	0	0	43	0	18	0	0	23	0	49	16	41	34	0	0	0
ASV1307	No	NA	NA	NA	Bacteria	Proteobacteria	Gammaproteobacteria	Burkholderiales	Comamonadaceae	Leptothrix.16		0	0	0	0	0	0	0	0	0	0	0	0	0	0	0	0	0	0	0	0	0	0	0	0	0	0	0	0	0	0	0	0	0	0	0	0	0	46
ASV1308	No	NA	NA	NA	Bacteria	Gemmatimonadota	Gemmatimonadetes	Gemmatimonadales	Gemmatimonadaceae	Gemmatimonas.16		0	0	0	0	0	0	0	0	25	0	0	0	30	33	0	0	15	0	0	0	0	0	0	0	0	0	0	0	0	0	0	18	27	18	0	18	0	40
ASV1309	No	NA	NA	NA	Bacteria	Proteobacteria	Alphaproteobacteria	Rickettsiales	Rickettsiaceae	uncultured.182	uncultured_bacterium	0	0	0	0	0	0	0	0	0	0	0	0	0	0	0	0	3	0	0	0	0	0	0	0	0	0	0	0	0	0	0	0	0	0	0	0	0	0
ASV1310	No	NA	NA	NA	Bacteria	Proteobacteria	Alphaproteobacteria			unknown.127		0	0	0	8	0	0	0	0	0	0	0	0	0	0	0	0	0	0	0	0	0	0	0	0	0	0	0	0	0	0	0	0	0	0	0	0	0	4
ASV1311	No	NA	NA	NA	Bacteria	Patescibacteria	Parcubacteria			unknown.128		0	0	0	0	0	0	0	0	0	15	0	0	0	0	0	23	46	0	0	0	0	0	0	0	0	0	8	0	0	0	0	0	40	0	35	11	0	0
ASV1312	No	NA	NA	NA	Bacteria	Gemmatimonadota	Gemmatimonadetes	Gemmatimonadales	Gemmatimonadaceae	uncultured.183	uncultured_soil	0	0	0	0	0	0	0	0	0	0	18	22	0	0	0	0	0	0	71	23	0	0	0	0	0	0	0	0	0	0	0	0	0	0	0	0	0	0
ASV1313	No	NA	NA	NA	Bacteria	Planctomycetota	Planctomycetes	Gemmatales	Gemmataceae	uncultured.184	uncultured_bacterium	0	16	0	31	0	0	0	101	0	214	0	0	31	62	14	12	24	0	0	0	0	0	0	0	25	14	0	0	12	21	0	0	18	21	98	22	0	0
ASV1314	No	NA	NA	NA	Bacteria	Proteobacteria	Gammaproteobacteria	Burkholderiales	Sutterellaceae	AAP99.8	uncultured_bacterium	96	152	0	525	0	144	18	534	1074	368	0	59	749	478	201	162	228	69	0	50	503	39	0	0	788	171	172	77	73	75	169	1176	359	560	81	302	0	586
ASV1315	No	NA	NA	NA	Bacteria	Proteobacteria	Alphaproteobacteria	Rhodobacterales	Rhodobacteraceae	unknown.129		0	0	0	0	0	0	0	0	38	0	0	0	0	0	0	0	11	0	0	0	0	0	0	0	35	0	0	0	0	29	246	41	34	18	0	0	0	0
ASV1316	No	NA	NA	NA	Bacteria	Planctomycetota	Planctomycetes	Pirellulales	Pirellulaceae	Pirellula.23	agricultural_soil	10	0	0	16	6	10	54	0	0	0	0	0	0	16	43	57	0	43	0	50	21	4	0	0	10	0	25	56	38	0	18	0	0	0	0	52	64	8
ASV1317	No	NA	NA	NA	Bacteria	Proteobacteria	Gammaproteobacteria	Burkholderiales	Methylophilaceae	Methylotenera.37	uncultured_bacterium	33	36	21	10	42	0	0	89	385	67	0	0	68	722	1217	173	298	454	0	0	0	0	0	0	1659	0	0	0	0	50	110	594	549	2039	139	291	39	344
ASV1318	No	NA	NA	NA	Bacteria	Proteobacteria	Gammaproteobacteria	Burkholderiales	Methylophilaceae	Methylotenera.38		0	0	0	0	0	0	0	0	0	0	0	0	0	11	98	16	0	32	94	0	0	0	0	0	0	32	138	50	57	0	0	0	0	0	0	0	41	15
ASV1319	No	NA	NA	NA	Bacteria	Proteobacteria	Alphaproteobacteria	Sphingomonadales	Sphingomonadaceae	Polymorphobacter.1		0	0	9	0	0	0	0	0	0	0	0	0	0	0	0	0	57	0	0	0	23	0	0	0	0	0	0	0	0	38	0	0	0	0	0	0	0	0
ASV1320	No	NA	NA	NA	Bacteria	Proteobacteria	Gammaproteobacteria	Burkholderiales	Comamonadaceae	Rhizobacter.27		0	0	0	0	0	0	0	0	0	0	0	0	0	0	0	0	0	0	0	0	0	0	0	0	0	0	0	0	0	0	0	0	0	0	0	0	0	0
ASV1321	No	NA	NA	NA	Bacteria	Bacteroidota	Bacteroidia	Chitinophagales	Chitinophagaceae	Segetibacter.5	uncultured_bacterium	46	125	147	27	206	62	112	7	0	10	61	172	0	0	0	22	0	27	259	103	29	50	81	90	0	131	125	40	74	0	12	0	0	0	0	0	66	0
ASV1322	No	NA	NA	NA	Bacteria	Verrucomicrobiota	Verrucomicrobiae	Opitutales	Opitutaceae	Opitutus.2		0	0	0	0	0	0	0	32	19	0	0	0	20	81	0	0	23	0	0	0	0	0	0	0	17	0	0	0	0	9	20	47	25	123	16	0	0	18
ASV1323	No	NA	NA	NA	Bacteria	Proteobacteria	Alphaproteobacteria	Micavibrionales	uncultured	uncultured.185	Alphaproteobacteria_bacterium	0	0	0	0	0	0	0	0	0	0	0	0	0	0	0	0	0	0	0	0	0	0	0	0	0	0	0	0	0	0	0	0	0	0	0	0	0	0
ASV1324	No	NA	NA	NA	Bacteria	Planctomycetota	Phycisphaerae	Tepidisphaerales	WD2101_soil_group	group.22		0	0	23	0	0	0	0	0	0	0	0	0	0	0	0	0	0	0	0	0	0	0	0	0	0	0	0	0	22	0	0	0	0	0	0	0	0	0
ASV1325	No	NA	NA	NA	Bacteria	Proteobacteria	Gammaproteobacteria	Burkholderiales	Comamonadaceae	Leptothrix.17		76	158	172	0	75	28	29	61	193	36	22	0	28	121	179	141	183	132	0	0	0	895	1042	1061	175	301	240	24	0	28	48	125	67	117	139	27	16	91
ASV1326	No	NA	NA	NA	Bacteria	Firmicutes	Clostridia	Peptostreptococcales-Tissierellales	Fusibacteraceae	Fusibacter.1		0	0	0	0	0	0	0	0	0	0	0	0	0	0	0	0	0	0	0	0	0	0	0	0	0	0	0	0	0	0	0	0	0	0	0	0	0	0
ASV1327	No	NA	NA	NA	Bacteria	Planctomycetota	Planctomycetes	Gemmatales	Gemmataceae	uncultured.186	uncultured_bacterium	0	40	26	0	72	0	0	130	52	117	0	0	57	110	0	25	56	0	0	0	10	0	0	0	75	38	21	17	32	64	14	0	59	25	161	50	172	80
ASV1328	No	NA	NA	NA	Bacteria	Bacteroidota	Bacteroidia	Cytophagales	Microscillaceae	uncultured.187	metagenome	0	203	0	0	5	0	0	0	0	6	0	0	0	0	0	0	4	0	0	0	3	0	0	0	0	0	0	0	0	10	0	0	0	0	0	0	0	0
ASV1329	No	NA	NA	NA	Bacteria	Proteobacteria	Gammaproteobacteria	Ga0077536	Ga0077536	Ga0077536.3	uncultured_sulfur-oxidizing	0	0	0	0	0	0	191	0	0	0	43	213	0	0	0	0	0	0	59	34	0	0	5	0	0	8	0	0	0	0	0	0	0	0	0	0	115	0
ASV1330	No	NA	NA	NA	Bacteria	Verrucomicrobiota	Verrucomicrobiae	Pedosphaerales	Pedosphaeraceae	uncultured.188		0	25	21	0	48	0	0	0	0	0	0	0	0	0	22	21	0	38	0	0	0	0	9	0	0	0	0	0	0	0	0	0	0	0	0	8	0	0
ASV1331	No	NA	NA	NA	Bacteria	Proteobacteria	Gammaproteobacteria	Burkholderiales	Comamonadaceae	Rhodoferax.41		0	0	0	0	0	0	0	0	0	0	0	0	0	0	0	0	0	0	0	0	0	0	0	0	0	0	0	0	0	0	0	0	0	0	0	0	0	0
ASV1332	No	NA	NA	NA	Bacteria	Proteobacteria	Gammaproteobacteria	Burkholderiales	Comamonadaceae	Rhodoferax.42		13	0	0	0	0	110	341	0	0	0	156	532	0	0	0	0	0	0	0	102	0	0	0	0	0	0	0	0	0	0	0	0	0	0	0	0	53	0
ASV1333	No	NA	NA	NA	Bacteria	Planctomycetota	Planctomycetes	Pirellulales	Pirellulaceae	uncultured.189	uncultured_bacterium	7	18	0	81	0	0	0	96	0	242	0	0	36	70	0	0	4	0	0	0	0	0	0	0	33	16	87	78	74	0	0	8	10	34	82	0	0	77
ASV1334	No	NA	NA	NA	Bacteria	Proteobacteria	Gammaproteobacteria	Cellvibrionales	Halieaceae	clade.8	uncultured_bacterium	0	7	0	9	0	0	0	0	0	0	0	0	10	0	0	6	94	0	0	0	0	0	0	0	16	0	0	0	0	35	0	0	42	10	37	11	0	53
ASV1335	No	NA	NA	NA	Bacteria	Verrucomicrobiota	Verrucomicrobiae	Verrucomicrobiales	Verrucomicrobiaceae	uncultured.190	uncultured_soil	29	0	0	0	0	59	0	0	30	28	57	275	0	0	0	54	0	10	108	52	58	0	0	0	0	0	60	102	173	0	0	0	65	0	0	0	0	56
ASV1336	No	NA	NA	NA	Bacteria	Patescibacteria	Parcubacteria	Candidatus_Moranbacteria	Candidatus_Moranbacteria	Moranbacteria.1	uncultured_bacterium	12	20	0	37	0	9	0	61	13	33	0	0	32	274	0	58	0	0	0	0	0	0	0	0	57	0	0	0	0	0	0	36	11	56	11	0	0	34
ASV1337	No	NA	NA	NA	Bacteria	Proteobacteria	Gammaproteobacteria	Burkholderiales	Nitrosomonadaceae	MND1.12		0	0	0	0	0	0	18	0	0	0	0	38	0	0	0	0	0	0	9	50	0	0	0	0	0	0	0	0	0	0	0	0	0	0	0	0	43	0
ASV1338	No	NA	NA	NA	Bacteria	Proteobacteria	Gammaproteobacteria	Burkholderiales	Comamonadaceae	Rhodoferax.43		0	0	0	38	0	0	0	12	0	25	0	0	0	17	0	0	17	0	0	0	0	0	21	18	0	0	0	0	0	0	0	0	33	0	0	114	75	26
ASV1339	No	NA	NA	NA	Bacteria	Armatimonadota	Fimbriimonadia	Fimbriimonadales	Fimbriimonadaceae	Fimbriimonadaceae.2		0	0	0	0	0	0	24	0	7	28	0	0	0	0	0	0	0	0	0	6	21	0	0	0	0	0	0	14	37	0	0	0	0	0	20	0	0	10
ASV1340	No	NA	NA	NA	Bacteria	Bacteroidota	Bacteroidia	Chitinophagales	Chitinophagaceae	Terrimonas.11		18	0	0	0	0	0	0	127	140	31	0	0	122	191	0	17	91	0	0	0	0	0	0	0	166	0	0	0	0	17	13	172	130	244	0	90	0	53
ASV1341	No	NA	NA	NA	Bacteria	Acidobacteriota	Subgroup_22	Subgroup_22	Subgroup_22	22.3	uncultured_Holophaga	23	76	35	87	39	0	24	93	25	188	21	0	19	8	26	42	144	38	4	0	0	14	13	71	58	39	22	5	0	63	34	0	29	22	171	20	56	25
ASV1342	No	NA	NA	NA	Bacteria	Proteobacteria	Gammaproteobacteria	Burkholderiales	Comamonadaceae	Rhizobacter.28		0	0	0	0	0	0	0	0	0	0	0	0	0	0	0	0	0	0	0	0	0	0	0	0	0	0	0	0	0	0	0	0	0	14	0	0	0	0
ASV1343	No	NA	NA	NA	Bacteria	Proteobacteria	Alphaproteobacteria	Rhizobiales	Rhizobiales_Incertae_Sedis	uncultured.191		0	0	0	0	0	0	0	0	0	0	0	0	0	0	0	0	0	0	0	0	0	0	0	0	0	0	0	0	0	0	0	0	0	0	0	0	0	0
ASV1344	No	NA	NA	NA	Bacteria	Acidobacteriota	Blastocatellia	Blastocatellales	Blastocatellaceae	Aridibacter.2	uncultured_bacterium	0	0	0	0	0	0	0	0	0	30	0	0	23	0	0	0	0	0	0	0	0	0	0	0	0	0	0	0	0	12	0	0	0	0	12	0	0	14
ASV1345	No	NA	NA	NA	Bacteria	Proteobacteria	Gammaproteobacteria	Burkholderiales	Comamonadaceae	uncultured.192		0	18	0	0	0	52	36	54	0	27	0	0	0	0	0	12	0	0	0	12	0	0	0	0	0	0	0	88	126	0	0	0	0	21	0	0	0	32
ASV1346	No	NA	NA	NA	Bacteria	Proteobacteria	Gammaproteobacteria	Burkholderiales	Comamonadaceae	Polaromonas.24	uncultured_bacterium	20	0	0	0	0	33	0	31	0	0	0	28	0	0	0	11	0	0	81	0	0	16	0	8	0	35	92	36	125	0	0	0	0	0	0	0	32	0
ASV1347	No	NA	NA	NA	Bacteria	Cyanobacteria	Cyanobacteriia	Cyanobacteriales	Coleofasciculaceae	Ant-Ph58	uncultured_cyanobacterium	0	0	0	51	7	24	0	8	0	34	0	0	15	0	0	0	0	0	0	0	0	0	0	0	0	0	0	0	0	3	0	0	3	0	0	0	0	15
ASV1348	No	NA	NA	NA	Bacteria	Cyanobacteria	Cyanobacteriia	Leptolyngbyales	Leptolyngbyaceae	PCC-7430.3	uncultured_bacterium	0	450	145	156	103	53	0	0	207	0	0	0	43	0	0	68	144	0	0	0	0	0	0	0	296	0	40	0	0	14	51	382	261	52	23	57	0	132
ASV1349	No	NA	NA	NA	Bacteria	Proteobacteria	Gammaproteobacteria	Burkholderiales	Comamonadaceae	Rhizobacter.29		0	0	0	0	0	0	0	0	0	0	0	0	0	0	0	0	0	0	0	0	0	0	0	0	0	0	0	0	0	0	0	0	0	0	0	0	0	0
ASV1350	No	NA	NA	NA	Bacteria	Patescibacteria	Parcubacteria	Candidatus_Nomurabacteria	Candidatus_Nomurabacteria	Nomurabacteria.10	uncultured_bacterium	0	0	0	0	0	6	87	0	0	0	13	55	0	0	0	0	0	0	0	0	0	0	0	0	0	0	0	0	0	0	0	0	0	0	0	0	47	0
ASV1351	No	NA	NA	NA	Bacteria	Proteobacteria	Alphaproteobacteria	Caulobacterales	Caulobacteraceae	Brevundimonas		7	8	0	0	6	26	148	0	0	0	145	56	0	0	16	0	0	0	19	9	0	0	7	0	7	0	10	0	24	0	0	0	0	0	0	0	0	0
ASV1352	No	NA	NA	NA	Bacteria	Chloroflexi	P2-11E	P2-11E	P2-11E	P2-11E.1	uncultured_bacterium	114	15	117	14	111	0	0	29	0	71	0	12	0	0	19	28	0	0	0	0	28	33	55	27	0	56	27	0	12	0	175	0	0	0	0	0	36	0
ASV1353	No	NA	NA	NA	Bacteria	Bacteroidota	Bacteroidia	Chitinophagales	Chitinophagaceae	Segetibacter.6		0	0	0	0	0	0	0	0	0	0	0	0	0	0	0	0	0	0	0	0	0	0	0	0	0	0	0	0	0	0	0	0	0	0	0	0	0	0
ASV1354	No	NA	NA	NA	Bacteria	Bacteroidota	Bacteroidia	Chitinophagales	Chitinophagaceae	Flavisolibacter.4		0	0	0	0	0	0	0	0	0	0	0	0	0	0	0	0	0	0	0	0	0	0	0	0	0	0	0	0	0	0	0	0	0	0	0	0	0	0
ASV1355	No	NA	NA	NA	Bacteria	Proteobacteria	Gammaproteobacteria	Burkholderiales	Comamonadaceae	Rhodoferax.44		0	0	0	0	0	0	0	47	0	0	0	0	0	0	0	0	0	0	0	13	0	0	0	0	0	0	0	0	0	0	0	0	0	0	0	0	0	0
ASV1356	No	NA	NA	NA	Bacteria	Proteobacteria	Gammaproteobacteria	Burkholderiales	Comamonadaceae	Polaromonas.25		0	0	0	0	0	0	0	0	0	0	15	0	0	0	0	0	0	0	0	0	0	0	0	0	0	0	0	0	11	0	0	0	0	0	0	0	7	0
ASV1357	No	NA	NA	NA	Bacteria	Bacteroidota	Bacteroidia	Flavobacteriales	Flavobacteriaceae	Flavobacterium.51		0	0	0	0	0	0	0	0	0	0	0	0	0	0	0	32	0	0	0	0	0	0	0	0	0	0	0	0	0	0	0	0	20	0	0	109	0	0
ASV1358	No	NA	NA	NA	Bacteria	Proteobacteria	Gammaproteobacteria	Burkholderiales	Comamonadaceae	Rhodoferax.45		0	0	0	0	0	0	0	0	0	0	0	0	0	0	0	0	0	0	0	0	0	0	0	0	0	0	0	0	0	0	0	0	0	0	0	0	0	0
ASV1359	No	NA	NA	NA	Bacteria	Actinobacteriota	Acidimicrobiia	Microtrichales	Ilumatobacteraceae	uncultured.193	uncultured_bacterium	258	167	371	0	500	0	5	0	0	6	10	14	0	0	0	0	0	7	0	0	6	630	852	1401	0	63	52	27	10	0	185	0	0	0	0	0	9	0
ASV1360	No	NA	NA	NA	Bacteria	Bacteroidota	Bacteroidia	Chitinophagales	Chitinophagaceae	unknown.130		0	7	0	6	5	5	16	0	0	0	24	9	0	0	0	0	0	0	0	0	0	0	0	0	0	0	21	10	47	0	0	0	0	0	0	0	0	0
ASV1361	No	NA	NA	NA	Bacteria	Deinococcota	Deinococci	Deinococcales	Deinococcaceae	Deinococcus.2		183	50	88	0	52	0	0	5	0	0	0	0	0	0	0	0	0	0	0	0	0	0	6	0	0	36	16	0	25	0	7	0	0	0	0	0	0	0
ASV1362	No	NA	NA	NA	Bacteria	Gemmatimonadota	Gemmatimonadetes	Gemmatimonadales	Gemmatimonadaceae	Gemmatimonas.17		165	0	0	3	0	3	0	0	0	0	0	0	0	0	0	0	0	0	0	7	12	0	6	8	0	24	45	15	50	0	30	0	0	0	0	0	38	0
ASV1363	No	NA	NA	NA	Bacteria	Proteobacteria	Gammaproteobacteria	Burkholderiales	Comamonadaceae	Polaromonas.26		0	61	303	0	262	0	0	0	0	0	0	0	0	0	0	0	0	31	0	0	0	0	0	0	0	0	0	0	0	0	0	0	0	0	0	0	0	0
ASV1364	No	NA	NA	NA	Bacteria	Verrucomicrobiota	Verrucomicrobiae	Chthoniobacterales	Chthoniobacteraceae	Chthoniobacter.13	uncultured_Verrucomicrobia	0	0	0	0	0	0	0	0	0	0	0	0	0	0	0	0	0	0	0	0	0	0	0	0	0	0	0	0	0	0	0	0	0	0	0	0	0	0
ASV1365	No	NA	NA	NA	Bacteria	Proteobacteria	Alphaproteobacteria	Sphingomonadales	Sphingomonadaceae	Sphingopyxis.2		0	0	0	0	0	0	42	0	0	0	0	0	0	0	0	0	0	0	0	4	0	0	0	0	0	0	0	0	0	0	0	0	0	0	0	0	183	0
ASV1366	No	NA	NA	NA	Bacteria	Verrucomicrobiota	Verrucomicrobiae	Verrucomicrobiales	Rubritaleaceae	Luteolibacter.14	uncultured_bacterium	0	0	0	0	0	0	0	0	0	0	0	0	0	0	0	0	0	0	0	0	60	0	0	0	0	2	0	31	21	0	0	0	0	0	0	0	0	114
ASV1367	No	NA	NA	NA	Bacteria	Planctomycetota	Planctomycetes	Pirellulales	Pirellulaceae	Pirellula.24		0	0	0	0	0	0	0	0	0	0	0	0	0	0	0	0	0	0	0	0	0	0	0	0	0	0	0	0	0	0	0	0	0	0	0	0	0	0
ASV1368	No	NA	NA	NA	Bacteria	Verrucomicrobiota	Verrucomicrobiae	Pedosphaerales	Pedosphaeraceae	uncultured.194		0	0	0	0	0	0	85	0	0	0	38	213	20	44	26	0	249	16	33	55	0	0	0	0	32	0	0	289	44	0	80	26	74	69	93	0	47	31
ASV1369	No	NA	NA	NA	Bacteria	Proteobacteria	Alphaproteobacteria	Rhizobiales	Rhizobiaceae	Mesorhizobium.1		53	38	21	16	132	0	0	17	10	53	0	0	0	0	13	24	6	0	0	0	0	0	0	0	11	31	44	28	30	10	14	12	13	4	17	0	15	29
ASV1370	No	NA	NA	NA	Bacteria	Proteobacteria	Gammaproteobacteria	Burkholderiales	Comamonadaceae	Rhizobacter.30		0	182	292	0	243	0	0	0	0	24	0	0	0	0	47	36	0	0	0	0	0	0	0	0	0	0	0	0	0	0	0	0	0	0	0	0	0	0
ASV1371	No	NA	NA	NA	Bacteria	Bacteroidota	Bacteroidia	Chitinophagales	Chitinophagaceae	Ferruginibacter.25		14	181	68	83	119	49	0	108	403	75	0	0	49	138	34	73	71	26	0	0	36	0	0	0	284	0	0	87	77	124	49	204	107	179	173	69	0	234
ASV1372	No	NA	NA	NA	Bacteria	Verrucomicrobiota	Verrucomicrobiae	Pedosphaerales	Pedosphaeraceae	uncultured.195	metagenome	0	0	0	0	0	0	0	0	0	0	0	0	0	0	0	0	0	0	0	0	0	0	0	0	0	0	0	0	0	0	0	0	0	0	0	0	0	0
ASV1373	No	NA	NA	NA	Bacteria	Bacteroidota	Bacteroidia	Chitinophagales	uncultured	uncultured.196	uncultured_bacterium	0	0	0	0	0	0	0	0	0	0	0	0	0	0	0	0	0	0	0	0	0	0	0	0	0	0	0	0	0	0	0	0	0	0	0	0	0	0
ASV1374	No	NA	NA	NA	Bacteria	Bacteroidota	Bacteroidia	Flavobacteriales	Flavobacteriaceae	Flavobacterium.52		6	9	11	0	30	0	4	0	4	0	0	0	0	0	379	63	0	57	77	0	0	0	0	8	0	20	33	9	44	0	0	0	0	0	0	0	19	0
ASV1375	No	NA	NA	NA	Bacteria	Proteobacteria	Gammaproteobacteria	Burkholderiales	Oxalobacteraceae	unknown.131		0	0	0	0	0	0	0	0	0	0	0	0	0	0	0	0	0	0	0	0	164	0	0	0	0	0	0	0	0	0	42	0	5	0	0	0	30	0
ASV1376	No	NA	NA	NA	Bacteria	Bacteroidota	Bacteroidia	Flavobacteriales	Flavobacteriaceae	Flavobacterium.53		0	78	114	0	64	0	0	0	0	0	0	0	0	0	37	0	0	8	0	0	0	74	83	67	4	39	96	0	0	0	0	1	0	8	0	0	0	0
ASV1377	No	NA	NA	NA	Bacteria	Patescibacteria	Parcubacteria	Candidatus_Kaiserbacteria	Candidatus_Kaiserbacteria	Kaiserbacteria.9	uncultured_bacterium	0	0	0	0	0	0	0	117	6	18	0	0	25	12	0	9	0	0	0	0	0	0	0	0	0	0	0	0	0	6	0	10	5	21	19	0	0	0
ASV1378	No	NA	NA	NA	Bacteria	Proteobacteria	Gammaproteobacteria	Burkholderiales	Comamonadaceae	Caenimonas.4		0	0	0	0	0	0	0	0	0	0	0	0	0	0	0	0	0	0	0	0	0	0	0	0	0	0	0	0	0	0	0	0	0	0	0	0	0	0
ASV1379	No	NA	NA	NA	Bacteria	Proteobacteria	Gammaproteobacteria	Burkholderiales	Hydrogenophilaceae	Thiobacillus.12		0	0	0	0	0	0	77	0	0	0	87	0	0	0	0	0	0	0	0	0	0	0	0	0	0	0	0	0	0	0	0	0	0	0	0	0	0	0
ASV1380	No	NA	NA	NA	Bacteria	Proteobacteria	Gammaproteobacteria	Burkholderiales	Nitrosomonadaceae	Ellin6067.32	uncultured_bacterium	0	0	0	0	0	0	0	0	0	0	0	0	0	0	0	0	0	0	0	0	0	0	0	0	0	0	0	0	0	0	0	0	0	0	0	0	0	0
ASV1381	No	NA	NA	NA	Bacteria	Proteobacteria	Alphaproteobacteria	Sphingomonadales	Sphingomonadaceae	unknown.132		0	0	0	34	0	0	0	0	61	24	0	0	799	140	24	22	27	0	0	0	0	0	0	0	201	0	0	0	155	17	0	154	210	147	0	530	0	134
ASV1382	No	NA	NA	NA	Bacteria	Actinobacteriota	Thermoleophilia	Gaiellales	uncultured	uncultured.197		64	27	112	0	60	13	0	15	0	30	0	5	0	0	0	26	0	0	0	0	18	0	1	0	0	0	0	0	0	0	0	0	0	0	0	0	0	0
ASV1383	No	NA	NA	NA	Bacteria	Proteobacteria	Gammaproteobacteria	Burkholderiales	Comamonadaceae	uncultured.198		0	0	0	0	0	0	133	0	0	0	0	89	0	0	0	0	0	0	112	60	0	0	0	0	0	0	0	0	0	0	0	0	0	0	0	0	0	0
ASV1384	No	NA	NA	NA	Bacteria	Proteobacteria	Gammaproteobacteria	Burkholderiales	Comamonadaceae	Rhodoferax.46		0	0	0	0	0	0	0	0	0	0	0	0	0	0	0	0	0	15	0	58	0	0	0	0	0	0	0	0	0	0	0	0	0	0	0	0	0	0
ASV1385	No	NA	NA	NA	Bacteria	Proteobacteria	Gammaproteobacteria	CCM19a	CCM19a	CCM19a.2	uncultured_bacterium	0	13	0	12	0	0	22	21	0	0	0	0	19	46	17	19	16	0	0	10	0	0	0	0	36	0	0	0	0	15	0	0	0	15	39	14	0	47
ASV1386	No	NA	NA	NA	Bacteria	Actinobacteriota	Thermoleophilia	Gaiellales	uncultured	uncultured.199	uncultured_bacterium	0	12	0	31	0	0	0	13	0	25	0	0	25	0	0	0	0	0	0	0	0	0	0	0	0	0	0	0	0	0	0	0	0	3	0	6	218	0
ASV1387	No	NA	NA	NA	Bacteria	Cyanobacteria	Cyanobacteriia	Oxyphotobacteria_Incertae_Sedis	Unknown_Family	CYN64.1	uncultured_cyanobacterium	0	44	83	0	79	0	0	0	0	0	0	0	0	0	0	8	0	0	0	0	0	0	0	0	0	33	20	0	21	0	0	5	0	0	0	0	0	0
ASV1388	No	NA	NA	NA	Bacteria	Proteobacteria	Alphaproteobacteria	Sphingomonadales	Sphingomonadaceae	Novosphingobium.6		0	0	0	0	0	0	0	0	0	0	0	0	0	0	0	0	0	0	0	0	0	0	0	0	0	0	76	0	21	0	0	0	0	0	26	0	0	16
ASV1389	No	NA	NA	NA	Bacteria	Proteobacteria	Gammaproteobacteria	Burkholderiales	Nitrosomonadaceae	Ellin6067.33	uncultured_bacterium	0	0	0	0	0	0	0	0	0	0	0	0	0	0	0	0	0	0	0	0	0	0	0	0	0	0	0	0	0	0	0	0	0	0	0	0	0	0
ASV1390	No	NA	NA	NA	Bacteria	Patescibacteria	Gracilibacteria	Gracilibacteria	Gracilibacteria	Gracilibacteria.6	metagenome	0	0	0	0	0	0	0	15	0	0	0	0	0	0	0	0	0	0	0	0	0	0	0	0	36	0	0	0	0	0	3	9	0	0	0	0	0	0
ASV1391	No	NA	NA	NA	Bacteria	Proteobacteria	Gammaproteobacteria	Burkholderiales	Nitrosomonadaceae	Ellin6067.34	uncultured_bacterium	14	0	37	30	47	29	0	28	21	0	0	0	0	0	0	33	56	0	0	5	0	16	8	5	31	0	35	26	0	56	0	56	25	21	14	12	0	20
ASV1392	No	NA	NA	NA	Bacteria	Acidobacteriota	Blastocatellia	Blastocatellales	Blastocatellaceae	0001001-H03.1	uncultured_bacterium	0	36	76	0	99	0	0	0	0	0	0	0	0	0	0	25	0	0	0	0	0	0	0	0	0	18	0	0	0	0	0	0	0	0	0	0	42	0
ASV1393	No	NA	NA	NA	Bacteria	Proteobacteria	Gammaproteobacteria			unknown.133		0	0	0	0	0	0	0	23	0	0	0	0	0	72	0	0	0	0	0	0	0	0	0	0	0	0	0	0	0	26	0	0	0	0	115	0	0	18
ASV1394	No	NA	NA	NA	Bacteria	Bacteroidota	Bacteroidia	Flavobacteriales	Flavobacteriaceae	Flavobacterium.54		0	0	0	15	0	0	0	0	0	0	0	0	0	0	13	0	0	10	0	0	0	0	0	0	0	0	0	32	0	0	0	0	0	0	0	61	0	0
ASV1395	No	NA	NA	NA	Bacteria	Proteobacteria	Gammaproteobacteria	Burkholderiales	Comamonadaceae	Rhizobacter.31		0	0	0	0	0	0	0	0	0	0	0	11	0	0	0	0	0	0	0	0	0	0	0	0	0	0	0	0	0	0	0	0	0	0	0	0	0	0
ASV1396	No	NA	NA	NA	Bacteria	Patescibacteria	Gracilibacteria	Absconditabacteriales_(SR1)	Absconditabacteriales_(SR1)	(SR1)	uncultured_candidate	0	0	0	15	0	0	0	0	0	0	0	0	7	0	0	0	0	0	0	0	0	0	0	0	0	0	0	0	0	0	0	0	0	0	0	0	0	0
ASV1397	No	NA	NA	NA	Bacteria	Proteobacteria	Alphaproteobacteria	Rickettsiales	SM2D12	SM2D12.1	uncultured_bacterium	0	0	0	0	0	0	0	0	0	0	0	0	0	0	0	0	0	0	0	0	0	0	0	11	0	0	0	0	0	0	0	0	10	0	0	0	0	15
ASV1398	No	NA	NA	NA	Bacteria	Proteobacteria	Gammaproteobacteria	Burkholderiales	Oxalobacteraceae	Noviherbaspirillum.6	beta_proteobacterium	0	20	84	0	108	0	0	12	0	0	0	0	0	0	0	0	0	0	0	0	0	0	0	0	0	0	14	0	0	0	0	0	0	0	0	0	0	0
ASV1399	No	NA	NA	NA	Bacteria	Proteobacteria	Gammaproteobacteria	Burkholderiales	Gallionellaceae	Nitrotoga.9	uncultured_beta	0	0	0	0	0	0	0	0	0	0	0	0	0	0	0	0	0	0	0	0	0	0	0	0	0	0	0	0	0	0	0	0	0	0	0	0	0	0
ASV1400	No	NA	NA	NA	Bacteria	Proteobacteria	Alphaproteobacteria	Acetobacterales	Acetobacteraceae	Roseomonas.1	uncultured_bacterium	37	27	0	151	0	14	13	88	21	35	14	35	100	96	11	38	71	14	0	5	0	0	0	0	19	25	0	6	20	34	27	11	26	14	198	57	53	151
ASV1401	No	NA	NA	NA	Bacteria	Proteobacteria	Alphaproteobacteria	Rhizobiales	Rhodomicrobiaceae	Rhodomicrobium	uncultured_bacterium	0	0	0	0	0	0	0	0	0	0	0	0	0	0	0	0	0	0	0	0	0	0	0	0	0	0	0	0	0	0	0	0	0	0	5	0	0	0
ASV1402	No	NA	NA	NA	Bacteria	Proteobacteria	Alphaproteobacteria	Rhizobiales	Rhizobiales_Incertae_Sedis	Phreatobacter.3	uncultured_bacterium	0	6	0	50	0	12	0	27	62	0	0	0	46	75	0	0	26	0	0	0	0	0	0	0	52	0	0	0	0	17	0	103	0	30	18	0	0	43
ASV1403	No	NA	NA	NA	Bacteria	Patescibacteria	Saccharimonadia	Saccharimonadales	Saccharimonadales	Saccharimonadales.5	uncultured_bacterium	0	0	0	0	0	0	0	0	0	0	0	0	0	0	0	0	15	0	0	0	0	0	0	0	0	0	0	0	0	6	0	0	20	0	58	0	0	43
ASV1404	No	NA	NA	NA	Bacteria	Proteobacteria	Gammaproteobacteria	Ga0077536	Ga0077536	Ga0077536.4		30	100	28	0	69	0	0	31	0	22	0	0	19	126	76	66	0	126	0	14	0	0	12	0	38	52	0	35	0	0	0	0	0	18	0	0	56	49
ASV1405	No	NA	NA	NA	Bacteria	Bacteroidota	Bacteroidia	Flavobacteriales	Flavobacteriaceae	Flavobacterium.55		0	0	0	0	0	0	0	0	2	0	0	0	0	0	0	0	6	0	0	0	0	0	0	0	1	0	0	0	0	0	0	2	0	0	0	0	0	0
ASV1406	No	NA	NA	NA	Bacteria	Proteobacteria	Gammaproteobacteria	Burkholderiales	Chitinibacteraceae	Deefgea	Deefgea_sp.	8	5	4	0	0	4	7	47	0	7	0	0	0	22	4	0	0	0	0	0	0	0	0	0	8	0	7	0	0	9	0	6	14	0	3	11	0	15
ASV1407	No	NA	NA	NA	Bacteria	Acidobacteriota	Blastocatellia	Blastocatellales	Blastocatellaceae	Blastocatella.7		14	54	190	0	186	0	0	0	28	8	0	0	0	0	0	0	11	0	0	0	0	0	0	0	29	60	43	0	0	0	0	0	0	39	0	0	0	0
ASV1408	No	NA	NA	NA	Bacteria	Verrucomicrobiota	Verrucomicrobiae	Chthoniobacterales	Chthoniobacteraceae	Udaeobacter.4		11	161	321	0	266	0	0	0	0	0	0	0	0	0	0	54	0	8	0	0	0	0	0	0	0	20	22	0	49	0	0	0	0	0	0	0	13	9
ASV1409	No	NA	NA	NA	Bacteria	Proteobacteria	Gammaproteobacteria			unknown.134		0	0	0	0	0	0	0	0	0	0	0	0	0	0	0	0	0	0	0	0	0	0	0	0	0	0	0	0	0	0	0	0	0	0	0	0	0	0
ASV1410	No	NA	NA	NA	Bacteria	Acidobacteriota	Vicinamibacteria	Vicinamibacterales	uncultured	uncultured.200		0	53	0	0	0	0	0	0	0	0	0	0	33	0	0	33	0	0	0	0	0	0	0	0	0	0	0	0	0	0	0	0	0	0	0	15	134	10
ASV1411	No	NA	NA	NA	Bacteria	Planctomycetota	Planctomycetes	Planctomycetales	uncultured	uncultured.201	uncultured_bacterium	0	0	0	0	0	0	0	29	0	34	0	0	0	47	0	0	0	0	0	0	0	0	0	0	0	0	0	0	0	0	0	0	0	0	0	0	61	0
ASV1412	No	NA	NA	NA	Bacteria	Proteobacteria	Gammaproteobacteria	Burkholderiales	Oxalobacteraceae	Massilia.7		0	0	15	0	0	0	0	0	0	0	0	0	0	0	0	0	0	0	0	0	0	0	0	0	0	0	0	0	0	0	0	0	0	0	0	0	0	0
ASV1413	No	NA	NA	NA	Bacteria	Bacteroidota	Bacteroidia	Flavobacteriales	Flavobacteriaceae	Flavobacterium.56		57	0	0	0	0	0	0	0	0	0	5	0	0	0	0	0	0	0	0	0	0	0	0	0	0	0	0	0	0	0	0	0	0	0	0	0	0	0
ASV1414	No	NA	NA	NA	Bacteria	Cyanobacteria	Cyanobacteriia	Leptolyngbyales	Leptolyngbyaceae	PCC-7430.4	uncultured_bacterium	0	0	0	30	0	15	0	17	0	12	0	0	45	0	0	66	0	0	0	0	0	0	0	0	0	0	0	0	0	0	0	0	0	0	0	0	0	46
ASV1415	No	NA	NA	NA	Bacteria	Actinobacteriota	Acidimicrobiia	Microtrichales	Ilumatobacteraceae	group.23		0	0	0	0	0	46	129	0	0	0	42	133	4	0	0	0	0	0	0	34	0	0	3	5	0	0	0	7	16	0	0	0	0	0	0	0	191	0
ASV1416	No	NA	NA	NA	Bacteria	Proteobacteria	Gammaproteobacteria	Burkholderiales	Nitrosomonadaceae	MND1.13		0	0	0	0	0	0	0	0	0	0	0	0	0	0	0	0	0	0	0	0	0	0	0	0	0	0	0	0	0	0	0	0	0	0	0	0	0	0
ASV1417	No	NA	NA	NA	Bacteria	Proteobacteria	Gammaproteobacteria	Burkholderiales	Nitrosomonadaceae	Ellin6067.35		308	127	174	295	178	69	0	150	0	391	33	0	47	62	130	96	21	54	15	0	83	23	34	0	25	164	162	54	133	17	155	0	8	0	66	0	187	54
ASV1418	No	NA	NA	NA	Bacteria	Acidobacteriota	Blastocatellia	Blastocatellales	Blastocatellaceae	Aridibacter.3	uncultured_bacterium	161	0	77	0	36	0	0	0	0	0	0	0	0	0	0	0	0	0	0	0	0	0	0	0	0	0	0	0	0	0	0	0	0	0	0	0	0	0
ASV1419	No	NA	NA	NA	Bacteria	Proteobacteria	Gammaproteobacteria	Burkholderiales	Oxalobacteraceae	Massilia.8		0	0	0	0	0	0	0	0	0	0	56	0	0	0	0	0	0	0	0	101	0	0	0	0	0	0	0	0	0	0	0	0	0	0	0	0	0	0
ASV1420	No	NA	NA	NA	Bacteria	Proteobacteria	Alphaproteobacteria	Rhodobacterales	Rhodobacteraceae	Defluviimonas.1	uncultured_bacterium	0	0	0	0	0	0	0	13	25	0	0	0	0	39	0	0	0	0	0	0	0	0	0	0	19	0	54	19	26	14	27	39	0	14	67	0	0	34
ASV1421	No	NA	NA	NA	Bacteria	Verrucomicrobiota	Verrucomicrobiae	Pedosphaerales	Pedosphaeraceae	DEV114	uncultured_bacterium	0	0	0	0	0	0	0	0	0	17	0	0	0	0	0	0	0	0	0	0	0	0	0	0	0	0	3	10	15	0	0	0	0	11	0	0	0	0
ASV1422	No	NA	NA	NA	Bacteria	Proteobacteria	Gammaproteobacteria	Acidiferrobacterales	Acidiferrobacteraceae	Sulfurifustis.5		0	0	0	0	0	0	0	0	0	0	0	0	0	0	0	0	0	0	0	0	0	0	0	0	0	0	0	0	0	0	0	0	0	0	0	0	0	0
ASV1423	No	NA	NA	NA	Bacteria	Actinobacteriota	Actinobacteria	Micrococcales	Intrasporangiaceae	Oryzihumus.2	uncultured_bacterium	0	14	0	0	0	0	0	0	0	0	0	0	0	0	0	0	0	0	0	0	0	0	0	0	0	0	0	0	0	0	0	0	0	0	0	0	0	0
ASV1424	No	NA	NA	NA	Bacteria	Proteobacteria	Gammaproteobacteria	Burkholderiales	Rhodocyclaceae	Sulfuritalea.2		0	0	0	0	0	0	0	0	0	0	0	0	0	0	0	0	0	0	0	0	0	0	0	0	0	0	0	0	0	0	0	0	0	0	0	0	0	0
ASV1425	No	NA	NA	NA	Bacteria	Proteobacteria	Alphaproteobacteria	Acetobacterales	Acetobacteraceae	Acidiphilium	uncultured_bacterium	0	0	0	0	0	0	0	0	0	0	0	10	0	0	0	0	0	0	0	28	0	0	0	0	0	0	0	0	0	0	4	0	0	0	0	0	0	0
ASV1426	Yes	UP	Otemma	Glacier-Fed	Bacteria	Proteobacteria	Alphaproteobacteria	Caulobacterales	Caulobacteraceae	unknown.135		32	56	67	0	56	32	40	37	39	18	44	66	0	61	52	15	20	0	69	68	45	220	173	204	21	38	307	17	28	0	153	0	0	32	0	0	25	0
ASV1427	No	NA	NA	NA	Bacteria	Armatimonadota	Armatimonadia	Armatimonadales	Armatimonadales	Armatimonadales.3	uncultured_bacterium	0	4	0	11	0	0	0	0	8	0	0	0	264	0	0	0	0	0	0	0	0	0	0	0	3	0	0	0	0	0	9	0	0	0	0	0	0	0
ASV1428	No	NA	NA	NA	Bacteria	Proteobacteria	Gammaproteobacteria	Burkholderiales	Comamonadaceae	uncultured.202		0	0	0	0	0	31	929	0	0	0	532	945	0	0	0	0	0	0	635	671	0	127	136	251	0	0	0	0	0	0	72	0	0	0	0	0	287	0
ASV1429	No	NA	NA	NA	Bacteria	Acidobacteriota	Blastocatellia	Pyrinomonadales	Pyrinomonadaceae	RB41.5		0	0	0	0	0	0	0	0	10	5	0	0	0	0	0	0	0	0	0	0	0	0	0	0	20	0	0	0	0	0	0	0	0	13	12	12	14	10
ASV1430	No	NA	NA	NA	Bacteria	Proteobacteria	Gammaproteobacteria	Burkholderiales	Burkholderiaceae	Limnobacter.1	Limnobacter_sp.	0	0	0	0	0	4	0	0	0	0	0	0	0	0	0	0	0	0	0	0	0	0	0	0	0	0	0	0	0	0	0	0	0	0	0	0	0	0
ASV1431	No	NA	NA	NA	Bacteria	Proteobacteria	Alphaproteobacteria	Rhizobiales	KF-JG30-B3	KF-JG30-B3		0	0	0	0	0	0	0	0	0	27	0	0	0	0	0	0	0	0	0	0	0	0	0	0	0	0	0	0	0	0	0	0	0	0	0	0	0	0
ASV1432	No	NA	NA	NA	Bacteria	Acidobacteriota	Subgroup_22	Subgroup_22	Subgroup_22	22.4	uncultured_bacterium	0	0	0	0	0	0	0	0	8	0	0	0	0	30	0	0	7	0	0	0	0	0	0	0	8	0	0	0	0	24	0	0	0	8	187	0	0	22
ASV1433	No	NA	NA	NA	Bacteria	Proteobacteria	Gammaproteobacteria	Burkholderiales	TRA3-20	TRA3-20.8		0	6	0	86	0	35	68	6	0	1	36	102	20	36	13	16	0	44	25	31	0	0	0	0	0	0	3	37	33	0	0	0	0	0	0	0	0	19
ASV1434	No	NA	NA	NA	Bacteria	Proteobacteria	Alphaproteobacteria	Rhizobiales	Hyphomicrobiaceae	Hyphomicrobium.17		0	45	75	0	196	0	0	0	0	0	0	0	0	0	0	0	0	0	0	0	0	0	0	0	0	12	0	0	0	0	13	0	0	0	0	0	0	0
ASV1435	No	NA	NA	NA	Bacteria	Proteobacteria	Gammaproteobacteria	Burkholderiales	Nitrosomonadaceae	Ellin6067.36	uncultured_beta	0	0	0	0	0	0	0	0	0	0	25	39	0	0	0	0	0	0	0	0	0	51	101	89	0	0	0	0	0	0	0	0	0	0	0	0	17	0
ASV1436	No	NA	NA	NA	Bacteria	Proteobacteria	Gammaproteobacteria	Xanthomonadales		unknown.136		0	0	0	0	0	0	0	0	0	0	0	0	24	17	0	0	16	0	0	0	5	0	0	0	9	0	0	23	22	9	0	0	13	15	16	0	0	18
ASV1437	No	NA	NA	NA	Bacteria	Proteobacteria	Gammaproteobacteria	Burkholderiales	Comamonadaceae	Rhizobacter.32		0	0	0	0	17	0	0	0	29	0	0	0	0	0	0	0	0	0	0	0	0	0	0	0	78	0	0	0	0	0	29	38	0	37	0	0	0	53
ASV1438	No	NA	NA	NA	Bacteria	Proteobacteria	Alphaproteobacteria	Sphingomonadales	Sphingomonadaceae	Parablastomonas	uncultured_bacterium	1	2	0	0	0	6	94	0	0	0	42	65	0	0	0	0	0	2	2	11	0	166	169	213	0	7	2	0	0	0	12	0	0	0	0	0	85	0
ASV1439	No	NA	NA	NA	Bacteria	Proteobacteria	Alphaproteobacteria	Sphingomonadales	Sphingomonadaceae	Sphingomonas.10		0	0	0	0	0	0	0	0	0	0	0	0	0	0	0	0	0	0	0	0	0	0	0	0	0	0	0	0	0	0	0	0	0	0	0	0	0	0
ASV1440	No	NA	NA	NA	Bacteria	Bacteroidota	Bacteroidia	Bacteroidales	Prolixibacteraceae	BSV13.1		0	0	0	0	0	0	0	10	0	0	0	0	29	0	0	0	0	0	0	0	0	0	0	0	0	0	0	0	0	0	0	0	0	0	0	0	0	0
ASV1441	No	NA	NA	NA	Bacteria	Bacteroidota	Bacteroidia	Flavobacteriales	Flavobacteriaceae	Flavobacterium.57	Flavobacterium_psychrophilum	0	194	135	48	107	158	12	125	0	58	0	0	57	0	35	0	0	35	11	0	0	0	0	0	0	68	350	12	0	0	0	0	0	0	0	0	0	0
ASV1442	No	NA	NA	NA	Bacteria	Proteobacteria	Alphaproteobacteria	Rhodobacterales	Rhodobacteraceae	Rhodobacter.6		0	0	0	0	0	15	293	0	0	0	178	493	0	0	0	0	0	0	0	22	0	0	0	0	0	0	0	0	0	0	18	0	0	0	0	0	0	0
ASV1443	No	NA	NA	NA	Bacteria	Proteobacteria	Gammaproteobacteria	Xanthomonadales	Xanthomonadaceae	Lysobacter.1	Lysobacter_sp.	0	0	0	0	0	0	0	0	0	0	0	0	0	0	0	0	0	0	34	0	0	0	0	0	0	0	0	0	0	0	0	0	0	0	0	0	0	0
ASV1444	No	NA	NA	NA	Bacteria	Planctomycetota	Planctomycetes	Planctomycetales	Schlesneriaceae	Schlesneria.4		0	0	0	0	0	0	0	0	0	0	0	0	0	0	0	0	0	0	0	0	0	0	0	0	0	0	0	0	0	0	0	0	0	0	0	0	0	0
ASV1445	No	NA	NA	NA	Bacteria	Proteobacteria	Gammaproteobacteria	Burkholderiales	Gallionellaceae	Nitrotoga.10	uncultured_bacterium	0	0	0	0	0	0	0	0	0	0	0	0	0	0	0	0	0	0	0	0	0	0	0	0	0	0	0	0	0	0	0	0	0	0	0	0	0	0
ASV1446	No	NA	NA	NA	Bacteria	Proteobacteria	Gammaproteobacteria	Burkholderiales	Comamonadaceae	Rhodoferax.47		0	0	0	0	0	0	0	0	0	0	0	0	0	0	38	0	0	0	0	0	0	0	0	0	0	0	0	0	0	0	0	0	0	10	0	0	0	0
ASV1447	No	NA	NA	NA	Bacteria	Myxococcota	Myxococcia	Myxococcales	Anaeromyxobacteraceae	Anaeromyxobacter		0	0	0	0	0	0	0	0	0	0	0	3	0	0	0	0	0	0	0	0	0	0	0	0	0	0	0	0	0	0	0	0	0	0	0	0	0	0
ASV1448	No	NA	NA	NA	Bacteria	Bacteroidota	Bacteroidia	Cytophagales	Microscillaceae	Chryseolinea	uncultured_bacterium	0	0	0	0	0	0	0	0	0	0	0	0	0	0	0	0	0	0	0	0	0	0	0	0	5	0	0	0	0	0	0	0	0	9	12	0	0	13
ASV1449	No	NA	NA	NA	Bacteria	Bacteroidota	Bacteroidia	Chitinophagales	Saprospiraceae	uncultured.203	uncultured_bacterium	0	0	0	0	0	0	0	0	0	0	0	0	0	0	0	0	0	0	0	0	0	0	0	0	0	0	0	0	0	0	0	0	0	0	0	0	0	0
ASV1450	No	NA	NA	NA	Bacteria	Bacteroidota	Bacteroidia	Cytophagales	Spirosomaceae	Fibrella	uncultured_bacterium	0	0	13	4	6	7	4	0	0	0	4	0	0	0	0	5	0	0	0	0	0	0	0	0	0	0	0	0	0	0	0	0	0	0	0	0	0	0
ASV1451	No	NA	NA	NA	Bacteria	Proteobacteria	Gammaproteobacteria	Burkholderiales	Comamonadaceae	Rhodoferax.48		0	0	0	20	0	0	15	0	0	0	0	14	0	0	0	0	0	0	0	0	0	0	0	0	0	0	0	0	22	0	0	0	0	0	0	0	0	0
ASV1452	No	NA	NA	NA	Bacteria	Planctomycetota	Planctomycetes	Gemmatales	Gemmataceae	Fimbriiglobus.4	uncultured_planctomycete	0	0	0	0	0	26	33	0	0	0	61	181	0	0	0	0	15	0	50	46	23	0	0	0	13	0	0	18	54	15	0	19	0	10	0	12	92	10
ASV1453	No	NA	NA	NA	Bacteria	Chloroflexi	KD4-96	KD4-96	KD4-96	KD4-96.5		0	0	0	0	0	0	43	0	0	0	0	11	0	0	0	0	0	0	25	77	4	0	0	0	0	0	0	0	0	0	10	0	0	0	0	0	0	0
ASV1454	No	NA	NA	NA	Bacteria	Planctomycetota	Planctomycetes	Planctomycetales	Rubinisphaeraceae	uncultured.204		0	0	0	0	0	0	0	31	29	0	0	0	31	0	0	0	0	0	0	0	0	0	0	0	0	0	0	0	0	33	0	42	40	45	202	0	0	47
ASV1455	No	NA	NA	NA	Bacteria	Planctomycetota	Phycisphaerae	Tepidisphaerales	WD2101_soil_group	group.24		0	0	10	0	12	0	0	0	0	0	0	0	0	0	0	0	0	0	0	0	0	0	0	0	0	0	0	0	0	0	0	0	0	0	0	0	0	0
ASV1456	No	NA	NA	NA	Bacteria	Bacteroidota	Bacteroidia	Chitinophagales	Chitinophagaceae	Terrimonas.12		0	0	0	0	0	0	0	0	0	0	0	0	0	0	0	0	0	0	0	0	0	0	0	0	0	0	0	0	0	0	0	0	0	0	0	0	0	0
ASV1457	No	NA	NA	NA	Bacteria	Gemmatimonadota	Gemmatimonadetes	Gemmatimonadales	Gemmatimonadaceae	unknown.137		3	22	0	50	0	0	14	29	0	29	0	0	20	16	17	22	0	16	0	0	0	0	0	0	0	0	0	0	0	7	0	0	0	0	0	12	128	0
ASV1458	No	NA	NA	NA	Bacteria	Proteobacteria	Gammaproteobacteria	Xanthomonadales	Xanthomonadaceae	Thermomonas.1		0	0	0	0	0	0	0	0	0	0	28	9	0	0	0	0	0	0	0	0	0	0	0	0	0	0	17	21	29	0	0	0	0	0	0	0	0	0
ASV1459	No	NA	NA	NA	Bacteria	Proteobacteria	Gammaproteobacteria	Burkholderiales	Comamonadaceae	unknown.138		0	0	0	0	0	0	0	0	0	0	0	0	0	0	0	0	0	0	0	0	0	0	0	0	0	0	0	0	0	0	0	0	0	0	0	0	0	0
ASV1460	No	NA	NA	NA	Bacteria	Verrucomicrobiota	Verrucomicrobiae	Pedosphaerales	Pedosphaeraceae	Pedosphaeraceae.2		0	0	0	0	0	0	0	0	0	0	0	25	0	0	0	0	0	0	0	0	0	0	0	0	0	0	0	0	0	0	0	0	0	0	0	0	0	0
ASV1461	No	NA	NA	NA	Bacteria	Proteobacteria	Gammaproteobacteria	Burkholderiales	Comamonadaceae	Leptothrix.18		0	0	0	84	0	30	0	79	65	33	0	0	95	116	0	67	48	0	0	0	0	0	0	0	44	0	0	0	0	31	21	99	59	40	22	0	0	190
ASV1462	No	NA	NA	NA	Bacteria	Proteobacteria	Gammaproteobacteria	Burkholderiales	Comamonadaceae	unknown.139		0	0	0	0	0	0	0	0	0	0	0	0	0	0	0	0	0	0	0	0	0	0	0	0	0	0	27	0	0	0	0	0	0	0	0	0	0	0
ASV1463	No	NA	NA	NA	Bacteria	Gemmatimonadota	Gemmatimonadetes	Gemmatimonadales	Gemmatimonadaceae	uncultured.205		0	20	0	0	0	45	110	0	0	0	101	265	0	0	21	0	0	0	16	211	0	0	0	0	0	0	0	0	0	0	0	0	0	0	0	0	97	0
ASV1464	No	NA	NA	NA	Bacteria	Proteobacteria	Gammaproteobacteria	Burkholderiales	Methylophilaceae	Methylotenera.39		0	91	65	0	45	0	0	0	0	0	0	0	0	0	43	0	0	0	0	0	41	0	0	0	0	59	205	62	82	0	0	0	0	0	0	0	0	0
ASV1465	No	NA	NA	NA	Bacteria	Proteobacteria	Alphaproteobacteria	uncultured	uncultured	uncultured.206	uncultured_bacterium	0	0	0	0	0	0	0	0	0	0	0	0	0	0	0	0	0	0	0	0	0	0	0	0	0	0	0	0	0	0	0	0	0	0	0	0	0	0
ASV1466	No	NA	NA	NA	Bacteria	Proteobacteria	Alphaproteobacteria	Rhodobacterales	Rhodobacteraceae	Pseudorhodobacter.13		0	0	0	0	0	0	0	0	0	0	0	0	0	0	0	0	0	0	0	0	0	0	0	0	0	0	0	0	0	0	0	0	0	0	0	0	0	0
ASV1467	No	NA	NA	NA	Bacteria	Proteobacteria	Gammaproteobacteria	Burkholderiales	Nitrosomonadaceae	Ellin6067.37		45	0	0	0	0	0	13	12	0	0	0	0	0	0	0	0	0	0	0	11	31	0	0	0	0	114	95	53	134	0	0	0	0	0	0	16	0	0
ASV1468	No	NA	NA	NA	Bacteria	Verrucomicrobiota	Verrucomicrobiae	Pedosphaerales	Pedosphaeraceae	DEV008.1	metagenome	0	0	0	0	0	0	0	0	0	0	0	0	0	0	0	0	0	0	0	0	0	0	0	0	0	0	0	0	0	0	0	0	0	0	0	0	0	0
ASV1469	No	NA	NA	NA	Bacteria	Planctomycetota	Planctomycetes	Pirellulales	Pirellulaceae	Pirellula.25	uncultured_soil	0	0	0	0	0	0	0	0	0	0	0	0	0	0	0	0	0	0	0	0	0	0	0	0	0	0	0	0	0	0	0	0	0	0	0	0	0	0
ASV1470	No	NA	NA	NA	Bacteria	Patescibacteria	Saccharimonadia	Saccharimonadales	LWQ8	LWQ8.5	uncultured_Candidatus	0	0	0	0	0	0	11	0	0	0	0	0	0	0	0	0	0	0	0	0	0	0	0	0	0	0	0	8	12	0	0	0	0	0	0	0	0	0
ASV1471	No	NA	NA	NA	Bacteria	Myxococcota	Myxococcia	Myxococcales	Myxococcaceae	uncultured.207	uncultured_delta	20	31	18	33	58	9	26	31	28	33	8	32	13	42	9	15	15	23	16	40	51	31	35	47	38	69	46	40	55	12	7	8	7	61	47	10	16	43
ASV1472	No	NA	NA	NA	Bacteria	MBNT15	MBNT15	MBNT15	MBNT15	MBNT15.1	uncultured_prokaryote	0	0	0	0	0	0	0	0	0	0	0	0	0	0	0	0	0	0	0	0	0	0	0	0	0	0	0	0	0	0	0	0	0	0	0	0	0	0
ASV1473	No	NA	NA	NA	Bacteria	Proteobacteria	Gammaproteobacteria	Burkholderiales	Comamonadaceae	unknown.140		0	0	0	10	0	0	0	0	0	0	0	0	0	0	0	0	14	0	0	0	0	0	0	0	0	0	0	0	0	0	0	50	54	0	74	0	0	72
ASV1474	Yes	UP	Val Roseg	Tributary	Bacteria	Proteobacteria	Gammaproteobacteria	Burkholderiales	Comamonadaceae	unknown.141		0	0	0	0	0	0	0	0	0	0	0	0	0	0	0	0	0	0	0	0	0	0	0	0	0	0	0	0	0	0	0	0	0	0	0	0	0	0
ASV1475	No	NA	NA	NA	Bacteria	Proteobacteria	Alphaproteobacteria	Rhodobacterales	Rhodobacteraceae	unknown.142		0	20	17	13	0	0	0	19	0	0	0	0	0	0	0	19	0	0	0	44	0	0	0	0	0	0	154	71	103	15	0	0	0	11	42	29	0	66
ASV1476	No	NA	NA	NA	Bacteria	Planctomycetota	Phycisphaerae	Tepidisphaerales	WD2101_soil_group	group.25	uncultured_bacterium	0	23	0	906	0	0	0	97	12	129	0	0	106	54	9	54	87	0	0	0	0	0	0	0	21	0	0	0	0	137	10	29	80	11	327	0	0	141
ASV1477	No	NA	NA	NA	Bacteria	Acidobacteriota	Vicinamibacteria	Vicinamibacterales	uncultured	uncultured.208		0	0	0	47	21	0	0	63	0	98	0	0	9	18	29	40	0	11	0	0	0	0	0	0	0	0	0	0	0	0	97	0	0	0	18	30	0	59
ASV1478	No	NA	NA	NA	Bacteria	Planctomycetota	Planctomycetes	Pirellulales	Pirellulaceae	Rhodopirellula.2		0	0	0	0	0	0	0	0	7	12	0	0	0	0	9	32	56	0	0	0	0	0	0	0	25	0	0	0	11	30	0	106	35	73	0	0	0	50
ASV1479	No	NA	NA	NA	Bacteria	Chloroflexi	KD4-96	KD4-96	KD4-96	KD4-96.6	uncultured_bacterium	123	0	36	35	65	0	0	0	0	38	0	0	0	18	25	57	0	0	0	0	0	0	0	0	0	0	17	0	26	0	112	0	0	0	34	82	42	48
ASV1480	No	NA	NA	NA	Bacteria	Gemmatimonadota	Gemmatimonadetes	Gemmatimonadales	Gemmatimonadaceae	Gemmatimonas.18	uncultured_soil	11	98	83	0	90	22	0	9	0	0	0	7	0	0	7	22	0	22	8	0	0	0	0	0	0	69	68	40	104	0	0	0	0	0	0	0	0	0
ASV1481	No	NA	NA	NA	Bacteria	Proteobacteria	Gammaproteobacteria	Burkholderiales	Alcaligenaceae	Parvibium.2	uncultured_bacterium	0	0	0	42	0	0	0	0	0	20	0	0	204	0	3	0	0	0	0	0	0	0	0	0	0	0	0	0	0	0	0	0	0	7	0	0	0	0
ASV1482	No	NA	NA	NA	Bacteria	Planctomycetota	Planctomycetes	Planctomycetales	Schlesneriaceae	Schlesneria.5		0	0	0	0	0	0	0	0	0	0	0	0	0	0	0	0	17	0	0	0	0	0	0	0	14	0	0	0	0	0	0	0	0	11	0	0	0	0
ASV1483	No	NA	NA	NA	Bacteria	Proteobacteria	Gammaproteobacteria	Burkholderiales	Comamonadaceae	Rhodoferax.49		0	0	0	0	0	31	101	0	0	0	45	146	0	0	71	41	21	38	143	284	15	0	0	0	0	0	0	0	10	0	0	0	54	0	0	0	27	40
ASV1484	No	NA	NA	NA	Bacteria	Bacteroidota	Bacteroidia	Cytophagales		unknown.143		0	20	0	0	0	0	0	12	0	0	0	0	0	0	9	65	284	0	0	0	255	0	0	0	0	0	0	14	0	0	0	0	0	0	0	0	0	0
ASV1485	No	NA	NA	NA	Bacteria	Proteobacteria	Gammaproteobacteria	Burkholderiales	Sulfuricellaceae	Sulfurirhabdus.1	uncultured_bacterium	0	0	0	0	0	0	0	0	0	0	0	0	0	0	0	0	0	0	0	0	0	0	0	0	0	0	0	0	0	0	0	0	0	0	0	0	0	0
ASV1486	No	NA	NA	NA	Bacteria	Proteobacteria	Gammaproteobacteria	Burkholderiales	Nitrosomonadaceae	IS-44.8	metagenome	99	65	0	226	0	26	0	251	130	422	0	0	235	335	68	106	187	65	0	0	33	0	0	0	139	20	36	83	95	245	13	136	139	208	695	0	0	184
ASV1487	No	NA	NA	NA	Bacteria	Actinobacteriota	Actinobacteria	Frankiales	Sporichthyaceae	unknown.144		0	0	0	122	0	14	0	35	0	30	0	0	51	28	43	41	55	66	0	0	35	0	0	0	22	0	32	68	37	37	0	22	76	0	39	25	0	49
ASV1488	No	NA	NA	NA	Bacteria	Proteobacteria	Alphaproteobacteria	Sphingomonadales	Sphingomonadaceae	unknown.145		0	0	0	0	0	0	0	0	0	0	0	0	0	0	0	0	0	0	0	0	0	0	0	0	0	0	0	0	0	0	15	0	0	0	0	0	0	0
ASV1489	No	NA	NA	NA	Bacteria	Verrucomicrobiota	Verrucomicrobiae	Verrucomicrobiales	Rubritaleaceae	Luteolibacter.15	uncultured_bacterium	16	0	0	0	0	0	0	0	0	0	0	0	0	0	9	0	0	32	0	0	0	0	15	0	0	0	0	0	0	0	0	0	0	0	0	0	0	0
ASV1490	No	NA	NA	NA	Bacteria	Deinococcota	Deinococci	Deinococcales	Deinococcaceae	Deinococcus.3	Deinococcus_koreensis	0	0	10	11	0	0	0	0	13	9	0	0	0	0	5	0	0	0	0	0	9	0	0	0	4	6	29	21	6	0	0	0	0	0	0	0	14	7
ASV1491	No	NA	NA	NA	Bacteria	Planctomycetota	Planctomycetes	Gemmatales	Gemmataceae	Gemmata.6	uncultured_bacterium	0	0	0	0	0	0	0	0	0	0	26	56	0	0	0	0	0	0	0	0	0	75	78	47	0	0	0	0	0	0	0	0	0	0	0	0	0	0
ASV1492	No	NA	NA	NA	Bacteria	Planctomycetota	Pla4_lineage	Pla4_lineage	Pla4_lineage	lineage.3	metagenome	0	0	0	0	0	0	0	0	0	0	0	0	0	0	0	0	0	0	0	0	0	0	0	0	0	0	0	0	0	0	0	0	0	0	0	0	0	0
ASV1493	No	NA	NA	NA	Bacteria	Proteobacteria	Gammaproteobacteria	Burkholderiales	Comamonadaceae	Rhodoferax.50		0	0	0	0	0	0	0	0	0	0	38	0	0	0	0	0	0	0	0	49	195	0	0	0	0	0	0	0	0	0	0	0	0	0	0	0	21	0
ASV1494	No	NA	NA	NA	Bacteria	Proteobacteria	Gammaproteobacteria	Burkholderiales	Comamonadaceae	Leptothrix.19		0	0	0	0	0	0	0	0	0	0	0	0	0	0	0	0	0	0	0	0	0	0	0	0	0	0	0	0	31	0	0	0	0	0	0	0	0	0
ASV1495	No	NA	NA	NA	Bacteria	Armatimonadota	Fimbriimonadia	Fimbriimonadales	Fimbriimonadaceae	Fimbriimonadaceae.3		10	13	24	0	0	12	0	81	0	5	0	0	23	73	15	36	39	24	0	0	0	0	0	0	15	7	0	0	0	21	10	19	17	68	22	29	0	133
ASV1496	No	NA	NA	NA	Bacteria	Proteobacteria	Gammaproteobacteria	Burkholderiales	Oxalobacteraceae	Actimicrobium	uncultured_bacterium	0	0	0	0	0	0	0	0	0	0	0	18	0	0	0	0	0	0	55	22	0	23	0	31	0	0	15	0	20	0	0	0	0	0	0	0	0	0
ASV1497	No	NA	NA	NA	Bacteria	Proteobacteria	Alphaproteobacteria	Sphingomonadales	Sphingomonadaceae	Parablastomonas.1	uncultured_bacterium	272	0	0	0	0	86	22	0	0	0	82	77	0	0	105	36	0	79	329	111	0	0	0	0	0	160	288	68	108	0	0	0	0	0	0	0	27	0
ASV1498	No	NA	NA	NA	Bacteria	Proteobacteria	Gammaproteobacteria	Burkholderiales	Comamonadaceae	Rhizobacter.33		245	0	0	73	0	42	115	0	0	0	42	53	0	0	0	39	0	0	0	0	0	837	847	1080	0	194	135	18	0	0	280	0	0	0	0	0	143	0
ASV1499	No	NA	NA	NA	Bacteria	Bacteroidota	Bacteroidia	Flavobacteriales	Flavobacteriaceae	Flavobacterium.58		0	18	7	0	15	0	0	12	18	0	0	0	0	0	0	49	16	0	0	15	517	0	0	0	14	0	0	0	0	39	0	13	52	11	0	104	0	0
ASV1500	No	NA	NA	NA	Bacteria	Acidobacteriota	Vicinamibacteria	Vicinamibacterales	uncultured	uncultured.209		0	0	0	0	0	0	0	0	0	0	16	0	0	0	0	0	0	0	0	0	0	0	0	0	0	0	0	0	0	0	0	0	0	0	0	0	0	0
ASV1501	No	NA	NA	NA	Bacteria	Proteobacteria	Gammaproteobacteria	Burkholderiales	Rhodocyclaceae	Azospira	uncultured_Rhodocyclaceae	0	0	0	0	0	0	0	0	0	0	0	0	0	0	0	6	0	0	0	0	0	0	0	0	0	0	0	0	0	0	0	0	0	0	0	0	0	0
ASV1502	No	NA	NA	NA	Bacteria	Proteobacteria	Gammaproteobacteria	Xanthomonadales	Xanthomonadaceae	Lysobacter.2		0	0	0	0	0	0	0	0	0	0	0	0	0	0	0	0	0	0	0	0	0	0	0	0	0	0	0	0	0	0	0	0	0	0	0	0	0	0
ASV1503	No	NA	NA	NA	Bacteria	Proteobacteria	Alphaproteobacteria	Sphingomonadales	Sphingomonadaceae	Novosphingobium.7		0	0	0	28	0	21	0	0	0	0	0	0	0	20	230	158	41	98	0	59	33	0	0	0	36	0	0	21	30	37	15	15	40	0	30	104	50	486
ASV1504	No	NA	NA	NA	Bacteria	Proteobacteria	Gammaproteobacteria	Burkholderiales	Comamonadaceae	Polaromonas.27		28	0	0	0	0	0	0	0	23	17	0	0	0	0	0	0	54	0	0	0	0	0	0	0	0	0	0	0	0	0	0	15	0	0	44	34	53	0
ASV1505	No	NA	NA	NA	Bacteria	Planctomycetota	Planctomycetes	Gemmatales	Gemmataceae	uncultured.210	uncultured_bacterium	0	15	0	18	0	0	0	0	0	43	0	0	0	0	0	9	0	20	0	0	0	0	0	0	0	0	12	0	0	0	0	0	0	0	0	13	0	15
ASV1506	No	NA	NA	NA	Bacteria	Actinobacteriota	Acidimicrobiia	uncultured	uncultured	uncultured.211		0	24	0	33	0	9	0	165	23	92	0	0	67	126	51	54	0	54	0	0	0	0	0	0	73	0	0	0	0	12	12	47	17	98	35	31	0	212
ASV1507	No	NA	NA	NA	Bacteria	Acidobacteriota	Vicinamibacteria	Vicinamibacterales	Vicinamibacteraceae	Vicinamibacteraceae.15		22	13	0	14	0	0	0	9	1	33	0	0	70	168	24	43	85	74	0	0	0	0	0	0	18	0	0	0	0	22	0	5	25	7	44	79	0	121
ASV1508	No	NA	NA	NA	Bacteria	Proteobacteria	Alphaproteobacteria	Sphingomonadales	Sphingomonadaceae	Rhizorhapis.3	uncultured_bacterium	0	34	30	0	23	0	8	0	0	0	0	14	17	0	109	60	18	75	0	0	0	22	30	0	0	0	0	0	0	0	9	0	23	26	20	28	0	0
ASV1509	No	NA	NA	NA	Bacteria	Actinobacteriota	Actinobacteria	Frankiales	uncultured	uncultured.212		4	0	0	0	0	0	0	0	0	0	0	9	0	0	0	0	0	0	0	208	0	0	6	0	0	0	0	0	0	0	0	0	0	0	0	0	0	0
ASV1510	No	NA	NA	NA	Bacteria	Proteobacteria	Gammaproteobacteria	Burkholderiales	Oxalobacteraceae	unknown.146		9	9	0	0	0	8	0	8	0	0	0	13	0	0	0	17	0	12	0	12	8	73	70	52	0	30	17	0	0	0	12	0	0	0	0	0	0	0
ASV1511	No	NA	NA	NA	Bacteria	Proteobacteria	Alphaproteobacteria	Acetobacterales	Acetobacteraceae	Rhodovastum.2	uncultured_bacterium	0	0	0	0	0	0	0	0	0	0	0	0	0	0	0	0	0	0	0	244	0	0	0	0	0	0	0	0	0	0	0	3	0	0	0	0	0	0
ASV1512	No	NA	NA	NA	Bacteria	Verrucomicrobiota	Verrucomicrobiae	Verrucomicrobiales	Rubritaleaceae	Luteolibacter.16		0	0	0	73	0	0	0	0	0	0	0	0	14	0	0	9	0	0	0	0	0	0	0	0	0	0	0	16	0	0	0	10	23	15	0	0	0	73
ASV1513	No	NA	NA	NA	Bacteria	Proteobacteria	Gammaproteobacteria	Burkholderiales	Comamonadaceae	Rhodoferax.51		91	468	574	35	428	221	80	169	57	0	0	78	0	0	254	268	31	53	405	0	0	96	86	126	35	36	135	26	44	0	60	33	0	0	0	0	11	59
ASV1514	No	NA	NA	NA	Bacteria	Planctomycetota	Phycisphaerae	Tepidisphaerales	WD2101_soil_group	group.26		0	44	43	0	37	0	0	21	18	0	0	0	30	34	0	0	13	0	0	0	6	0	0	0	19	0	8	0	0	5	20	19	30	24	5	4	0	13
ASV1515	No	NA	NA	NA	Bacteria	Planctomycetota	vadinHA49	vadinHA49	vadinHA49	vadinHA49.9	uncultured_bacterium	0	0	0	0	0	0	0	0	0	0	0	0	0	0	0	0	0	0	0	32	0	0	0	0	0	0	20	0	0	11	0	0	0	0	4	0	0	0
ASV1516	No	NA	NA	NA	Bacteria	Proteobacteria	Gammaproteobacteria	Burkholderiales	Hydrogenophilaceae	Thiobacillus.13		0	0	0	0	0	0	0	0	0	0	50	215	0	0	0	0	0	0	0	0	0	0	0	0	0	0	0	0	45	0	0	0	0	0	0	0	0	0
ASV1517	No	NA	NA	NA	Bacteria	Proteobacteria	Alphaproteobacteria	uncultured	uncultured	uncultured.213	uncultured_bacterium	0	0	0	0	0	0	0	0	0	0	0	0	0	0	0	3	0	0	0	0	0	0	0	0	0	0	0	0	0	0	0	0	0	0	0	0	34	0
ASV1518	Yes	UP	Otemma	Tributary	Bacteria	Acidobacteriota	Blastocatellia	Blastocatellales	Blastocatellaceae	unknown.147		6	0	0	0	0	0	0	83	0	11	0	0	52	140	0	0	12	0	0	0	0	0	0	0	18	0	0	0	0	25	0	0	7	29	67	14	0	9
ASV1519	No	NA	NA	NA	Bacteria	Planctomycetota	Phycisphaerae	CCM11a	CCM11a	CCM11a	uncultured_planctomycete	0	0	0	0	0	0	0	0	0	0	0	0	3	10	0	0	0	0	0	0	0	0	0	0	0	0	0	0	0	0	0	0	0	12	0	26	0	0
ASV1520	No	NA	NA	NA	Bacteria	Cyanobacteria	Cyanobacteriia	Phormidesmiales	Phormidesmiaceae	ANT.LACV5.1	[Phormidesmis_priestleyi]	0	0	0	0	0	4	0	0	3	0	0	0	0	0	0	0	4	0	0	0	0	0	0	0	2	0	0	0	0	0	2	6	6	6	3	18	0	21
ASV1521	No	NA	NA	NA	Bacteria	Proteobacteria	Gammaproteobacteria	Burkholderiales	Oxalobacteraceae	Noviherbaspirillum.7	beta_proteobacterium	0	0	0	0	0	0	0	0	0	0	0	0	0	0	0	0	0	0	0	0	0	0	0	0	0	0	0	0	0	0	0	0	0	0	0	0	0	0
ASV1522	No	NA	NA	NA	Bacteria	Proteobacteria	Alphaproteobacteria	Caulobacterales	Parvularculaceae	Amphiplicatus		0	0	0	0	0	0	0	0	0	0	0	0	0	0	0	0	0	0	0	0	0	0	0	0	0	0	0	0	0	0	0	0	0	0	0	0	0	0
ASV1523	No	NA	NA	NA	Bacteria	Patescibacteria	Parcubacteria	Candidatus_Nomurabacteria	Candidatus_Nomurabacteria	Nomurabacteria.11	uncultured_bacterium	0	7	0	0	0	0	16	0	0	0	0	0	0	0	6	0	20	0	0	53	0	0	0	0	0	0	0	0	0	0	0	0	0	0	0	8	28	0
ASV1524	No	NA	NA	NA	Bacteria	Proteobacteria	Gammaproteobacteria	Burkholderiales	Oxalobacteraceae	unknown.148		0	0	0	0	0	0	0	0	0	0	0	0	0	0	0	0	0	0	0	0	0	0	0	0	0	0	0	0	0	0	0	0	0	0	0	0	0	0
ASV1525	No	NA	NA	NA	Bacteria	Planctomycetota	Planctomycetes	Pirellulales	Pirellulaceae	uncultured.214	metagenome	0	0	0	18	0	0	0	0	0	0	0	0	0	0	0	6	0	0	0	0	0	0	0	0	0	0	0	0	0	0	0	0	0	0	0	0	0	0
ASV1526	No	NA	NA	NA	Bacteria	Bacteroidota	Bacteroidia	Cytophagales		unknown.149		0	0	0	0	0	0	0	0	0	0	0	0	0	0	0	0	0	0	0	0	0	0	0	0	0	0	0	0	0	0	0	0	0	0	0	0	0	0
ASV1527	No	NA	NA	NA	Bacteria	Actinobacteriota	Acidimicrobiia	Microtrichales	Ilumatobacteraceae	uncultured.215		0	0	0	0	0	0	0	0	0	0	0	0	0	0	16	4	15	36	0	0	0	0	0	0	21	0	0	0	0	0	0	0	8	32	14	35	0	4
ASV1528	No	NA	NA	NA	Bacteria	Proteobacteria	Gammaproteobacteria	Burkholderiales	Gallionellaceae	unknown.150		0	0	0	0	0	0	0	0	0	0	0	89	0	0	0	0	0	0	0	0	0	0	0	0	0	0	0	0	0	0	10	0	0	0	0	0	0	0
ASV1529	No	NA	NA	NA	Bacteria	Bacteroidota	Bacteroidia	Chitinophagales	Chitinophagaceae	Ferruginibacter.26	uncultured_bacterium	0	34	11	0	7	22	0	0	0	0	0	36	0	0	0	0	0	0	0	0	7	0	0	0	0	0	0	0	0	0	0	0	0	0	0	0	0	0
ASV1530	No	NA	NA	NA	Bacteria	Proteobacteria	Gammaproteobacteria	Burkholderiales	Comamonadaceae	unknown.151		0	0	0	0	0	0	0	0	0	0	0	0	0	0	0	0	0	0	0	0	0	0	0	0	0	0	0	0	0	0	0	0	0	0	0	0	0	0
ASV1531	No	NA	NA	NA	Bacteria	Proteobacteria	Gammaproteobacteria	Burkholderiales	Comamonadaceae	Polaromonas.28		159	141	127	176	95	266	535	110	135	39	235	541	39	0	430	431	440	173	305	599	227	192	253	280	67	106	430	62	190	467	116	273	268	41	150	107	142	104
ASV1532	No	NA	NA	NA	Bacteria	Proteobacteria	Gammaproteobacteria	Burkholderiales	Nitrosomonadaceae	GOUTA6		0	0	0	0	0	0	0	0	0	0	0	0	0	0	0	0	0	0	0	0	0	0	0	0	0	0	0	0	0	0	0	0	0	0	0	0	0	0
ASV1533	No	NA	NA	NA	Bacteria	Chloroflexi	Anaerolineae	Anaerolineales	Anaerolineaceae	uncultured.216	metagenome	0	12	0	0	0	15	0	0	0	0	0	0	0	0	0	0	0	0	0	0	0	0	0	0	0	0	0	0	0	32	0	0	9	0	0	0	0	14
ASV1534	No	NA	NA	NA	Bacteria	Proteobacteria	Gammaproteobacteria	Burkholderiales	Nitrosomonadaceae	Ellin6067.38		0	0	0	0	0	0	0	12	0	0	0	0	0	9	1	5	0	0	0	0	0	0	0	0	0	6	0	0	3	8	0	0	4	0	0	14	0	8
ASV1535	No	NA	NA	NA	Bacteria	Verrucomicrobiota	Verrucomicrobiae	Verrucomicrobiales	Rubritaleaceae	Luteolibacter.17	uncultured_bacterium	0	0	0	0	0	0	0	0	0	0	0	0	0	0	0	0	0	0	0	0	0	0	0	0	0	0	0	0	0	0	0	0	70	0	0	208	0	49
ASV1536	No	NA	NA	NA	Bacteria	Desulfobacterota	Desulfuromonadia	Geobacterales	Geobacteraceae	Geobacter.6		0	0	0	0	0	0	0	52	7	154	0	0	13	11	0	0	0	0	0	0	0	0	0	0	0	0	0	6	0	7	0	0	16	0	9	29	0	0
ASV1537	No	NA	NA	NA	Bacteria	Proteobacteria	Gammaproteobacteria	Burkholderiales	TRA3-20	TRA3-20.9		0	0	0	0	0	0	0	0	0	0	0	0	0	0	0	0	0	0	0	0	0	0	0	0	0	0	0	0	0	0	0	0	0	0	0	0	0	0
ASV1538	No	NA	NA	NA	Bacteria	Actinobacteriota	Acidimicrobiia	Microtrichales	Ilumatobacteraceae	group.27	metagenome	0	0	0	0	0	0	0	0	0	0	0	0	0	0	0	0	0	0	0	0	0	0	0	0	0	0	0	0	0	0	0	19	0	33	0	0	0	0
ASV1539	No	NA	NA	NA	Bacteria	Gemmatimonadota	Gemmatimonadetes	Gemmatimonadales	Gemmatimonadaceae	Gemmatimonas.19		103	24	68	0	0	0	0	0	0	0	0	0	0	0	0	0	0	0	26	0	14	104	88	72	0	0	0	0	0	0	36	0	0	0	0	0	0	0
ASV1540	No	NA	NA	NA	Bacteria	Bacteroidota	Bacteroidia	Sphingobacteriales	AKYH767	AKYH767.6	uncultured_Bacteroidetes	0	0	0	13	0	0	0	0	0	0	0	0	0	0	0	0	0	0	0	0	0	0	0	0	0	0	0	0	0	0	0	0	0	0	0	0	0	0
ASV1541	No	NA	NA	NA	Bacteria	Proteobacteria	Gammaproteobacteria	Burkholderiales	Nitrosomonadaceae	Nitrosospira.1		0	0	0	0	0	0	64	0	0	0	81	150	0	0	0	0	0	0	170	72	0	0	0	0	0	0	0	0	0	0	0	0	0	0	0	0	25	0
ASV1542	No	NA	NA	NA	Bacteria	Proteobacteria	Alphaproteobacteria	Rhizobiales	C2U	C2U	uncultured_bacterium	0	0	0	255	0	0	0	86	67	62	0	0	1859	89	0	12	118	0	0	0	0	0	0	0	78	0	0	0	0	0	21	397	177	90	0	135	0	26
ASV1543	No	NA	NA	NA	Bacteria	Bacteroidota	Kryptonia	Kryptoniales	BSV26	BSV26	uncultured_bacterium	0	0	0	0	0	0	25	0	0	0	49	63	0	0	0	0	0	0	32	15	0	0	0	0	0	0	0	0	0	0	0	0	0	0	0	0	0	0
ASV1544	No	NA	NA	NA	Bacteria	Proteobacteria	Gammaproteobacteria	Burkholderiales	Comamonadaceae	Rhizobacter.34		0	0	0	0	0	0	0	0	0	0	0	33	0	0	0	0	0	0	0	19	0	0	0	0	0	0	0	0	0	0	0	0	0	0	0	0	0	0
ASV1545	No	NA	NA	NA	Bacteria	Verrucomicrobiota	Verrucomicrobiae	Verrucomicrobiales	Verrucomicrobiaceae	uncultured.217	uncultured_soil	0	0	0	0	0	0	148	0	0	0	195	601	0	0	0	33	12	0	0	53	0	0	0	0	0	0	0	38	34	0	20	7	16	0	0	0	159	66
ASV1546	No	NA	NA	NA	Bacteria	Acidobacteriota	Vicinamibacteria	Vicinamibacterales	uncultured	uncultured.218	uncultured_bacterium	0	0	0	0	0	0	0	0	0	0	0	0	0	0	0	0	0	0	0	0	0	0	0	0	0	0	0	0	0	0	0	0	0	0	0	0	18	0
ASV1547	No	NA	NA	NA	Bacteria	Verrucomicrobiota	Verrucomicrobiae	Pedosphaerales	Pedosphaeraceae	Pedosphaeraceae.3		0	0	0	0	0	0	0	0	0	0	0	0	22	0	0	0	0	0	0	0	0	0	0	0	0	0	0	0	0	0	0	0	0	0	0	0	0	0
ASV1548	No	NA	NA	NA	Bacteria	Bacteroidota	Bacteroidia	Flavobacteriales	Flavobacteriaceae	Flavobacterium.59		0	0	0	42	0	0	0	0	0	0	0	0	0	0	93	314	0	0	0	0	0	0	0	0	0	0	0	0	0	100	29	0	51	0	28	0	0	262
ASV1549	No	NA	NA	NA	Bacteria	Proteobacteria	Gammaproteobacteria	Burkholderiales	Nitrosomonadaceae	Ellin6067.39	uncultured_beta	0	0	0	0	0	3	7	6	0	0	0	0	0	0	0	0	0	0	8	0	15	0	0	0	0	0	9	9	0	0	0	0	0	0	0	0	555	0
ASV1550	No	NA	NA	NA	Bacteria	Proteobacteria	Gammaproteobacteria	Burkholderiales	Comamonadaceae	Polaromonas.29		0	0	0	0	0	84	178	0	0	0	32	49	0	0	0	0	0	28	18	132	0	0	0	0	0	30	83	180	266	0	0	0	0	0	0	0	0	0
ASV1551	No	NA	NA	NA	Bacteria	Chloroflexi	JG30-KF-CM66	JG30-KF-CM66	JG30-KF-CM66	JG30-KF-CM66	uncultured_bacterium	3	0	0	31	0	5	0	37	0	25	0	0	33	24	20	8	58	24	0	0	0	0	0	0	45	0	0	0	0	13	0	15	19	60	21	20	0	7
ASV1552	No	NA	NA	NA	Bacteria	Proteobacteria	Gammaproteobacteria	Burkholderiales	Comamonadaceae	uncultured.219		0	0	0	0	0	0	0	0	0	0	0	0	0	0	0	0	0	0	0	0	0	0	0	0	0	0	0	0	0	0	0	0	0	0	0	0	0	0
ASV1553	No	NA	NA	NA	Bacteria	Actinobacteriota	Actinobacteria	Kineosporiales	Kineosporiaceae	Kineosporia		0	0	0	0	0	0	0	0	0	0	0	0	0	0	0	0	0	0	0	0	0	0	0	0	11	0	0	0	0	0	99	0	0	0	0	0	0	15
ASV1554	No	NA	NA	NA	Bacteria	Bacteroidota	Bacteroidia	Cytophagales	Spirosomaceae	Spirosoma		0	0	0	0	0	0	0	0	0	0	0	0	0	0	0	0	0	0	0	0	0	0	0	0	0	7	0	0	0	0	0	0	0	0	0	0	0	0
ASV1555	No	NA	NA	NA	Bacteria	Proteobacteria	Gammaproteobacteria	Burkholderiales	Methylophilaceae	Methylotenera.40	uncultured_bacterium	54	48	0	60	0	94	0	196	0	65	0	0	52	38	301	62	36	63	0	0	0	0	0	0	66	0	0	0	0	0	0	0	0	54	71	47	0	106
ASV1556	No	NA	NA	NA	Bacteria	Proteobacteria	Alphaproteobacteria	Rhizobiales	Xanthobacteraceae	Afipia		19	44	0	54	0	6	0	36	19	73	0	0	80	64	0	0	62	80	0	0	0	0	0	0	25	0	0	0	0	43	0	28	33	49	116	0	0	34
ASV1557	No	NA	NA	NA	Bacteria	Proteobacteria	Alphaproteobacteria	Sphingomonadales	Sphingomonadaceae	Sphingorhabdus.9		70	205	57	314	113	528	0	63	280	90	48	0	0	0	48	198	129	48	0	0	86	0	0	0	60	87	182	131	48	90	34	308	150	45	31	0	10	246
ASV1558	No	NA	NA	NA	Bacteria	Proteobacteria	Gammaproteobacteria	Burkholderiales	Nitrosomonadaceae	IS-44.9		33	73	0	84	19	0	62	78	25	192	0	52	104	284	65	93	0	87	0	0	0	11	17	37	69	16	0	0	0	26	59	32	32	46	67	84	281	42
ASV1559	No	NA	NA	NA	Bacteria	Proteobacteria	Gammaproteobacteria	Burkholderiales	Comamonadaceae	Rhodoferax.52		0	0	0	0	0	6	47	0	0	0	19	0	0	0	0	0	0	0	35	97	0	0	0	0	0	0	0	0	0	0	0	0	0	0	0	0	0	0
ASV1560	No	NA	NA	NA	Bacteria	Proteobacteria	Alphaproteobacteria	Rhizobiales	Hyphomicrobiaceae	Hyphomicrobium.18		0	0	0	0	0	0	0	0	0	0	0	0	0	0	0	0	0	0	0	0	0	0	0	0	0	0	12	12	0	7	0	0	0	0	0	0	0	0
ASV1561	No	NA	NA	NA	Bacteria	Chloroflexi	Anaerolineae	Caldilineales	Caldilineaceae	uncultured.220		0	0	0	0	0	0	0	0	0	0	0	0	0	0	0	0	0	0	0	0	0	0	0	0	0	0	0	0	0	0	0	0	0	0	0	0	0	0
ASV1562	No	NA	NA	NA	Bacteria	Actinobacteriota	Actinobacteria	Micrococcales	Intrasporangiaceae	Oryzihumus.3	uncultured_bacterium	479	0	0	0	0	0	17	28	0	71	0	22	0	0	0	0	24	0	0	0	0	54	96	73	0	0	0	0	0	0	182	0	0	0	0	0	88	0
ASV1563	No	NA	NA	NA	Bacteria	Planctomycetota	Planctomycetes	Planctomycetales	Rubinisphaeraceae	uncultured.221	uncultured_bacterium	0	0	0	0	0	0	0	0	0	0	0	0	0	0	0	0	0	0	0	0	0	0	0	0	0	0	0	0	0	0	0	0	0	0	0	0	0	0
ASV1564	No	NA	NA	NA	Bacteria	Proteobacteria	Gammaproteobacteria	Burkholderiales	Methylophilaceae	Methylotenera.41		0	0	0	0	0	0	0	0	0	4	0	0	0	0	0	0	0	0	0	17	0	0	24	0	0	0	0	0	0	0	0	0	0	0	0	0	0	0
ASV1565	No	NA	NA	NA	Bacteria	Bacteroidota	Bacteroidia	Cytophagales	Hymenobacteraceae	Hymenobacter.10	Flexibacteraceae_bacterium	0	0	0	0	0	0	0	0	0	0	0	0	0	0	0	0	0	0	0	0	0	0	0	0	0	0	0	0	0	0	0	0	0	0	0	0	0	0
ASV1566	No	NA	NA	NA	Bacteria	Acidobacteriota	Vicinamibacteria	Vicinamibacterales	Vicinamibacteraceae	Vicinamibacteraceae.16		0	49	0	0	0	0	0	52	0	31	0	0	38	69	24	92	0	22	0	0	0	7	0	7	0	0	0	0	0	0	0	0	0	0	0	57	249	0
ASV1567	No	NA	NA	NA	Bacteria	Bacteroidota	Bacteroidia	Chitinophagales	Saprospiraceae	uncultured.222	uncultured_bacterium	0	0	0	0	0	0	0	8	30	0	0	0	8	9	0	0	89	0	0	0	0	0	0	0	10	0	0	0	0	82	10	34	61	15	84	0	0	4
ASV1568	No	NA	NA	NA	Bacteria	Proteobacteria	Gammaproteobacteria	Burkholderiales	Comamonadaceae	unknown.152		0	0	0	0	0	0	0	0	0	0	0	0	0	0	0	0	0	0	0	0	0	0	0	0	0	0	0	0	0	0	0	0	0	0	0	0	0	0
ASV1569	No	NA	NA	NA	Bacteria	Bacteroidota	Bacteroidia	Chitinophagales	Chitinophagaceae	Ferruginibacter.27		21	185	210	133	237	80	228	56	88	93	184	290	61	69	68	32	195	19	18	94	16	181	204	379	168	132	161	124	112	93	20	64	84	207	363	61	169	75
ASV1570	No	NA	NA	NA	Bacteria	Proteobacteria	Alphaproteobacteria	Sphingomonadales	Sphingomonadaceae	Altererythrobacter.1		0	0	0	0	0	0	0	0	0	0	0	0	0	0	0	0	0	0	0	0	0	0	0	0	10	0	0	0	0	0	0	0	0	0	0	0	0	0
ASV1571	No	NA	NA	NA	Bacteria	Proteobacteria	Gammaproteobacteria	Burkholderiales	Methylophilaceae	Methylotenera.42	uncultured_bacterium	65	38	0	44	0	244	1096	0	0	0	637	1952	0	0	148	0	0	56	242	699	34	0	0	0	24	298	703	62	17	0	54	0	0	30	35	75	463	50
ASV1572	No	NA	NA	NA	Bacteria	Chloroflexi	Gitt-GS-136	Gitt-GS-136	Gitt-GS-136	Gitt-GS-136	uncultured_bacterium	0	0	0	0	0	0	0	0	0	0	0	0	0	0	0	0	0	0	0	20	4	0	0	0	0	0	0	0	0	0	0	0	0	0	0	0	30	0
ASV1573	No	NA	NA	NA	Bacteria	Bacteroidota	Bacteroidia	Cytophagales	Microscillaceae	uncultured.223	uncultured_Flexibacter	0	0	0	0	0	0	0	0	0	0	0	0	0	0	0	0	0	0	0	0	0	0	0	0	0	0	0	0	0	0	0	0	0	0	0	0	0	0
ASV1574	No	NA	NA	NA	Bacteria	Bacteroidota	Bacteroidia	Cytophagales	Spirosomaceae	Emticicia.4	uncultured_bacterium	0	0	0	0	0	0	0	0	0	0	0	0	0	0	0	0	0	0	0	0	0	0	0	0	0	0	7	0	0	0	0	0	0	0	0	0	0	0
ASV1575	No	NA	NA	NA	Bacteria	Proteobacteria	Gammaproteobacteria	Burkholderiales	TRA3-20	TRA3-20.10		0	0	0	24	0	16	66	37	3	20	34	69	16	0	12	0	7	12	20	19	0	0	0	0	0	0	28	45	41	22	14	0	9	0	51	0	0	31
ASV1576	No	NA	NA	NA	Bacteria	Actinobacteriota	Acidimicrobiia	Microtrichales	Ilumatobacteraceae	group.28	metagenome	274	38	74	0	86	27	0	0	0	0	43	66	0	0	26	0	0	0	23	36	0	51	87	123	0	48	46	0	0	0	172	0	0	0	0	0	49	0
ASV1577	No	NA	NA	NA	Bacteria	Proteobacteria	Gammaproteobacteria	Burkholderiales	Oxalobacteraceae	unknown.153		19	18	0	0	0	0	0	0	0	0	0	0	0	0	0	0	11	0	0	0	0	0	0	0	0	0	0	0	0	0	0	0	0	0	0	0	0	0
ASV1578	No	NA	NA	NA	Bacteria	Proteobacteria	Alphaproteobacteria	Sphingomonadales	Sphingomonadaceae	Polymorphobacter.2		0	0	0	0	3	0	0	0	7	0	0	0	0	0	0	0	0	0	0	0	0	0	0	0	0	5	0	0	0	0	0	0	0	0	0	0	0	0
ASV1579	No	NA	NA	NA	Bacteria	Proteobacteria	Gammaproteobacteria	Burkholderiales	Hydrogenophilaceae	Thiobacillus.14		0	0	0	8	49	49	568	0	0	0	78	2106	23	0	0	0	0	0	18	0	0	0	8	0	4	6	0	6	0	0	0	0	0	0	18	0	0	0
ASV1580	No	NA	NA	NA	Bacteria	Verrucomicrobiota	Verrucomicrobiae	Verrucomicrobiales	Verrucomicrobiaceae	uncultured.224	uncultured_bacterium	24	0	0	28	8	0	0	40	0	16	0	104	0	53	16	25	0	8	86	5	7	5	7	0	12	0	13	22	4	0	0	0	0	125	0	28	0	150
ASV1581	No	NA	NA	NA	Bacteria	Proteobacteria	Gammaproteobacteria	Burkholderiales	Comamonadaceae	unknown.154		0	0	0	0	0	0	0	0	0	0	15	35	0	0	0	0	0	0	45	39	0	84	107	124	0	54	0	0	0	0	0	0	0	0	0	0	0	0
ASV1582	No	NA	NA	NA	Bacteria	Proteobacteria	Alphaproteobacteria	Rhodobacterales	Rhodobacteraceae	Pseudorhodobacter.14		0	0	0	0	0	0	0	0	18	0	0	0	0	0	0	0	0	0	0	0	0	0	0	0	37	0	0	0	0	0	36	0	0	0	0	0	0	0
ASV1583	No	NA	NA	NA	Bacteria	Proteobacteria	Alphaproteobacteria	Sphingomonadales	Sphingomonadaceae	Novosphingobium.8		0	13	0	9	0	9	0	82	0	27	0	0	0	243	9	8	0	2	0	0	0	0	0	0	45	2	4	9	1	0	0	0	0	32	18	50	0	46
ASV1584	No	NA	NA	NA	Bacteria					unknown.155		0	6	0	29	0	4	0	0	0	0	0	0	0	9	0	3	12	0	0	0	0	0	0	0	0	0	0	2	33	5	0	0	6	15	26	0	15	0
ASV1585	No	NA	NA	NA	Bacteria	Proteobacteria	Alphaproteobacteria	Rhizobiales	Xanthobacteraceae	unknown.156		26	0	45	0	56	0	0	107	0	23	0	0	0	0	0	0	0	0	0	0	0	0	0	26	0	13	1	0	0	0	42	0	0	0	0	0	0	0
ASV1586	No	NA	NA	NA	Bacteria	Bacteroidota	Bacteroidia	Chitinophagales	Chitinophagaceae	Aurantisolimonas		0	0	0	0	0	0	0	0	0	0	0	0	0	0	0	0	0	0	0	0	0	0	0	0	0	0	0	0	0	0	0	0	0	0	0	0	0	0
ASV1587	No	NA	NA	NA	Bacteria	Proteobacteria	Gammaproteobacteria	Burkholderiales	Nitrosomonadaceae	IS-44.10	uncultured_bacterium	0	0	0	9	0	0	0	0	0	0	6	8	0	0	0	0	0	0	0	0	5	0	0	0	0	0	7	10	13	0	0	0	0	0	0	0	0	0
ASV1588	No	NA	NA	NA	Bacteria	Proteobacteria	Gammaproteobacteria	Burkholderiales	Comamonadaceae	Polaromonas.30		0	0	22	0	0	0	0	7	0	0	0	43	0	0	0	0	0	6	0	0	0	0	20	41	21	0	0	0	0	0	0	0	0	0	0	0	61	7
ASV1589	No	NA	NA	NA	Bacteria	Proteobacteria	Gammaproteobacteria	Burkholderiales	Comamonadaceae	Rhodoferax.53		0	0	0	0	0	0	0	0	0	0	0	0	0	0	0	0	0	0	0	0	0	0	0	0	0	0	0	0	0	0	0	0	0	0	0	0	0	0
ASV1590	No	NA	NA	NA	Bacteria	Bacteroidota	Bacteroidia	Bacteroidales	Prolixibacteraceae	BSV13.2		0	0	0	0	0	0	0	0	0	0	0	0	0	2	0	0	0	0	0	0	0	6	0	0	0	0	0	0	0	20	0	0	0	0	0	0	0	0
ASV1591	No	NA	NA	NA	Bacteria	Proteobacteria	Gammaproteobacteria	Burkholderiales	Comamonadaceae	Rhodoferax.54		0	37	17	0	27	0	0	0	0	0	32	20	0	0	0	0	0	0	24	23	0	41	26	62	0	0	0	0	29	0	0	0	0	0	0	0	14	0
ASV1592	No	NA	NA	NA	Bacteria	Proteobacteria	Gammaproteobacteria	Burkholderiales	Comamonadaceae	unknown.157		0	0	0	0	0	0	0	0	0	0	0	268	0	0	0	0	0	0	0	0	0	0	0	0	0	0	0	0	0	0	0	0	0	0	0	0	0	0
ASV1593	No	NA	NA	NA	Bacteria	Proteobacteria	Alphaproteobacteria	Rhodobacterales	Rhodobacteraceae	unknown.158		0	0	0	0	0	68	138	0	0	0	166	308	0	0	0	0	0	0	31	146	18	0	0	0	0	0	27	32	40	0	22	0	0	0	0	0	57	0
ASV1594	No	NA	NA	NA	Bacteria	Planctomycetota	Planctomycetes	Pirellulales	Pirellulaceae	uncultured.225	uncultured_bacterium	0	0	0	24	0	0	0	7	0	16	0	0	10	33	0	0	0	0	0	0	0	0	0	0	0	0	0	0	0	0	0	0	3	0	19	0	0	9
ASV1595	No	NA	NA	NA	Bacteria	Proteobacteria	Gammaproteobacteria	Burkholderiales	Comamonadaceae	unknown.159		4	11	0	0	0	0	0	17	14	6	0	0	0	28	0	0	0	0	0	0	0	0	0	0	32	30	19	31	0	0	0	0	0	0	23	0	0	22
ASV1596	No	NA	NA	NA	Bacteria	Proteobacteria	Gammaproteobacteria	Burkholderiales	Methylophilaceae	Methylotenera.43	uncultured_bacterium	0	0	0	0	0	0	0	0	0	0	0	0	0	0	0	0	0	0	0	0	0	0	0	0	0	0	0	0	0	0	0	0	0	0	0	0	0	0
ASV1597	No	NA	NA	NA	Bacteria	Proteobacteria	Gammaproteobacteria	Burkholderiales	Comamonadaceae	unknown.160		0	0	0	35	0	0	0	0	0	5	0	0	0	10	0	12	0	0	0	0	0	0	0	0	0	0	0	0	0	0	0	25	31	0	0	14	0	22
ASV1598	No	DN	Otemma	Glacier-Fed	Bacteria	Proteobacteria	Gammaproteobacteria	Burkholderiales	Comamonadaceae	unknown.161		0	0	0	0	0	0	0	10	10	0	0	0	0	12	17	4	0	0	0	0	0	0	0	0	11	0	0	0	0	24	4	5	13	10	15	0	0	23
ASV1599	Yes	UP	Otemma	Tributary	Bacteria	Proteobacteria	Gammaproteobacteria	Burkholderiales	Comamonadaceae	unknown.162		0	0	0	0	0	0	0	0	0	0	0	0	0	0	0	0	0	0	0	0	0	0	0	0	0	0	0	0	0	0	0	0	0	0	0	0	0	0
ASV1600	No	NA	NA	NA	Bacteria	Gemmatimonadota	Gemmatimonadetes	Gemmatimonadales	Gemmatimonadaceae	Gemmatimonas.20		21	13	0	0	0	0	0	0	0	0	0	0	0	0	43	0	0	0	0	0	0	0	0	0	18	0	0	0	0	0	103	0	0	0	0	23	0	0
ASV1601	No	NA	NA	NA	Bacteria	Nitrospirota	Nitrospiria	Nitrospirales	Nitrospiraceae	Nitrospira.3		0	0	0	0	0	0	0	0	0	0	0	0	0	0	0	0	0	0	0	0	0	0	0	0	0	0	0	0	0	0	0	0	0	0	0	0	153	0
ASV1602	No	NA	NA	NA	Bacteria	Bacteroidota	Bacteroidia	Cytophagales	Microscillaceae	OLB12.3	uncultured_bacterium	0	0	0	103	0	0	0	175	0	39	0	0	111	68	38	36	0	0	0	0	0	0	0	0	0	0	0	0	0	45	0	67	67	0	36	0	0	0
ASV1603	No	NA	NA	NA	Bacteria	Proteobacteria	Gammaproteobacteria	Xanthomonadales	Xanthomonadaceae	Arenimonas.11	Arenimonas_subflava	9	0	0	0	0	12	59	0	20	0	0	0	0	0	0	17	0	10	0	60	34	0	0	0	13	0	0	0	24	0	0	0	0	0	0	60	0	9
ASV1604	No	NA	NA	NA	Bacteria	Bacteroidota	Bacteroidia	Flavobacteriales	Flavobacteriaceae	Flavobacterium.60		27	0	0	0	0	0	0	0	0	0	0	0	0	0	0	0	0	0	0	0	0	0	0	0	0	0	0	0	0	0	0	0	0	0	0	0	24	0
ASV1605	No	NA	NA	NA	Bacteria	Bacteroidota	Bacteroidia	Chitinophagales	Saprospiraceae	uncultured.226	uncultured_bacterium	0	0	0	0	0	0	0	0	0	0	0	0	0	0	0	0	0	0	0	0	0	0	9	16	0	27	6	0	0	0	0	0	0	0	0	0	0	0
ASV1606	No	NA	NA	NA	Bacteria	Acidobacteriota	Holophagae	Subgroup_7	Subgroup_7	7.4		0	0	0	0	0	0	0	0	0	0	0	0	0	0	0	0	0	0	0	0	0	0	0	0	0	0	0	0	0	0	0	0	0	0	0	0	0	0
ASV1607	No	NA	NA	NA	Bacteria	Proteobacteria	Gammaproteobacteria	Burkholderiales	Comamonadaceae	Leptothrix.20		0	0	0	0	0	0	183	0	0	0	0	194	0	0	0	0	0	0	0	41	0	0	0	0	0	0	0	0	0	0	0	0	0	0	0	0	0	0
ASV1608	No	NA	NA	NA	Bacteria	Bacteroidota	Bacteroidia	Cytophagales	Microscillaceae	uncultured.227		0	0	0	0	0	0	10	0	0	0	22	72	0	52	0	0	0	0	6	8	0	6	24	57	3	0	0	0	0	0	0	0	0	0	0	19	0	0
ASV1609	No	NA	NA	NA	Bacteria	Verrucomicrobiota	Verrucomicrobiae	Chthoniobacterales	Chthoniobacteraceae	Chthoniobacter.14		0	0	0	0	0	0	0	0	0	18	0	0	0	0	0	0	27	12	0	0	0	0	0	0	0	0	0	0	0	0	0	0	19	19	0	17	0	15
ASV1610	No	NA	NA	NA	Bacteria	Bacteroidota	Bacteroidia	Bacteroidales	Prolixibacteraceae	BSV13.3	uncultured_Bacteroidetes	0	0	0	0	0	0	0	0	4	8	0	0	0	0	0	0	8	0	0	0	0	0	0	0	0	0	0	0	0	0	0	0	0	0	0	0	0	0
ASV1611	No	NA	NA	NA	Bacteria	Bacteroidota	Bacteroidia	Chitinophagales	uncultured	uncultured.228		0	0	0	0	0	0	0	0	5	0	0	0	0	0	0	0	10	0	0	0	0	0	0	0	0	0	0	0	0	0	12	0	0	3	0	0	0	7
ASV1612	No	NA	NA	NA	Bacteria	Bacteroidota	Bacteroidia	Cytophagales	Hymenobacteraceae	Hymenobacter.11		8	0	15	0	0	0	0	0	0	0	0	0	0	0	0	0	0	0	0	0	0	0	0	0	0	0	0	0	0	0	0	0	0	0	0	0	0	0
ASV1613	No	NA	NA	NA	Bacteria	Planctomycetota	Planctomycetes	Gemmatales	Gemmataceae	uncultured.229	uncultured_bacterium	39	0	0	0	50	0	0	0	0	0	0	0	0	0	14	0	0	33	0	0	0	0	0	0	32	0	0	0	0	0	0	14	0	26	15	0	0	0
ASV1614	No	NA	NA	NA	Bacteria	Verrucomicrobiota	Verrucomicrobiae	Verrucomicrobiales	Rubritaleaceae	Luteolibacter.18	uncultured_bacterium	5	0	0	0	0	9	0	8	0	0	0	0	0	0	0	0	0	0	0	0	0	0	0	0	0	0	0	0	0	0	0	0	0	0	0	0	0	0
ASV1615	No	NA	NA	NA	Bacteria	Actinobacteriota	Acidimicrobiia	Microtrichales	Ilumatobacteraceae	uncultured.230		0	0	0	0	0	0	11	0	0	0	0	0	0	0	0	0	0	0	12	0	0	0	0	0	0	0	0	0	0	0	0	0	0	0	0	0	27	0
ASV1616	No	NA	NA	NA	Bacteria	Proteobacteria	Gammaproteobacteria	Ga0077536	Ga0077536	Ga0077536.5	metagenome	28	49	54	0	65	0	0	69	0	0	0	0	0	46	111	0	58	56	0	0	0	29	109	91	0	0	0	0	2	0	0	0	0	0	0	0	0	0
ASV1617	No	NA	NA	NA	Bacteria	Acidobacteriota	Vicinamibacteria	Vicinamibacterales	uncultured	uncultured.231	uncultured_bacterium	0	0	0	0	0	0	0	0	0	0	0	0	0	0	0	0	0	0	0	0	0	0	0	0	0	0	0	0	0	0	0	0	0	0	0	0	0	0
ASV1618	No	NA	NA	NA	Bacteria	Proteobacteria	Gammaproteobacteria	Xanthomonadales	Rhodanobacteraceae	uncultured.232	uncultured_gamma	0	0	0	0	0	0	0	0	0	6	0	0	0	0	0	10	0	0	0	6	0	0	0	0	0	0	0	0	0	0	0	0	0	0	0	0	0	5
ASV1619	No	NA	NA	NA	Bacteria	Planctomycetota	Phycisphaerae	Tepidisphaerales	WD2101_soil_group	group.29	uncultured_bacterium	28	20	0	72	0	0	0	82	55	43	0	0	24	9	13	0	100	0	0	0	0	0	0	0	31	6	17	0	0	32	20	28	51	66	36	0	0	43
ASV1620	No	NA	NA	NA	Bacteria	Acidobacteriota	Blastocatellia	Nov.24	Nov.24	Nov.24.6	uncultured_bacterium	0	0	0	0	0	0	0	0	0	0	0	0	0	0	0	0	0	0	0	0	0	0	0	0	0	0	0	0	0	0	0	0	0	0	0	0	0	0
ASV1621	No	NA	NA	NA	Bacteria	Proteobacteria	Alphaproteobacteria	Sphingomonadales	Sphingomonadaceae	Sphingorhabdus.10	Sphingomonas_sp.	0	0	0	33	0	109	0	0	0	16	14	0	0	0	10	39	25	0	0	0	27	0	0	0	0	0	6	0	0	0	0	0	0	0	0	0	0	18
ASV1622	No	NA	NA	NA	Bacteria	Proteobacteria	Alphaproteobacteria	Rhizobiales	Rhizobiales_Incertae_Sedis	uncultured.233	uncultured_bacterium	0	74	30	152	66	51	0	209	47	62	0	0	80	56	44	0	63	31	0	0	25	0	0	0	77	0	123	62	76	0	42	150	130	84	0	38	0	243
ASV1623	No	NA	NA	NA	Bacteria	WPS-2	WPS-2	WPS-2	WPS-2	WPS-2.1	uncultured_bacterium	0	0	0	0	0	0	0	0	0	0	9	0	0	0	2	0	0	0	0	827	0	0	11	0	0	0	0	0	0	0	0	0	0	0	0	0	27	0
ASV1624	No	NA	NA	NA	Bacteria	Proteobacteria	Gammaproteobacteria	Burkholderiales	Nitrosomonadaceae	Ellin6067.40		9	0	0	0	0	9	98	0	0	0	79	164	0	0	0	0	0	0	20	139	0	0	0	0	0	0	0	0	0	0	0	0	0	0	0	0	44	0
ASV1625	No	NA	NA	NA	Bacteria	Acidobacteriota	Blastocatellia	Blastocatellales	Blastocatellaceae	Blastocatella.8	uncultured_bacterium	0	0	0	0	0	0	0	0	0	0	0	0	101	37	11	0	0	0	0	0	0	0	0	0	0	0	0	0	0	0	0	0	0	0	0	5	0	0
ASV1626	No	NA	NA	NA	Bacteria	Proteobacteria	Gammaproteobacteria	Xanthomonadales	Xanthomonadaceae	Arenimonas.12	Arenimonas_subflava	0	46	0	22	14	28	80	37	211	29	153	103	11	0	14	68	76	48	52	2000	204	9	29	33	226	0	13	15	21	22	13	66	69	52	16	63	0	32
ASV1627	No	NA	NA	NA	Bacteria	Dependentiae	Babeliae	Babeliales	Babeliales	Babeliales	uncultured_bacterium	0	0	0	0	0	0	0	0	0	0	0	0	0	0	0	0	0	0	0	0	0	0	0	0	0	0	0	0	0	0	0	0	0	0	0	0	0	0
ASV1628	No	NA	NA	NA	Bacteria	Proteobacteria	Gammaproteobacteria	Burkholderiales	Comamonadaceae	Limnohabitans.2	uncultured_bacterium	0	0	0	14	0	0	0	0	0	0	0	0	17	4	0	0	0	0	0	0	0	0	0	0	0	0	0	0	0	0	0	0	0	0	0	0	0	14
ASV1629	No	NA	NA	NA	Bacteria	Verrucomicrobiota	Verrucomicrobiae	Pedosphaerales	Pedosphaeraceae	uncultured.234		0	0	31	0	38	0	4	0	0	0	0	52	6	0	0	0	0	12	0	11	0	23	29	32	0	0	15	0	0	0	0	0	0	0	0	0	0	0
ASV1630	No	NA	NA	NA	Bacteria	Proteobacteria	Gammaproteobacteria	Burkholderiales	Comamonadaceae	Rhodoferax.55		0	18	0	0	0	0	0	108	0	24	0	0	38	9	0	0	0	0	0	0	0	0	0	0	0	0	0	0	0	0	0	0	0	0	0	0	0	0
ASV1631	No	NA	NA	NA	Bacteria	Proteobacteria	Alphaproteobacteria	Caulobacterales	Hyphomonadaceae	UKL13-1.1	alpha_proteobacterium	0	0	0	0	0	0	0	0	22	0	0	0	12	4	7	0	40	0	0	0	0	0	0	0	14	0	0	0	0	29	7	65	138	36	0	79	0	160
ASV1632	No	NA	NA	NA	Bacteria	Proteobacteria	Gammaproteobacteria	Burkholderiales	Comamonadaceae	unknown.163		0	0	0	0	0	0	0	0	0	0	0	0	0	0	0	0	0	0	0	0	0	0	0	0	0	0	0	0	0	0	0	0	0	0	0	0	0	0
ASV1633	No	NA	NA	NA	Bacteria	Proteobacteria	Gammaproteobacteria	KF-JG30-C25	KF-JG30-C25	KF-JG30-C25.2	uncultured_bacterium	0	0	0	0	0	0	0	0	0	0	0	0	0	0	0	0	0	0	0	0	0	0	0	0	0	0	0	0	0	0	0	0	0	0	0	0	0	0
ASV1634	No	NA	NA	NA	Bacteria	Proteobacteria	Gammaproteobacteria	Burkholderiales	Comamonadaceae	unknown.164		0	0	0	15	0	0	0	0	63	49	0	0	49	0	28	83	14	0	0	17	0	78	142	86	54	0	0	0	0	0	0	240	60	61	0	321	0	75
ASV1635	No	NA	NA	NA	Bacteria	Proteobacteria	Gammaproteobacteria	Burkholderiales	Methylophilaceae	Methylotenera.44	uncultured_bacterium	0	106	157	0	96	0	0	0	0	0	6	0	0	0	0	0	0	0	0	0	0	61	63	82	0	151	354	0	0	0	0	0	0	0	0	0	0	0
ASV1636	No	NA	NA	NA	Bacteria	Proteobacteria	Alphaproteobacteria	Rhodobacterales	Rhodobacteraceae	Pseudorhodobacter.15		0	0	0	49	0	0	0	0	0	0	0	0	0	0	0	15	16	0	0	0	20	0	0	0	0	0	35	0	0	43	0	0	19	0	22	0	0	19
ASV1637	No	NA	NA	NA	Bacteria	Cyanobacteria	Cyanobacteriia	Leptolyngbyales	Leptolyngbyaceae	uncultured.235	uncultured_cyanobacterium	0	32	0	124	10	519	0	0	34	0	0	0	31	0	0	745	160	0	0	0	0	0	0	0	12	10	15	0	23	294	0	22	0	0	34	0	0	0
ASV1638	No	NA	NA	NA	Bacteria	Gemmatimonadota	Gemmatimonadetes	Gemmatimonadales	Gemmatimonadaceae	unknown.165		16	12	28	0	23	0	0	0	0	6	0	0	0	0	0	0	0	0	0	0	0	0	0	0	0	0	0	0	0	0	7	3	0	0	0	0	0	0
ASV1639	No	NA	NA	NA	Bacteria	Cyanobacteria	Cyanobacteriia	Leptolyngbyales	Leptolyngbyaceae	PCC-7430.5	uncultured_bacterium	0	108	44	65	49	0	0	0	0	0	0	0	0	0	0	0	0	0	0	112	0	128	86	126	0	0	52	0	0	0	0	0	0	0	0	33	0	0
ASV1640	No	NA	NA	NA	Bacteria	Proteobacteria	Gammaproteobacteria	Burkholderiales	Comamonadaceae	unknown.166		0	436	571	0	361	0	14	118	0	13	21	0	0	0	152	48	0	24	0	0	0	124	86	68	0	293	156	0	0	0	31	0	0	0	0	0	0	0
ASV1641	No	NA	NA	NA	Bacteria	Proteobacteria	Alphaproteobacteria	Sphingomonadales	Sphingomonadaceae	Polymorphobacter.3		12	0	0	91	0	0	0	0	142	0	0	0	16	0	0	0	68	0	0	7	33	0	0	0	29	23	59	0	0	131	0	119	54	0	69	0	0	45
ASV1642	No	NA	NA	NA	Bacteria	Patescibacteria	Saccharimonadia	Saccharimonadales	LWQ8	LWQ8.6	uncultured_Candidatus	0	16	0	0	0	0	11	0	0	0	23	93	0	0	0	0	0	0	0	0	0	0	0	0	0	0	0	31	31	0	0	0	0	0	0	0	0	0
ASV1643	No	NA	NA	NA	Bacteria	Proteobacteria	Gammaproteobacteria	Burkholderiales	Comamonadaceae	Rhizobacter.35		0	0	0	0	0	20	54	0	0	0	0	22	0	0	0	0	0	0	0	100	68	0	0	0	0	0	0	35	33	0	0	0	0	0	0	0	0	0
ASV1644	No	NA	NA	NA	Bacteria	Proteobacteria	Alphaproteobacteria	Acetobacterales	Acetobacteraceae	Acidiphilium.1		0	0	6	0	9	0	9	5	0	0	0	0	0	0	0	0	0	0	0	245	0	0	0	0	0	0	0	0	0	0	0	0	0	0	0	0	0	0
ASV1645	No	NA	NA	NA	Bacteria	Bacteroidota	Bacteroidia	Chitinophagales	Saprospiraceae	uncultured.236	uncultured_bacterium	0	20	0	23	0	0	0	42	15	23	0	0	62	0	0	0	0	0	0	0	0	0	0	10	40	0	0	0	0	0	8	99	39	84	0	15	0	98
ASV1646	No	NA	NA	NA	Bacteria	Proteobacteria	Alphaproteobacteria	Caulobacterales	Caulobacteraceae	Caulobacter.2		0	0	34	0	0	0	0	0	22	0	0	0	0	0	0	0	171	0	0	0	0	0	0	0	18	0	0	0	0	0	0	0	28	0	8	0	0	0
ASV1647	No	NA	NA	NA	Bacteria	Latescibacterota	Latescibacterota	Latescibacterota	Latescibacterota	Latescibacterota.9		0	0	0	0	0	0	0	0	0	0	0	0	0	0	0	0	0	0	0	0	0	0	0	0	0	0	0	0	0	0	0	0	0	0	0	0	0	0
ASV1648	No	NA	NA	NA	Bacteria	Bacteroidota	Bacteroidia	Sphingobacteriales	env.OPS_17	17.9	uncultured_bacterium	0	0	0	0	0	0	20	0	0	0	0	19	0	0	105	8	0	35	0	0	3	0	0	0	36	0	18	53	5	0	0	0	0	0	0	0	16	0
ASV1649	No	NA	NA	NA	Bacteria	Actinobacteriota	Acidimicrobiia	Microtrichales	uncultured	uncultured.237	metagenome	12	17	0	62	0	22	117	23	0	20	19	84	26	16	26	9	7	0	0	11	9	0	0	0	7	0	0	0	0	17	0	0	0	0	24	24	55	16
ASV1650	No	NA	NA	NA	Bacteria	Bacteroidota	Bacteroidia	Cytophagales	Hymenobacteraceae	Hymenobacter.12	Siccationidurans_antarcticus	0	0	0	51	0	57	0	0	80	0	0	0	41	0	0	62	24	13	0	0	110	0	0	0	34	0	49	69	41	14	0	0	26	36	12	22	0	0
ASV1651	No	NA	NA	NA	Bacteria	Bacteroidota	Bacteroidia	Flavobacteriales	Flavobacteriaceae	Flavobacterium.61		0	0	0	0	0	0	0	0	0	0	0	0	0	0	0	11	9	0	0	0	0	0	0	0	0	0	0	0	0	0	0	0	21	0	0	69	0	0
ASV1652	No	NA	NA	NA	Bacteria	Proteobacteria	Gammaproteobacteria	Burkholderiales	Comamonadaceae	Rhodoferax.56		0	125	0	0	14	66	71	136	0	0	49	192	0	0	71	34	0	25	444	76	0	0	0	0	0	17	94	0	25	0	0	0	0	0	0	0	196	0
ASV1653	No	NA	NA	NA	Bacteria	Patescibacteria	Parcubacteria	Candidatus_Nomurabacteria	Candidatus_Nomurabacteria	Nomurabacteria.12	Candidatus_Nomurabacteria	0	0	0	0	0	0	0	0	0	0	0	0	0	0	0	0	0	0	0	0	0	0	0	0	0	0	0	0	0	0	0	0	0	0	0	0	0	0
ASV1654	No	NA	NA	NA	Bacteria	Planctomycetota	Planctomycetes	Pirellulales	Pirellulaceae	Pirellula.26	uncultured_bacterium	6	0	0	0	0	0	0	0	59	0	0	0	41	23	0	0	398	0	0	0	0	0	0	0	24	0	0	0	0	69	50	63	167	51	250	0	0	41
ASV1655	No	NA	NA	NA	Bacteria	Proteobacteria	Gammaproteobacteria	Burkholderiales	Comamonadaceae	Rhodoferax.57		47	0	0	0	0	0	0	0	0	0	0	0	0	0	0	0	0	0	0	0	0	0	0	0	0	0	0	0	0	0	0	0	0	0	0	0	0	0
ASV1656	No	NA	NA	NA	Bacteria	Deinococcota	Deinococci	Deinococcales	Deinococcaceae	Deinococcus.4	uncultured_Deinococci	0	49	68	3	31	0	0	0	0	0	0	0	0	0	7	0	0	0	0	20	10	267	215	188	0	30	33	0	0	0	0	0	0	0	0	0	0	0
ASV1657	No	NA	NA	NA	Bacteria	Proteobacteria	Gammaproteobacteria	Xanthomonadales	Xanthomonadaceae	Arenimonas.13		0	0	0	0	0	0	0	0	3	0	0	0	0	0	0	0	0	0	0	0	0	0	0	0	0	0	0	0	0	0	0	0	0	0	0	0	0	0
ASV1658	No	NA	NA	NA	Bacteria	Armatimonadota	Armatimonadia	Armatimonadales	Armatimonadales	Armatimonadales.4		0	0	0	0	0	0	0	0	0	0	0	0	0	0	0	0	0	0	3	0	0	0	0	0	0	0	0	0	0	0	0	0	0	0	0	0	0	0
ASV1659	No	NA	NA	NA	Bacteria	Bacteroidota	Bacteroidia	Cytophagales	Microscillaceae	uncultured.238		0	0	0	0	0	0	0	0	18	0	0	0	0	0	0	0	0	0	0	0	0	0	0	0	0	0	0	0	0	0	0	0	0	0	0	0	0	0
ASV1660	No	NA	NA	NA	Bacteria	Acidobacteriota	Vicinamibacteria	Subgroup_17	Subgroup_17	17.1	metagenome	0	0	0	0	0	0	0	0	0	0	0	0	0	0	0	0	0	0	0	0	0	0	0	0	0	0	0	0	0	0	0	0	0	0	0	0	0	0
ASV1661	No	NA	NA	NA	Bacteria	Proteobacteria	Gammaproteobacteria	Burkholderiales	Hydrogenophilaceae	Thiobacillus.15		27	0	0	0	0	0	23	0	0	0	50	384	0	0	0	0	0	0	0	0	0	7	13	16	0	0	0	0	20	0	40	0	0	0	0	0	0	0
ASV1662	No	NA	NA	NA	Bacteria	Actinobacteriota	Actinobacteria	Micrococcales	Microbacteriaceae	Parafrigoribacterium	uncultured_bacterium	0	0	0	0	0	0	0	0	0	0	0	0	0	0	0	0	0	0	0	73	0	0	0	0	0	0	0	0	0	0	0	0	0	0	0	0	0	0
ASV1663	No	NA	NA	NA	Bacteria	Planctomycetota	Planctomycetes	Pirellulales	Pirellulaceae	Pirellula.27	uncultured_bacterium	0	0	0	0	0	0	0	0	0	0	0	0	0	0	0	0	0	0	0	0	0	0	0	0	0	0	0	0	0	0	0	0	0	0	0	0	0	0
ASV1664	No	NA	NA	NA	Bacteria	Actinobacteriota	Actinobacteria	Frankiales	Sporichthyaceae	clade.9		16	0	0	0	0	0	60	0	0	0	51	105	0	0	0	0	0	0	0	46	0	44	108	100	0	0	0	0	0	0	20	0	0	0	0	0	40	0
ASV1665	No	NA	NA	NA	Bacteria	Acidobacteriota	Vicinamibacteria	Vicinamibacterales	Vicinamibacteraceae	Vicinamibacteraceae.17		0	0	0	0	0	0	0	0	0	0	0	0	0	0	0	0	0	0	0	0	0	0	0	0	0	0	0	0	0	0	0	0	0	0	0	0	0	0
ASV1666	No	NA	NA	NA	Bacteria	Gemmatimonadota	Gemmatimonadetes	Gemmatimonadales	Gemmatimonadaceae	Gemmatimonas.21	metagenome	0	0	0	0	0	0	0	0	0	0	0	0	0	0	0	0	0	0	0	0	0	0	0	0	0	0	0	0	0	0	0	0	0	0	0	0	0	0
ASV1667	No	NA	NA	NA	Bacteria	Proteobacteria	Gammaproteobacteria	Burkholderiales	Nitrosomonadaceae	Ellin6067.41	uncultured_beta	55	0	0	0	0	33	33	0	0	0	31	0	0	28	131	53	0	133	15	0	71	153	123	197	0	18	0	52	33	0	0	0	0	0	0	0	15	0
ASV1668	No	NA	NA	NA	Bacteria	Gemmatimonadota	Gemmatimonadetes	Gemmatimonadales	Gemmatimonadaceae	Gemmatimonas.22		0	0	0	0	0	24	0	0	0	0	0	0	0	0	0	0	0	0	0	0	0	0	0	0	0	0	0	0	0	0	0	0	0	0	0	0	14	0
ASV1669	No	NA	NA	NA	Bacteria	Actinobacteriota	Acidimicrobiia	uncultured	uncultured	uncultured.239	uncultured_bacterium	0	0	0	0	0	0	0	0	0	0	0	0	0	0	0	0	0	0	0	0	0	0	0	0	0	0	0	0	0	0	0	0	0	0	0	0	0	0
ASV1670	No	NA	NA	NA	Bacteria	Verrucomicrobiota	Verrucomicrobiae	Verrucomicrobiales	Rubritaleaceae	Luteolibacter.19		0	0	0	0	0	0	0	0	0	0	0	0	0	0	39	9	8	33	0	5	0	0	0	0	6	0	0	0	0	0	0	4	19	7	10	72	876	17
ASV1671	No	NA	NA	NA	Bacteria	Proteobacteria	Gammaproteobacteria	Burkholderiales	Comamonadaceae	Rhodoferax.58		172	82	69	0	60	39	0	57	109	0	0	0	0	0	45	20	68	0	0	0	52	0	14	28	58	37	53	0	0	0	31	23	36	0	0	0	0	0
ASV1672	No	NA	NA	NA	Bacteria	Cyanobacteria	Cyanobacteriia	Pseudanabaenales	Pseudanabaenaceae	PCC-7429.6	uncultured_cyanobacterium	0	0	0	14	0	0	0	0	0	0	0	0	0	0	0	63	0	0	0	0	0	0	0	0	0	0	0	0	0	171	0	0	0	0	0	0	0	0
ASV1673	No	NA	NA	NA	Bacteria	Acidobacteriota	Blastocatellia	Blastocatellales	Blastocatellaceae	Stenotrophobacter.2		0	50	18	0	71	13	0	0	0	0	0	0	0	0	0	0	0	0	0	0	0	0	0	0	0	0	20	0	0	0	0	0	0	0	0	0	0	0
ASV1674	No	NA	NA	NA	Bacteria	Bacteroidota	Bacteroidia	Chitinophagales	Chitinophagaceae	Terrimonas.13		0	0	0	0	0	0	0	0	0	0	0	0	20	33	0	0	0	0	0	0	0	0	0	0	0	0	0	0	10	0	0	0	0	0	0	0	0	0
ASV1675	No	NA	NA	NA	Bacteria	Proteobacteria	Gammaproteobacteria	Burkholderiales	Rhodocyclaceae	Sulfuritalea.3		0	0	0	75	0	0	0	70	0	42	0	0	66	44	30	24	22	0	0	0	0	0	0	0	0	0	0	0	0	24	0	0	26	0	55	0	28	71
ASV1676	No	NA	NA	NA	Bacteria	Planctomycetota	Planctomycetes	Planctomycetales	uncultured	uncultured.240	uncultured_bacterium	41	48	0	34	0	0	0	0	0	37	0	0	0	62	19	71	0	36	0	0	0	0	32	32	0	0	0	0	0	0	0	0	0	0	0	0	213	0
ASV1677	No	NA	NA	NA	Bacteria	Bacteroidota	Bacteroidia	Cytophagales	Spirosomaceae	Arcicella.2	uncultured_bacterium	0	0	0	0	0	0	0	0	6	0	0	24	0	0	101	38	0	0	16	0	0	0	0	0	0	0	0	0	0	0	0	0	0	0	0	0	0	0
ASV1678	No	NA	NA	NA	Bacteria	Acidobacteriota	Vicinamibacteria	Vicinamibacterales	Vicinamibacteraceae	Vicinamibacteraceae.18		0	0	0	96	0	0	0	0	0	92	0	0	58	0	0	0	0	0	0	0	0	0	0	0	0	0	16	23	39	0	0	0	0	0	59	18	0	24
ASV1679	No	NA	NA	NA	Bacteria	Bacteroidota	Bacteroidia	Cytophagales	Cyclobacteriaceae	Algoriphagus	uncultured_Bacteroidetes	0	0	0	0	0	0	20	0	0	0	0	73	0	0	0	0	0	0	4	6	4	0	0	0	0	0	0	0	0	0	0	0	0	0	0	0	0	0
ASV1680	No	NA	NA	NA	Bacteria	Proteobacteria	Gammaproteobacteria	Burkholderiales	Sutterellaceae	AAP99.9	uncultured_bacterium	13	296	541	0	448	0	0	19	61	21	6	12	10	19	39	0	0	0	0	17	0	149	198	127	101	0	15	0	0	0	0	32	0	76	0	0	0	0
ASV1681	No	NA	NA	NA	Bacteria	Bacteroidota	Bacteroidia	Sphingobacteriales	NS11-12_marine_group	group.30	metagenome	0	0	0	0	0	0	27	0	0	0	27	21	0	0	0	4	0	0	9	12	5	0	0	0	0	0	4	0	0	0	0	0	0	0	0	0	0	0
ASV1682	No	NA	NA	NA	Bacteria	Planctomycetota	Planctomycetes	Pirellulales	Pirellulaceae	Blastopirellula.4		0	0	0	0	0	0	0	0	0	0	0	0	0	0	0	0	0	0	0	0	0	0	0	0	0	0	0	0	0	0	0	0	0	0	0	0	0	0
ASV1683	No	NA	NA	NA	Bacteria	Proteobacteria	Alphaproteobacteria	Rhizobiales	Xanthobacteraceae	unknown.167		0	0	0	0	0	0	0	9	5	0	0	0	0	0	0	0	0	0	0	0	30	0	0	0	0	17	23	0	0	0	207	7	0	0	0	0	0	0
ASV1684	No	NA	NA	NA	Bacteria	Bacteroidota	Bacteroidia	Flavobacteriales	Flavobacteriaceae	Flavobacterium.62		0	0	0	0	0	0	0	0	0	0	0	0	7	0	0	0	0	0	0	0	0	0	0	0	21	0	0	0	0	41	0	174	138	41	0	0	0	0
ASV1685	No	NA	NA	NA	Bacteria	Actinobacteriota	Acidimicrobiia	Microtrichales	Ilumatobacteraceae	group.31	uncultured_actinobacterium	0	0	0	0	0	35	372	0	0	0	58	284	0	0	0	0	0	0	96	155	17	0	0	0	0	0	0	0	0	0	28	0	0	0	0	0	51	0
ASV1686	No	NA	NA	NA	Bacteria	Proteobacteria	Gammaproteobacteria	Burkholderiales	Methylophilaceae	Methylotenera.45	uncultured_bacterium	0	0	0	0	0	0	0	0	0	0	0	0	0	0	0	0	0	0	0	16	0	0	0	0	0	0	0	0	0	0	0	0	0	0	0	0	0	0
ASV1687	No	NA	NA	NA	Bacteria	Bacteroidota	Bacteroidia	Flavobacteriales	Flavobacteriaceae	Flavobacterium.63		0	0	0	0	0	0	0	0	0	0	0	0	0	0	10	0	0	0	0	0	0	0	0	0	0	5	13	0	0	0	0	0	0	0	0	0	0	0
ASV1688	No	NA	NA	NA	Bacteria	Proteobacteria	Gammaproteobacteria	Burkholderiales	Nitrosomonadaceae	MND1.14		0	0	0	0	0	0	0	0	0	0	0	0	0	0	0	0	0	0	0	0	0	0	0	0	0	0	0	0	0	0	0	0	0	0	16	0	0	70
ASV1689	No	NA	NA	NA	Bacteria	Proteobacteria	Gammaproteobacteria	Xanthomonadales	Xanthomonadaceae	Arenimonas.14		20	0	0	0	0	0	0	0	0	0	0	0	0	0	0	0	0	0	0	0	0	49	115	245	0	0	0	0	0	0	0	0	0	0	0	0	0	0
ASV1690	No	NA	NA	NA	Bacteria	Bacteroidota	Bacteroidia	Flavobacteriales	Flavobacteriaceae	Flavobacterium.64		0	776	684	0	651	108	20	199	0	0	0	0	20	0	272	90	0	0	0	0	0	35	17	53	0	38	176	0	0	0	0	0	0	0	0	0	0	0
ASV1691	No	NA	NA	NA	Bacteria	Proteobacteria	Gammaproteobacteria	Burkholderiales	Comamonadaceae	Leptothrix.21		0	0	0	0	0	0	0	0	0	0	0	0	0	0	0	0	0	0	0	0	0	0	0	0	0	0	0	0	0	0	0	0	0	0	0	0	0	0
ASV1692	No	NA	NA	NA	Bacteria	Bacteroidota	Bacteroidia	Chitinophagales	Chitinophagaceae	unknown.168		0	0	0	0	0	0	13	0	0	0	0	0	0	0	0	0	0	0	0	0	0	0	0	0	0	0	0	0	0	0	0	0	0	0	0	0	0	0
ASV1693	No	NA	NA	NA	Bacteria	Proteobacteria	Gammaproteobacteria	PLTA13	PLTA13	PLTA13.2		0	0	0	0	0	0	0	0	0	0	0	0	0	0	0	0	0	0	0	0	0	0	0	0	0	0	0	0	0	0	0	0	0	0	0	0	0	0
ASV1694	No	NA	NA	NA	Bacteria	Planctomycetota	OM190	OM190	OM190	OM190.3	uncultured_bacterium	0	0	0	0	0	0	0	0	0	0	0	0	0	0	0	5	0	0	0	0	0	0	0	0	0	0	0	0	0	0	0	0	0	0	0	0	0	0
ASV1695	No	NA	NA	NA	Bacteria	Desulfobacterota	Desulfuromonadia	Geobacterales	Geobacteraceae	Geobacter.7		0	0	0	0	0	0	0	0	0	0	0	0	0	0	0	0	0	0	0	33	0	0	0	0	0	0	0	0	0	0	0	0	0	0	0	0	0	0
ASV1696	No	NA	NA	NA	Bacteria	Deinococcota	Deinococci	Deinococcales	Deinococcaceae	Deinococcus.5		0	0	10	0	0	17	0	6	0	0	58	13	0	0	0	4	0	0	0	0	0	0	0	0	0	0	0	19	0	0	0	0	0	2	0	0	0	3
ASV1697	No	NA	NA	NA	Bacteria	Proteobacteria	Gammaproteobacteria	Burkholderiales	Nitrosomonadaceae	Ellin6067.42		0	0	0	0	0	0	0	0	0	0	0	0	0	0	0	0	0	0	0	0	0	0	0	0	65	0	0	0	0	0	0	0	0	103	0	46	0	0
ASV1698	No	NA	NA	NA	Bacteria	Bdellovibrionota	Bdellovibrionia	Bacteriovoracales	Bacteriovoracaceae	unknown.169		0	0	0	0	0	0	0	0	0	0	0	0	0	0	7	0	0	39	0	282	0	0	0	0	0	0	0	0	0	2	0	0	3	0	0	16	0	4
ASV1699	No	NA	NA	NA	Bacteria	Bacteroidota	Bacteroidia	Chitinophagales	Chitinophagaceae	uncultured.241	uncultured_Chitinophagaceae	135	18	0	0	17	0	0	0	0	10	0	0	0	0	0	27	0	0	0	0	0	0	6	13	0	36	32	0	0	0	0	0	0	0	0	0	0	27
ASV1700	No	NA	NA	NA	Bacteria	Proteobacteria	Gammaproteobacteria	Burkholderiales	Comamonadaceae	unknown.170		0	0	0	0	0	0	0	0	0	0	0	0	0	0	0	0	0	0	0	0	0	0	0	0	0	0	0	0	0	0	0	0	0	0	0	0	0	0
ASV1701	No	NA	NA	NA	Bacteria	Proteobacteria	Alphaproteobacteria	Rhizobiales	A0839	A0839	uncultured_sludge	0	0	0	0	0	0	0	0	17	0	0	0	0	0	0	0	0	0	0	0	0	0	0	0	0	0	0	0	0	0	0	0	0	0	0	0	0	0
ASV1702	No	NA	NA	NA	Bacteria	Chloroflexi	Anaerolineae	SBR1031	A4b	A4b	uncultured_soil	0	0	0	0	0	4	0	0	0	0	0	0	0	0	0	0	0	0	5	3	0	0	0	0	0	0	0	0	0	0	0	0	0	0	0	0	0	0
ASV1703	No	NA	NA	NA	Bacteria	Proteobacteria	Gammaproteobacteria	Burkholderiales	Comamonadaceae	Rhodoferax.59		0	0	0	0	0	0	0	0	0	0	0	0	0	0	0	0	0	0	0	0	0	0	0	0	0	0	0	0	0	0	0	0	0	0	0	0	0	0
ASV1704	No	NA	NA	NA	Bacteria	Planctomycetota	Planctomycetes	Planctomycetales	Rubinisphaeraceae	SH-PL14.1	uncultured_planctomycete	0	32	7	76	15	7	0	106	28	11	0	0	40	75	18	0	48	10	28	0	32	31	65	102	63	23	47	0	0	51	0	160	63	281	47	0	0	196
ASV1705	No	NA	NA	NA	Bacteria	Proteobacteria	Gammaproteobacteria	Burkholderiales	Comamonadaceae	Polaromonas.31		0	0	0	0	0	0	0	0	0	0	0	0	0	0	0	0	0	0	0	0	0	0	0	0	0	0	0	0	0	0	0	0	0	0	0	0	0	0
ASV1706	No	NA	NA	NA	Bacteria	Proteobacteria	Alphaproteobacteria	Rhizobiales	A0839	A0839.1	uncultured_bacterium	0	0	0	0	0	0	0	0	15	21	0	0	20	77	0	0	0	16	0	0	0	0	0	0	45	0	0	0	0	37	18	0	0	70	145	0	0	111
ASV1707	No	NA	NA	NA	Bacteria	Proteobacteria	Alphaproteobacteria	Rhizobiales	Hyphomicrobiaceae	uncultured.242	metagenome	8	0	0	0	0	0	0	0	13	0	0	0	8	39	9	9	28	0	0	0	0	0	0	0	34	0	0	0	0	0	19	7	21	45	38	50	0	64
ASV1708	No	NA	NA	NA	Bacteria	Desulfobacterota	Desulfuromonadia	Geobacterales	Geobacteraceae	Geobacter.8	uncultured_bacterium	0	0	0	0	0	0	0	0	0	0	0	0	0	0	0	0	0	0	0	0	0	0	0	0	0	0	0	0	0	0	0	0	0	0	0	0	0	0
ASV1709	No	NA	NA	NA	Bacteria	Proteobacteria	Gammaproteobacteria	Burkholderiales	Oxalobacteraceae	unknown.171		0	0	0	0	0	0	0	0	0	0	0	0	31	8	0	0	0	0	0	0	0	0	0	12	0	0	0	0	5	0	8	29	38	0	0	60	0	0
ASV1710	No	NA	NA	NA	Bacteria	Verrucomicrobiota	Verrucomicrobiae	Pedosphaerales	Pedosphaeraceae	unknown.172		0	0	0	34	0	14	0	0	0	0	12	6	0	0	0	11	0	9	0	17	20	0	0	0	0	0	0	45	89	0	0	0	0	0	0	0	0	0
ASV1711	No	NA	NA	NA	Bacteria	Proteobacteria	Gammaproteobacteria	Burkholderiales	Comamonadaceae	unknown.173		0	0	0	48	0	0	0	0	13	13	0	0	0	0	0	17	8	0	0	0	0	0	0	0	0	0	0	0	0	13	35	145	53	9	42	0	0	227
ASV1712	No	NA	NA	NA	Bacteria	Proteobacteria	Gammaproteobacteria	Burkholderiales	Gallionellaceae	unknown.174		0	11	0	0	0	0	0	0	0	0	0	0	0	0	0	0	0	0	10	0	42	0	0	0	0	0	0	7	0	0	0	0	0	0	0	0	0	0
ASV1713	No	NA	NA	NA	Bacteria	Proteobacteria	Alphaproteobacteria	Sphingomonadales	Sphingomonadaceae	unknown.175		0	0	0	0	0	0	0	0	0	0	0	0	0	0	0	0	0	0	0	0	0	0	0	0	0	0	0	0	0	0	0	0	0	0	0	0	0	0
ASV1714	No	NA	NA	NA	Bacteria	Bacteroidota	Bacteroidia	Chitinophagales	Chitinophagaceae	Terrimonas.14		7	34	0	75	0	31	84	107	63	36	25	109	27	30	39	76	133	49	18	78	0	11	10	12	59	40	28	56	28	40	0	60	103	45	90	44	180	130
ASV1715	No	NA	NA	NA	Bacteria	Gemmatimonadota	Gemmatimonadetes	Gemmatimonadales	Gemmatimonadaceae	Gemmatimonas.23	uncultured_bacterium	24	0	0	0	0	0	0	21	16	15	0	0	0	0	0	0	0	0	0	0	0	0	0	0	23	0	0	0	0	0	0	0	0	0	0	0	0	15
ASV1716	No	NA	NA	NA	Bacteria	Proteobacteria	Alphaproteobacteria	Rhizobiales	Rhizobiales_Incertae_Sedis	uncultured.243		46	71	65	116	90	46	524	87	56	112	32	115	57	189	103	69	53	92	11	49	76	0	0	0	87	77	189	260	281	73	28	31	46	63	114	89	159	192
ASV1717	No	NA	NA	NA	Bacteria	Proteobacteria	Gammaproteobacteria	Burkholderiales	Comamonadaceae	Rhodoferax.60		0	0	0	0	0	0	0	0	0	0	0	0	0	0	0	0	0	0	0	0	0	0	0	0	0	0	0	0	0	0	0	0	0	0	0	0	0	0
ASV1718	No	NA	NA	NA	Bacteria	Bacteroidota	Bacteroidia	Cytophagales	Microscillaceae	uncultured.244	metagenome	0	0	0	46	0	0	0	28	10	0	0	0	21	66	3	17	9	10	0	0	0	0	6	0	18	0	0	0	0	92	6	44	44	22	38	14	0	36
ASV1719	No	NA	NA	NA	Bacteria	Proteobacteria	Alphaproteobacteria	Rhizobiales	Beijerinckiaceae	FukuN57.3	uncultured_bacterium	0	0	0	271	0	0	0	32	0	32	0	0	56	9	8	20	0	0	0	0	0	0	0	0	0	0	0	0	0	23	0	0	22	0	45	0	0	30
ASV1720	No	NA	NA	NA	Bacteria	Proteobacteria	Alphaproteobacteria	Rhizobiales	Rhizobiales_Incertae_Sedis	uncultured.245		213	39	0	0	62	0	0	0	0	0	23	0	0	0	0	10	0	0	36	12	0	995	854	1208	0	45	32	0	0	0	74	4	0	0	0	0	0	0
ASV1721	No	NA	NA	NA	Bacteria	Bacteroidota	Bacteroidia	Sphingobacteriales	AKYH767	AKYH767.7	uncultured_Bacteroidetes	16	0	0	0	0	0	44	0	0	0	8	17	0	0	20	0	0	0	13	6	0	99	146	154	0	0	0	0	0	0	13	0	0	0	0	0	0	0
ASV1722	No	NA	NA	NA	Bacteria	Cyanobacteria	Cyanobacteriia	Oxyphotobacteria_Incertae_Sedis	Unknown_Family	KVSF5.7	uncultured_bacterium	0	0	0	20	0	0	0	0	0	13	0	0	29	32	0	55	0	0	0	0	0	0	0	0	0	0	0	0	0	0	0	0	0	0	0	0	0	35
ASV1723	No	NA	NA	NA	Bacteria	Bacteroidota	Bacteroidia	Chitinophagales	Chitinophagaceae	Sediminibacterium.3		0	8	0	0	0	20	27	15	0	0	11	20	0	0	10	0	0	0	30	13	0	0	0	22	0	0	17	12	0	0	0	0	0	0	0	5	0	0
ASV1724	No	NA	NA	NA	Bacteria	Proteobacteria	Gammaproteobacteria	Burkholderiales	Sutterellaceae	AAP99.10	uncultured_bacterium	0	0	0	0	0	0	0	0	0	0	0	0	0	0	0	0	0	0	0	0	0	0	0	37	0	0	0	0	0	0	0	0	0	0	0	0	0	0
ASV1725	No	NA	NA	NA	Bacteria	Acidobacteriota	Blastocatellia	Blastocatellales	Blastocatellaceae	unknown.176		8	365	191	0	125	0	0	0	0	0	0	0	0	0	16	0	0	0	0	0	0	18	0	5	0	15	5	0	2	0	0	0	0	0	0	0	0	0
ASV1726	No	NA	NA	NA	Bacteria	Gemmatimonadota	Gemmatimonadetes	Gemmatimonadales	Gemmatimonadaceae	uncultured.246		72	0	0	0	0	0	0	0	0	0	0	0	0	0	0	0	0	0	0	0	0	0	0	0	0	0	0	0	0	0	142	0	0	0	0	20	0	0
ASV1727	No	NA	NA	NA	Bacteria	Proteobacteria	Gammaproteobacteria	Burkholderiales	Nitrosomonadaceae	Ellin6067.43	uncultured_beta	0	19	0	59	0	0	0	161	257	254	0	0	583	39	0	32	209	0	0	51	0	204	233	351	270	0	0	0	0	0	40	296	122	307	0	129	0	42
ASV1728	No	NA	NA	NA	Bacteria	Bacteroidota	Bacteroidia	Cytophagales	Spirosomaceae	Lacihabitans.1	uncultured_bacterium	0	0	0	0	0	0	0	0	0	0	0	0	0	0	0	0	0	0	0	0	0	0	0	0	0	0	0	0	0	14	0	0	0	0	0	0	0	0
ASV1729	No	NA	NA	NA	Bacteria	Proteobacteria	Alphaproteobacteria	Rhizobiales	Hyphomicrobiaceae	Pedomicrobium.2		0	0	0	0	55	0	14	0	0	0	0	19	0	0	0	0	0	0	0	13	0	67	107	85	0	0	0	0	0	0	0	0	0	0	0	0	0	0
ASV1730	No	NA	NA	NA	Bacteria	Bacteroidota	Bacteroidia	Cytophagales	Hymenobacteraceae	Hymenobacter.13	uncultured_Bacteroidetes	0	0	0	10	0	0	0	0	0	0	6	0	0	0	0	0	0	0	0	0	0	0	0	0	0	0	0	0	0	0	0	0	0	0	0	0	0	0
ASV1731	No	NA	NA	NA	Bacteria	Chloroflexi	JG30-KF-CM66	JG30-KF-CM66	JG30-KF-CM66	JG30-KF-CM66.1		0	0	0	0	0	0	0	0	0	0	0	16	0	0	0	0	0	0	19	13	0	0	0	0	0	0	0	0	0	0	0	0	0	0	0	0	0	0
ASV1732	No	NA	NA	NA	Bacteria	Planctomycetota	Planctomycetes	Planctomycetales	Rubinisphaeraceae	uncultured.247		0	0	0	37	0	26	136	104	0	26	20	186	58	97	63	60	0	26	0	91	15	0	0	0	50	14	25	55	150	0	18	27	35	72	45	46	124	83
ASV1733	No	NA	NA	NA	Bacteria	Proteobacteria	Gammaproteobacteria	Burkholderiales	Sutterellaceae	AAP99.11	uncultured_bacterium	0	0	0	0	0	0	0	0	0	0	0	0	0	0	0	0	0	0	0	0	0	0	0	0	0	0	56	0	0	0	0	0	0	0	0	0	0	0
ASV1734	No	NA	NA	NA	Bacteria	Proteobacteria	Gammaproteobacteria	Burkholderiales	Comamonadaceae	Polaromonas.32		0	0	0	0	0	0	268	0	0	0	154	270	0	0	0	0	0	0	0	0	0	0	0	0	0	0	0	0	0	0	0	0	0	0	0	0	0	0
ASV1735	No	NA	NA	NA	Bacteria	Proteobacteria	Gammaproteobacteria	Burkholderiales	Oxalobacteraceae	Actimicrobium.1	uncultured_bacterium	12	0	0	0	0	0	0	0	0	0	0	4	0	0	0	0	0	0	18	29	0	0	0	8	0	0	0	0	0	0	0	0	0	0	0	0	0	0
ASV1736	No	NA	NA	NA	Bacteria	Proteobacteria	Alphaproteobacteria	Acetobacterales	Acetobacteraceae	Rhodovastum.3	uncultured_bacterium	0	22	0	44	0	9	8	6	0	0	8	21	0	0	0	5	17	0	251	4	0	64	66	51	0	14	27	12	0	0	0	0	0	3	0	0	0	0
ASV1737	No	NA	NA	NA	Bacteria	Proteobacteria	Gammaproteobacteria	Burkholderiales	Comamonadaceae	Rhodoferax.61		38	8	0	7	0	0	0	25	0	0	0	0	0	0	46	18	0	7	0	0	0	0	0	0	18	0	0	0	0	0	0	0	0	0	0	38	0	20
ASV1738	No	NA	NA	NA	Bacteria	Bacteroidota	Bacteroidia	Chitinophagales	Saprospiraceae	uncultured.248	uncultured_bacterium	0	0	0	41	0	6	0	0	0	0	0	0	106	0	9	31	0	0	0	0	0	0	0	0	0	0	0	0	0	0	0	0	0	0	0	76	0	15
ASV1739	No	NA	NA	NA	Bacteria	Acidobacteriota	Blastocatellia	Pyrinomonadales	Pyrinomonadaceae	RB41.6		0	0	0	0	0	0	0	0	0	0	0	0	0	0	0	0	0	0	0	0	0	0	0	0	0	0	0	0	0	0	0	0	0	0	0	0	0	0
ASV1740	No	NA	NA	NA	Bacteria	Proteobacteria	Alphaproteobacteria	Rhizobiales	Rhizobiaceae	uncultured.249		32	19	22	0	56	12	0	0	126	46	0	24	12	0	20	24	42	7	15	0	0	123	248	394	115	15	115	36	0	0	13	401	153	186	0	100	0	0
ASV1741	No	NA	NA	NA	Bacteria	Proteobacteria	Alphaproteobacteria	Sphingomonadales	Sphingomonadaceae	Novosphingobium.9		20	23	0	8	0	152	50	6	12	9	94	99	0	6	225	59	0	70	41	175	32	0	0	0	4	0	6	8	9	10	10	0	0	0	4	3	186	19
ASV1742	No	NA	NA	NA	Bacteria	Proteobacteria	Alphaproteobacteria	Rhizobiales	A0839	A0839.2	uncultured_bacterium	0	0	0	0	0	0	0	0	0	0	0	0	0	0	0	0	0	0	0	0	0	0	0	0	0	0	0	0	0	0	0	0	0	0	0	0	0	0
ASV1743	No	NA	NA	NA	Bacteria	Chloroflexi	P2-11E	P2-11E	P2-11E	P2-11E.2	uncultured_bacterium	0	0	0	0	0	0	0	0	0	0	0	0	0	0	0	0	0	0	0	0	0	0	0	0	0	0	0	0	0	0	0	0	0	0	0	0	0	0
ASV1744	No	NA	NA	NA	Bacteria	Bacteroidota	Bacteroidia	Flavobacteriales	Flavobacteriaceae	Flavobacterium.65		0	0	0	0	0	0	0	0	0	0	0	0	0	0	0	0	0	7	0	0	0	0	0	0	7	0	0	0	0	0	0	11	0	0	0	8	0	0
ASV1745	No	NA	NA	NA	Bacteria	Bacteroidota	Bacteroidia	Flavobacteriales	Flavobacteriaceae	Flavobacterium.66		61	520	513	0	626	0	0	0	0	0	0	0	0	0	60	0	0	0	10	0	0	13	0	0	0	148	495	0	0	0	0	0	0	0	0	0	0	0
ASV1746	No	NA	NA	NA	Bacteria	Planctomycetota	Planctomycetes	Planctomycetales	Schlesneriaceae	Schlesneria.6	uncultured_bacterium	0	0	0	44	0	10	104	0	0	0	0	68	0	0	0	0	0	0	151	0	0	0	0	0	0	0	0	18	12	13	0	0	0	0	0	0	51	36
ASV1747	No	NA	NA	NA	Bacteria	Proteobacteria	Gammaproteobacteria	Burkholderiales	Nitrosomonadaceae	Ellin6067.44		0	0	0	0	0	0	0	0	0	0	0	0	29	0	0	0	0	0	0	0	0	0	0	0	0	0	0	18	0	0	0	0	0	0	0	0	0	0
ASV1748	No	NA	NA	NA	Bacteria	Cyanobacteria	Cyanobacteriia	Leptolyngbyales	Leptolyngbyaceae	PCC-7430.6	uncultured_bacterium	0	0	52	48	28	0	0	10	0	0	0	0	0	0	0	0	179	0	0	120	52	0	0	0	0	0	0	0	0	81	0	0	17	0	52	0	0	0
ASV1749	No	NA	NA	NA	Bacteria	Verrucomicrobiota	Verrucomicrobiae	Chthoniobacterales	Chthoniobacteraceae	Chthoniobacter.15	Verrucomicrobia_bacterium	242	18	18	0	66	0	7	8	0	21	0	0	0	0	18	12	0	0	4	20	0	0	23	8	0	32	6	0	0	0	334	0	0	0	0	0	49	0
ASV1750	No	NA	NA	NA	Bacteria	Planctomycetota	Planctomycetes	Planctomycetales	Rubinisphaeraceae	uncultured.250	metagenome	0	0	0	0	0	0	0	0	0	0	0	0	0	0	0	0	0	0	0	0	0	0	0	0	0	0	0	0	0	0	0	0	0	0	0	0	0	0
ASV1751	No	NA	NA	NA	Bacteria	Desulfobacterota	Desulfuromonadia	Geobacterales	Geobacteraceae	Geobacter.9	uncultured_delta	0	0	0	0	0	0	0	0	0	0	0	0	0	0	0	0	0	0	0	0	0	0	0	0	0	0	0	0	0	0	0	0	0	0	0	0	0	0
ASV1752	No	NA	NA	NA	Bacteria	Bacteroidota	Bacteroidia	Chitinophagales	Chitinophagaceae	uncultured.251		0	0	0	0	0	0	29	0	0	0	0	105	0	0	0	54	0	0	0	0	0	0	0	0	0	0	0	33	44	0	0	0	0	0	0	0	0	0
ASV1753	No	NA	NA	NA	Bacteria	Chloroflexi	KD4-96	KD4-96	KD4-96	KD4-96.7	uncultured_bacterium	0	0	0	0	0	0	0	0	0	0	0	0	22	0	0	0	0	0	0	0	0	0	0	0	0	0	0	0	0	0	0	0	0	0	0	0	10	0
ASV1754	No	NA	NA	NA	Bacteria	Proteobacteria	Gammaproteobacteria	Burkholderiales	Comamonadaceae	Rhodoferax.62		0	0	0	0	0	0	0	0	0	0	0	0	0	0	0	0	0	0	15	0	0	0	0	0	0	0	0	0	0	0	0	0	0	0	0	0	0	0
ASV1755	No	NA	NA	NA	Bacteria	Acidobacteriota	Holophagae	Subgroup_7	Subgroup_7	7.5		36	0	6	11	17	11	0	18	0	0	0	0	0	0	38	22	0	0	13	0	40	0	0	0	0	37	41	0	41	0	50	0	0	0	0	0	0	0
ASV1756	No	NA	NA	NA	Bacteria	Proteobacteria	Gammaproteobacteria	Burkholderiales	Comamonadaceae	Leptothrix.22		0	0	0	0	0	0	0	0	0	0	0	0	0	0	0	0	0	0	0	0	0	0	0	0	0	0	0	0	0	0	0	0	0	0	0	0	0	0
ASV1757	No	NA	NA	NA	Bacteria	Chloroflexi	Anaerolineae	Anaerolineales	Anaerolineaceae	Anaerolinea		0	0	0	0	0	0	0	0	0	0	0	0	0	0	0	0	0	0	0	0	0	0	0	0	0	0	0	0	0	0	0	0	0	0	0	0	0	0
ASV1758	No	NA	NA	NA	Bacteria	Patescibacteria	Parcubacteria	Candidatus_Nomurabacteria	Candidatus_Nomurabacteria	Nomurabacteria.13	uncultured_bacterium	0	0	0	0	0	0	22	0	0	0	0	0	0	0	0	0	0	0	20	0	0	0	0	0	0	25	0	0	22	0	0	0	0	0	0	0	0	19
ASV1759	No	NA	NA	NA	Bacteria	Proteobacteria	Gammaproteobacteria	Burkholderiales	Rhodocyclaceae	unknown.177		0	0	0	0	0	0	0	9	17	0	0	0	0	0	0	0	17	0	0	0	0	0	0	0	0	0	0	0	0	0	0	0	36	0	7	0	0	0
ASV1760	No	NA	NA	NA	Bacteria	Armatimonadota	Fimbriimonadia	Fimbriimonadales	Fimbriimonadaceae	Fimbriimonadaceae.4	uncultured_Armatimonadetes	0	22	0	0	22	0	0	0	46	0	0	3	0	0	0	0	0	0	0	0	27	0	0	15	15	0	10	24	20	0	0	27	0	55	0	0	3	0
ASV1761	No	NA	NA	NA	Bacteria	Bacteroidota	Bacteroidia	Flavobacteriales	Flavobacteriaceae	Flavobacterium.67		0	0	0	0	0	0	0	0	0	0	0	0	0	0	0	0	0	0	0	0	0	0	0	0	0	0	0	0	0	0	0	0	0	0	0	0	0	0
ASV1762	No	NA	NA	NA	Bacteria	Proteobacteria	Gammaproteobacteria	Burkholderiales	Methylophilaceae	Methylotenera.46	uncultured_bacterium	0	0	0	0	0	0	0	75	17	52	0	0	645	306	217	64	5	151	0	0	0	0	0	0	74	0	0	0	0	0	4	25	14	82	0	0	0	6
ASV1763	No	NA	NA	NA	Bacteria	Patescibacteria	Saccharimonadia	Saccharimonadales	Saccharimonadales	Saccharimonadales.6	uncultured_bacterium	6	0	0	0	0	0	0	0	0	0	0	7	0	0	0	0	0	0	0	0	0	3	15	0	0	17	0	0	0	0	0	0	0	0	0	0	0	0
ASV1764	No	NA	NA	NA	Bacteria	Proteobacteria	Gammaproteobacteria	Burkholderiales	Comamonadaceae	Rhodoferax.63		0	0	0	0	0	0	0	0	0	0	0	0	0	0	0	0	0	0	0	0	0	0	0	0	0	0	0	0	0	0	0	0	0	0	0	0	0	0
ASV1765	No	NA	NA	NA	Bacteria	Actinobacteriota	Actinobacteria	Frankiales	uncultured	uncultured.252		0	21	2	0	0	0	0	0	0	0	34	25	0	0	0	0	0	0	0	18	0	38	43	18	0	0	0	21	14	0	0	0	0	0	0	0	0	0
ASV1766	No	NA	NA	NA	Bacteria	Myxococcota	Polyangia	Haliangiales	Haliangiaceae	Haliangium.8	uncultured_prokaryote	0	20	0	16	0	0	24	0	0	0	0	19	0	0	0	0	0	0	0	0	0	0	0	0	0	0	0	0	26	0	0	0	0	0	0	0	41	0
ASV1767	No	NA	NA	NA	Bacteria	Verrucomicrobiota	Verrucomicrobiae	Verrucomicrobiales	Rubritaleaceae	Luteolibacter.20		0	0	0	33	0	0	0	0	0	0	0	0	0	0	0	0	0	0	0	0	0	0	0	0	0	0	0	0	0	0	0	33	13	0	0	0	0	0
ASV1768	No	NA	NA	NA	Bacteria	Proteobacteria	Gammaproteobacteria	Burkholderiales	Sutterellaceae	AAP99.12	uncultured_Herbaspirillum	0	53	66	0	65	23	35	61	0	0	25	28	0	0	81	55	0	80	14	33	0	24	58	38	33	0	0	0	0	0	0	0	16	36	0	0	0	82
ASV1769	No	NA	NA	NA	Bacteria	Bacteroidota	Bacteroidia	Chitinophagales	Saprospiraceae	uncultured.253	uncultured_Sphingobacteriia	0	0	0	0	0	0	0	0	0	0	8	0	0	0	0	0	0	0	6	23	0	0	4	0	0	0	0	0	0	0	5	0	0	0	0	0	0	0
ASV1770	No	NA	NA	NA	Bacteria	Bacteroidota	Bacteroidia	Flavobacteriales	Flavobacteriaceae	Flavobacterium.68		0	0	0	0	0	0	0	0	0	12	0	0	0	0	0	0	0	0	0	0	0	0	0	0	0	0	0	0	0	0	0	0	0	0	0	0	0	0
ASV1771	No	NA	NA	NA	Bacteria	Proteobacteria	Gammaproteobacteria	Burkholderiales	Nitrosomonadaceae	Ellin6067.45	uncultured_bacterium	0	0	0	0	0	0	0	0	0	0	0	0	0	0	0	0	0	0	0	0	0	0	0	0	0	0	0	0	0	0	0	0	0	0	0	0	0	0
ASV1772	No	NA	NA	NA	Bacteria	Actinobacteriota	Acidimicrobiia	Microtrichales	Iamiaceae	Iamia		0	0	0	0	0	26	0	34	0	0	19	0	0	0	0	15	17	0	0	16	12	0	0	0	0	0	0	46	26	0	0	0	0	0	33	21	67	0
ASV1773	No	NA	NA	NA	Bacteria	Gemmatimonadota	Gemmatimonadetes	Gemmatimonadales	Gemmatimonadaceae	uncultured.254		0	0	0	0	0	0	0	26	0	0	0	4	0	47	0	18	0	13	0	0	0	7	18	46	0	0	0	0	0	0	0	0	0	0	0	0	27	0
ASV1774	No	NA	NA	NA	Bacteria	Proteobacteria	Gammaproteobacteria	Burkholderiales	Nitrosomonadaceae	IS-44.11	uncultured_bacterium	0	0	0	0	0	0	0	0	0	0	0	0	0	0	0	0	0	0	0	0	0	0	0	0	0	0	0	0	0	0	0	0	0	0	0	0	0	0
ASV1775	No	NA	NA	NA	Bacteria	Proteobacteria	Gammaproteobacteria	Burkholderiales	Comamonadaceae	unknown.178		0	0	0	0	0	0	0	0	0	0	0	0	0	0	0	0	0	0	0	0	0	0	0	0	0	0	0	0	0	0	0	0	0	0	0	0	0	0
ASV1776	No	NA	NA	NA	Bacteria	Acidobacteriota	Blastocatellia	Blastocatellales	Blastocatellaceae	Blastocatella.9		0	0	0	0	0	0	0	0	88	0	0	0	0	0	0	0	0	0	0	0	0	0	0	0	36	0	0	0	0	0	0	20	6	45	0	0	0	0
ASV1777	No	NA	NA	NA	Bacteria	Chloroflexi	Chloroflexia	Chloroflexales	Chloroflexaceae	unknown.179		0	0	0	0	0	0	0	0	0	0	0	0	0	0	0	0	0	0	0	0	0	0	0	0	0	0	0	0	0	0	0	0	0	0	0	0	0	0
ASV1778	No	NA	NA	NA	Bacteria	Proteobacteria	Gammaproteobacteria	Burkholderiales	Methylophilaceae	Methylotenera.47	uncultured_soil	23	41	0	152	0	58	0	113	78	53	0	0	44	0	295	97	16	75	0	0	0	0	0	0	329	0	0	53	0	0	94	123	80	224	0	36	0	225
ASV1779	No	NA	NA	NA	Bacteria	Proteobacteria	Gammaproteobacteria	Burkholderiales	Comamonadaceae	Leptothrix.23		0	38	46	0	58	0	0	38	0	0	0	0	24	134	0	0	0	0	0	0	0	0	0	0	44	0	0	0	0	0	0	0	0	0	0	0	0	0
ASV1780	No	NA	NA	NA	Bacteria	Proteobacteria	Alphaproteobacteria	Sphingomonadales	Sphingomonadaceae	uncultured.255		0	0	0	0	0	0	0	0	0	11	0	0	0	0	0	0	4	0	0	0	0	0	0	0	0	0	0	0	0	0	0	0	0	0	0	0	0	0
ASV1781	No	NA	NA	NA	Bacteria	Acidobacteriota	Blastocatellia	Blastocatellales	Blastocatellaceae	Stenotrophobacter.3		0	0	0	0	0	0	0	0	0	0	0	0	0	0	0	0	0	0	0	0	0	0	0	0	0	0	0	0	32	0	0	0	0	0	0	0	0	0
ASV1782	No	NA	NA	NA	Bacteria	Gemmatimonadota	Gemmatimonadetes	Gemmatimonadales	Gemmatimonadaceae	uncultured.256	metagenome	28	0	0	0	0	0	0	0	0	0	9	0	0	0	11	0	0	0	0	19	40	167	301	229	0	26	31	0	0	0	55	0	0	0	0	0	18	0
ASV1783	No	NA	NA	NA	Bacteria	Bacteroidota	Bacteroidia	Flavobacteriales	Flavobacteriaceae	Flavobacterium.69	uncultured_soil	20	0	0	0	0	9	0	0	18	0	0	0	0	73	0	0	10	31	0	0	0	0	0	0	14	0	0	0	0	60	0	9	0	0	7	0	0	0
ASV1784	No	NA	NA	NA	Bacteria	Verrucomicrobiota	Verrucomicrobiae	Verrucomicrobiales	Verrucomicrobiaceae	Roseimicrobium	uncultured_Verrucomicrobia	0	0	0	25	0	0	0	9	22	10	0	0	0	12	0	0	216	0	0	0	0	0	0	0	9	0	0	0	0	25	15	32	26	28	37	16	0	34
ASV1785	No	NA	NA	NA	Bacteria	Patescibacteria	Gracilibacteria	Gracilibacteria	Gracilibacteria	Gracilibacteria.7		0	0	0	0	0	0	0	0	0	0	0	0	0	0	0	0	0	0	0	6	0	0	0	0	0	0	0	0	0	0	0	0	0	0	0	0	0	0
ASV1786	No	NA	NA	NA	Bacteria	Proteobacteria	Alphaproteobacteria	Sphingomonadales	Sphingomonadaceae	unknown.180		0	0	0	0	0	0	5	0	0	0	0	0	0	0	0	0	0	0	0	0	0	0	0	0	43	0	0	0	0	0	0	0	0	0	0	0	0	0
ASV1787	No	NA	NA	NA	Bacteria	Patescibacteria	Saccharimonadia	Saccharimonadales	Saccharimonadales	Saccharimonadales.7		17	0	0	8	0	0	42	0	0	0	0	0	0	0	9	0	0	4	0	0	0	26	16	40	0	73	42	0	0	0	13	0	0	0	0	0	0	0
ASV1788	No	NA	NA	NA	Bacteria	Patescibacteria	Parcubacteria	Candidatus_Kaiserbacteria	Candidatus_Kaiserbacteria	Kaiserbacteria.10	uncultured_organism	0	0	0	5	0	0	0	0	0	0	0	0	0	0	0	0	0	0	0	8	0	0	0	0	0	0	0	0	0	0	0	0	0	0	0	0	0	5
ASV1789	No	NA	NA	NA	Bacteria	Proteobacteria	Gammaproteobacteria	Xanthomonadales	Rhodanobacteraceae	uncultured.257	uncultured_bacterium	0	0	0	0	0	0	0	0	0	0	0	0	0	0	0	0	0	0	0	0	1014	0	0	0	0	0	0	0	0	0	0	0	0	0	0	0	0	0
ASV1790	No	NA	NA	NA	Bacteria	Proteobacteria	Gammaproteobacteria	Burkholderiales	Gallionellaceae	Nitrotoga.11	uncultured_bacterium	0	0	0	14	0	0	26	0	0	0	0	0	0	0	0	0	0	0	0	0	0	0	0	0	0	0	0	0	0	0	0	0	0	0	15	0	47	0
ASV1791	No	NA	NA	NA	Bacteria	Proteobacteria	Gammaproteobacteria	Burkholderiales	Nitrosomonadaceae	Ellin6067.46		0	0	0	0	0	0	0	0	0	0	0	0	0	0	0	0	0	0	0	0	0	0	0	0	7	0	0	0	0	0	0	0	0	0	0	0	0	0
ASV1792	No	NA	NA	NA	Bacteria	Proteobacteria	Gammaproteobacteria	Salinisphaerales	Solimonadaceae	Polycyclovorans		0	68	0	12	0	12	39	0	0	0	27	19	7	0	33	8	4	25	7	163	0	0	0	0	19	12	0	0	0	0	0	4	7	10	0	43	11	0
ASV1793	No	NA	NA	NA	Bacteria	Planctomycetota	Planctomycetes	Gemmatales	Gemmataceae	Gemmata.7	uncultured_bacterium	51	0	0	10	0	0	0	0	0	0	20	0	0	0	0	16	0	0	0	0	0	20	63	73	0	0	5	0	0	0	28	0	0	0	0	0	0	0
ASV1794	No	NA	NA	NA	Bacteria	Proteobacteria	Alphaproteobacteria	Rhodobacterales	Rhodobacteraceae	Tabrizicola		0	0	0	151	0	0	0	64	37	0	0	0	52	0	0	0	155	0	0	0	0	0	0	0	32	0	0	0	0	77	53	98	157	34	108	0	0	92
ASV1795	No	NA	NA	NA	Bacteria	Bacteroidota	Bacteroidia	Cytophagales	Hymenobacteraceae	Hymenobacter.14	uncultured_Bacteroidetes	0	0	0	0	0	13	0	0	0	0	0	0	0	0	0	7	0	0	0	0	0	0	0	0	0	0	0	15	9	0	0	0	0	0	0	0	0	0
ASV1796	No	NA	NA	NA	Bacteria	NB1-j	NB1-j	NB1-j	NB1-j	NB1-j.5		0	0	0	0	0	0	0	0	0	0	0	0	0	0	0	0	0	0	0	0	0	0	0	0	0	0	0	0	0	0	0	0	0	0	0	0	0	0
ASV1797	No	NA	NA	NA	Bacteria	Bacteroidota	Bacteroidia	Cytophagales	Hymenobacteraceae	Hymenobacter.15		0	28	0	14	0	76	0	0	0	43	0	0	0	0	0	17	0	0	0	0	0	0	0	0	0	19	30	0	0	0	0	0	0	0	0	0	0	0
ASV1798	No	NA	NA	NA	Bacteria	Proteobacteria	Gammaproteobacteria	Burkholderiales	Comamonadaceae	uncultured.258		0	0	0	0	0	44	701	0	0	0	236	462	0	0	0	0	0	0	280	262	0	0	0	0	0	0	0	0	0	0	0	0	0	0	0	0	150	0
ASV1799	No	NA	NA	NA	Bacteria	Patescibacteria	Parcubacteria	Candidatus_Nomurabacteria	Candidatus_Nomurabacteria	Nomurabacteria.14	uncultured_bacterium	0	0	0	0	0	0	0	0	0	0	0	0	0	0	0	0	0	0	0	0	0	0	0	0	0	0	0	0	0	0	0	0	0	0	0	0	0	0
ASV1800	No	NA	NA	NA	Bacteria	Proteobacteria	Gammaproteobacteria	Burkholderiales	Rhodocyclaceae	unknown.181		0	0	0	0	0	0	0	0	0	0	0	0	0	0	0	0	0	0	0	6	0	0	0	0	0	0	0	0	0	0	0	0	0	0	0	0	0	0
ASV1801	No	NA	NA	NA	Bacteria	Proteobacteria	Gammaproteobacteria	Burkholderiales	Rhodocyclaceae	Sulfuritalea.4		0	0	0	0	0	0	0	0	0	0	0	0	0	0	0	0	0	0	0	0	0	0	0	0	0	0	0	0	0	0	0	0	0	0	0	0	0	0
ASV1802	No	NA	NA	NA	Bacteria	Proteobacteria	Gammaproteobacteria	Burkholderiales	Comamonadaceae	Rhodoferax.64		0	0	0	0	0	0	0	0	0	0	0	0	0	0	0	0	0	0	0	0	0	0	0	0	0	0	0	0	0	0	0	0	0	0	0	0	0	0
ASV1803	No	NA	NA	NA	Bacteria	Proteobacteria	Gammaproteobacteria	Burkholderiales	Comamonadaceae	Rhodoferax.65		207	180	68	108	58	58	42	87	135	124	85	81	473	30	72	0	126	33	0	93	0	2436	1610	2539	209	251	159	0	0	17	137	180	104	105	0	322	58	23
ASV1804	No	NA	NA	NA	Bacteria	Acidobacteriota	Blastocatellia	Pyrinomonadales	Pyrinomonadaceae	RB41.7	metagenome	0	0	0	0	0	0	0	0	0	0	0	0	0	0	0	0	0	0	0	0	0	0	0	0	0	0	0	0	0	0	0	0	0	0	0	0	0	0
ASV1805	No	NA	NA	NA	Bacteria	Proteobacteria	Gammaproteobacteria	Xanthomonadales	Rhodanobacteraceae	Ahniella	metagenome	0	0	0	0	0	0	0	0	0	0	0	0	0	0	0	0	0	0	0	0	0	0	0	0	8	0	0	0	0	0	11	0	0	0	0	0	0	0
ASV1806	No	NA	NA	NA	Bacteria	Chloroflexi	Anaerolineae	Anaerolineales	Anaerolineaceae	uncultured.259		0	0	0	0	0	0	0	0	0	10	0	0	0	0	0	0	0	0	0	0	0	0	0	0	0	0	0	7	14	0	0	0	0	0	0	10	0	0
ASV1807	No	NA	NA	NA	Bacteria	Proteobacteria	Gammaproteobacteria	Burkholderiales	Comamonadaceae	Rhizobacter.36		0	0	0	0	0	0	45	0	0	0	43	91	0	0	0	0	0	0	0	0	0	0	0	0	0	0	0	0	0	0	0	0	0	0	0	0	68	0
ASV1808	No	NA	NA	NA	Bacteria	Firmicutes	Clostridia	Peptostreptococcales-Tissierellales	Anaerovoracaceae	Anaerovorax		0	0	0	0	0	0	0	0	0	0	0	0	0	0	0	0	0	0	0	16	0	0	0	0	0	0	0	0	0	0	0	0	0	0	0	0	0	0
ASV1809	No	NA	NA	NA	Bacteria	Proteobacteria	Gammaproteobacteria	Burkholderiales	Nitrosomonadaceae	Nitrosospira.2		0	0	0	0	0	0	0	0	0	0	0	0	0	0	0	0	0	0	0	0	0	0	0	0	0	0	0	0	0	0	0	0	0	0	0	0	0	0
ASV1810	No	NA	NA	NA	Bacteria	Bacteroidota	Bacteroidia	Chitinophagales	Chitinophagaceae	Ferruginibacter.28		18	177	96	30	91	0	128	31	0	25	96	251	0	0	34	27	0	51	0	94	0	29	0	41	72	59	76	41	0	0	20	0	39	25	47	15	0	25
ASV1811	No	NA	NA	NA	Bacteria	Chloroflexi	OLB14	OLB14	OLB14	OLB14.5		0	0	0	0	0	8	68	0	0	0	32	20	0	0	0	0	0	0	0	6	0	0	0	7	0	0	0	0	0	0	24	0	0	0	0	7	0	0
ASV1812	No	NA	NA	NA	Bacteria	Bacteroidota	Bacteroidia	Flavobacteriales	Flavobacteriaceae	Flavobacterium.70		190	41	7	0	21	64	0	29	47	112	0	0	10	13	664	45	0	433	11	1152	254	0	0	0	91	14	40	155	66	17	15	0	0	0	9	11	0	5
ASV1813	No	NA	NA	NA	Bacteria	Proteobacteria	Gammaproteobacteria	Burkholderiales	Comamonadaceae	Rhizobacter.37	uncultured_bacterium	0	0	0	0	0	0	0	0	0	0	0	0	0	0	0	0	0	0	0	0	0	0	0	0	0	0	0	0	0	0	0	0	0	0	0	0	0	0
ASV1814	No	NA	NA	NA	Bacteria	Patescibacteria	Saccharimonadia	Saccharimonadales	Saccharimonadales	Saccharimonadales.8	uncultured_bacterium	0	0	0	0	0	0	0	0	0	0	0	0	0	0	0	0	0	0	0	0	0	0	0	0	0	0	0	0	0	0	0	0	0	0	0	0	0	0
ASV1815	No	NA	NA	NA	Bacteria	Verrucomicrobiota	Verrucomicrobiae	Verrucomicrobiales	Rubritaleaceae	Luteolibacter.21	Verrucomicrobia_bacterium	0	0	0	0	0	0	0	0	0	0	0	0	0	0	0	0	0	0	0	0	0	0	0	0	5	0	0	0	0	0	0	17	16	0	8	0	0	0
ASV1816	No	NA	NA	NA	Bacteria	Proteobacteria	Gammaproteobacteria	Burkholderiales	Comamonadaceae	Rhodoferax.66		0	0	0	0	0	0	0	0	0	0	0	0	0	0	0	0	0	0	0	0	0	0	0	0	0	0	0	0	0	0	0	0	0	0	0	0	0	0
ASV1817	No	NA	NA	NA	Bacteria	Proteobacteria	Gammaproteobacteria	Burkholderiales	Oxalobacteraceae	Massilia.9		0	0	0	0	0	0	0	0	0	0	0	0	0	0	0	0	0	0	0	0	0	0	0	0	0	0	0	0	0	0	0	0	0	0	0	0	0	0
ASV1818	No	NA	NA	NA	Bacteria	Acidobacteriota	Vicinamibacteria	Vicinamibacterales	uncultured	uncultured.260	uncultured_Acidobacteriaceae	0	0	0	0	0	0	22	0	0	0	0	0	0	0	0	0	0	0	14	14	31	0	0	0	0	0	0	23	96	0	0	0	0	0	0	0	0	0
ASV1819	No	NA	NA	NA	Bacteria	Proteobacteria	Alphaproteobacteria	Acetobacterales	Acetobacteraceae	Rhodovastum.4	uncultured_bacterium	0	0	0	0	0	0	0	0	0	0	12	0	0	0	0	0	0	0	0	0	0	0	0	0	0	0	0	0	0	0	0	0	0	0	0	0	0	0
ASV1820	No	NA	NA	NA	Bacteria	Patescibacteria	Saccharimonadia	Saccharimonadales	LWQ8	LWQ8.7	metagenome	0	14	19	0	17	8	0	0	10	0	0	0	0	0	0	0	0	0	0	0	47	0	0	0	0	0	26	84	36	0	0	0	0	9	0	0	0	0
ASV1821	No	NA	NA	NA	Bacteria	Proteobacteria	Gammaproteobacteria	Xanthomonadales	Xanthomonadaceae	Arenimonas.15	uncultured_gamma	0	0	0	0	0	0	0	0	0	0	0	0	0	0	0	0	0	0	0	0	0	0	0	0	0	0	0	0	0	0	0	0	0	0	0	0	0	0
ASV1822	No	NA	NA	NA	Bacteria	Verrucomicrobiota	Verrucomicrobiae	Pedosphaerales	Pedosphaeraceae	uncultured.261		0	0	0	0	0	0	0	0	0	0	0	0	0	0	53	78	60	36	0	0	0	0	0	0	0	0	0	0	0	0	0	0	17	0	0	0	176	0
ASV1823	No	NA	NA	NA	Bacteria	Bacteroidota	Bacteroidia	Flavobacteriales	Flavobacteriaceae	Flavobacterium.71	Flavobacterium_succinicans	0	0	0	0	0	0	0	0	0	0	0	0	0	0	0	0	0	0	0	0	0	0	0	0	0	0	0	0	0	2	0	0	3	0	0	0	0	0
ASV1824	No	NA	NA	NA	Bacteria	Bacteroidota	Bacteroidia	Cytophagales	Spirosomaceae	Lacihabitans.2	uncultured_bacterium	0	0	0	0	0	0	35	0	0	0	106	444	0	0	6	0	0	0	9	88	0	0	0	0	0	0	0	0	0	0	26	0	0	0	0	0	117	0
ASV1825	No	NA	NA	NA	Bacteria	Bacteroidota	Bacteroidia	Flavobacteriales	Flavobacteriaceae	Flavobacterium.72		0	0	0	0	0	0	0	0	25	0	0	0	0	0	0	0	350	0	0	0	0	0	0	0	9	0	0	0	0	0	0	261	159	22	16	104	0	16
ASV1826	No	NA	NA	NA	Bacteria	Proteobacteria	Gammaproteobacteria	Burkholderiales	Comamonadaceae	Polaromonas.33		0	0	0	0	0	0	0	0	0	0	0	0	0	0	0	0	0	0	0	74	0	653	278	412	0	0	0	29	52	0	0	0	0	0	0	0	0	0
ASV1827	No	NA	NA	NA	Bacteria	Proteobacteria	Alphaproteobacteria	Rhodobacterales	Rhodobacteraceae	Pseudorhodobacter.16	uncultured_bacterium	0	0	31	0	9	0	0	9	0	0	46	14	0	0	0	0	0	0	13	0	47	0	0	0	0	59	238	37	59	0	0	11	0	0	0	0	8	0
ASV1828	No	NA	NA	NA	Bacteria	Planctomycetota	Planctomycetes	Gemmatales	Gemmataceae	uncultured.262		0	0	0	0	0	0	0	0	0	0	0	0	0	0	0	0	0	0	0	0	0	0	0	0	0	0	0	0	0	0	0	0	0	0	0	0	0	0
ASV1829	No	NA	NA	NA	Bacteria	Proteobacteria	Gammaproteobacteria	Burkholderiales	Comamonadaceae	Caenimonas.5		0	0	0	0	0	0	0	8	0	0	0	0	0	0	0	0	0	0	0	8	0	0	0	0	0	0	0	0	15	0	0	0	0	0	0	0	0	0
ASV1830	No	NA	NA	NA	Bacteria	NB1-j	NB1-j	NB1-j	NB1-j	NB1-j.6		71	42	9	103	35	10	0	187	48	120	0	17	129	244	44	49	191	39	0	0	0	7	0	6	123	56	19	47	30	49	63	65	83	127	165	37	0	138
ASV1831	No	NA	NA	NA	Bacteria	Proteobacteria	Gammaproteobacteria	Burkholderiales	Comamonadaceae	Polaromonas.34		0	0	0	0	0	0	0	0	0	0	0	0	0	0	0	0	0	0	0	0	0	0	0	0	0	0	0	0	0	0	0	0	0	0	0	0	0	0
ASV1832	No	NA	NA	NA	Bacteria	Proteobacteria	Gammaproteobacteria	Burkholderiales	Oxalobacteraceae	unknown.182		0	0	0	0	0	0	0	0	0	0	0	0	0	0	0	0	0	0	0	0	0	0	0	0	0	0	0	0	0	0	0	0	0	0	0	0	0	0
ASV1833	No	NA	NA	NA	Bacteria	Bacteroidota	Bacteroidia	Chitinophagales	Chitinophagaceae	Ferruginibacter.29		0	0	0	30	0	0	0	0	101	0	0	16	0	0	0	0	21	0	0	0	0	0	0	0	105	11	0	0	0	135	0	302	51	43	48	0	0	56
ASV1834	No	NA	NA	NA	Bacteria	Proteobacteria	Gammaproteobacteria	Burkholderiales	Oxalobacteraceae	Undibacterium.2	Undibacterium_parvum	37	0	0	0	0	0	17	0	0	0	10	55	0	0	0	0	0	0	0	581	0	0	0	42	0	0	0	0	0	0	23	0	0	0	0	0	0	0
ASV1835	No	NA	NA	NA	Bacteria	Cyanobacteria	Cyanobacteriia			unknown.183		0	0	0	0	0	0	0	0	18	0	0	0	0	0	0	0	39	0	0	6	0	0	16	0	36	0	0	0	0	0	0	0	129	11	0	437	0	0
ASV1836	No	NA	NA	NA	Bacteria	Proteobacteria	Gammaproteobacteria	Burkholderiales	Nitrosomonadaceae	Ellin6067.47		0	0	0	0	0	0	0	0	0	0	0	0	0	0	0	0	0	0	13	0	0	0	0	0	32	0	0	0	0	0	16	0	0	0	0	0	0	28
ASV1837	No	NA	NA	NA	Bacteria	Actinobacteriota	Acidimicrobiia	Microtrichales	Ilumatobacteraceae	group.32	uncultured_bacterium	0	0	0	0	0	0	0	0	0	0	0	0	0	0	0	0	0	0	0	0	0	0	0	0	0	0	0	0	0	0	0	0	0	0	0	0	0	0
ASV1838	No	NA	NA	NA	Bacteria	Proteobacteria	Gammaproteobacteria	Burkholderiales	Nitrosomonadaceae	Ellin6067.48		31	7	6	8	2	22	46	6	26	29	0	4	4	7	31	19	12	29	34	20	6	19	6	10	20	30	50	19	17	14	22	13	12	5	27	13	40	24
ASV1839	No	NA	NA	NA	Bacteria	Verrucomicrobiota	Verrucomicrobiae	Chthoniobacterales	Chthoniobacteraceae	Chthoniobacter.16	uncultured_bacterium	0	0	0	109	0	0	0	43	0	39	0	0	0	0	32	73	61	0	0	0	6	0	0	0	0	0	0	30	26	0	0	0	0	0	0	0	0	52
ASV1840	No	NA	NA	NA	Bacteria	Planctomycetota	Planctomycetes	Pirellulales	Pirellulaceae	Pirellula.28	uncultured_bacterium	0	0	0	0	0	66	851	0	0	0	563	1616	0	0	0	0	0	0	525	494	49	197	239	278	0	0	0	0	0	0	91	0	0	0	0	0	286	0
ASV1841	No	NA	NA	NA	Bacteria	Acidobacteriota	Vicinamibacteria	Subgroup_17	Subgroup_17	17.11	metagenome	0	0	0	0	0	0	0	0	0	0	0	0	0	0	0	0	14	0	0	0	0	74	167	164	0	50	43	0	0	0	0	0	0	0	0	0	28	0
ASV1842	No	NA	NA	NA	Bacteria	Proteobacteria	Gammaproteobacteria	Xanthomonadales	Xanthomonadaceae	Lysobacter.3		0	0	0	0	0	0	49	0	0	0	47	39	0	0	0	0	0	0	189	101	0	0	0	0	0	0	0	0	0	0	0	0	0	0	0	0	0	0
ASV1843	No	NA	NA	NA	Bacteria	Proteobacteria	Gammaproteobacteria	Burkholderiales	Comamonadaceae	Rhizobacter.38		0	64	19	37	0	0	0	0	31	0	0	0	793	0	0	0	19	18	0	0	0	172	126	223	0	14	10	14	22	0	0	0	60	0	0	45	0	0
ASV1844	No	NA	NA	NA	Bacteria	Proteobacteria	Gammaproteobacteria	Burkholderiales	Comamonadaceae	unknown.184		2	0	0	4	0	0	10	0	0	3	13	0	0	0	1	11	0	0	2	0	1	0	0	0	0	2	26	22	98	0	12	0	0	0	0	0	9	0
ASV1845	No	NA	NA	NA	Bacteria	Planctomycetota	Planctomycetes	Pirellulales	Pirellulaceae	uncultured.263	uncultured_Planctomycetaceae	0	0	0	0	0	0	0	0	0	0	0	0	0	0	0	0	0	0	0	0	0	0	0	0	0	0	0	0	0	0	0	0	0	0	0	0	938	0
ASV1846	No	NA	NA	NA	Bacteria	Cyanobacteria	Cyanobacteriia	Leptolyngbyales	Leptolyngbyaceae	MIZ36	uncultured_cyanobacterium	0	11	7	6	9	0	0	0	0	0	0	0	0	0	0	0	0	0	0	0	0	0	0	0	0	0	0	0	10	0	0	0	0	0	0	0	0	0
ASV1847	No	NA	NA	NA	Bacteria	Patescibacteria	Parcubacteria	Candidatus_Lloydbacteria	Candidatus_Lloydbacteria	Lloydbacteria.4	Candidatus_Lloydbacteria	0	0	0	0	0	0	34	38	0	0	0	0	6	0	0	0	127	0	0	0	0	0	13	49	25	0	0	0	0	13	0	8	60	52	18	23	0	33
ASV1848	No	NA	NA	NA	Bacteria	Planctomycetota	Planctomycetes	Pirellulales	Pirellulaceae	lineage.4	uncultured_Planctomycetales	0	8	0	0	0	0	0	5	0	8	0	0	0	3	0	0	0	0	0	0	0	0	0	0	5	0	0	0	0	9	0	0	0	0	37	0	0	5
ASV1849	No	NA	NA	NA	Bacteria	Gemmatimonadota	Gemmatimonadetes	Gemmatimonadales	Gemmatimonadaceae	Gemmatimonas.24	uncultured_bacterium	0	9	12	150	4	0	0	218	0	59	0	0	125	34	6	0	0	0	0	0	0	0	0	0	0	0	31	0	57	71	0	0	0	0	80	0	0	37
ASV1850	No	NA	NA	NA	Bacteria	Verrucomicrobiota	Verrucomicrobiae	Verrucomicrobiales	Verrucomicrobiaceae	uncultured.264	uncultured_soil	0	0	0	0	0	0	34	0	0	0	0	55	0	0	0	0	0	0	0	0	0	0	0	0	0	0	0	9	22	0	0	0	0	0	0	0	0	0
ASV1851	No	NA	NA	NA	Bacteria	Proteobacteria	Gammaproteobacteria	Burkholderiales	Sutterellaceae	AAP99.13	uncultured_bacterium	148	102	77	196	0	74	0	180	433	174	35	0	116	90	148	113	101	52	38	36	269	0	0	0	569	38	143	40	122	201	232	597	159	259	36	131	0	424
ASV1852	No	NA	NA	NA	Bacteria	Proteobacteria	Gammaproteobacteria	Burkholderiales	Comamonadaceae	unknown.185		0	0	0	0	0	0	0	0	0	0	0	0	0	0	0	0	0	0	0	0	0	0	0	0	0	0	0	0	0	0	0	0	0	0	0	0	0	0
ASV1853	No	NA	NA	NA	Bacteria	Verrucomicrobiota	Verrucomicrobiae	Chthoniobacterales	Chthoniobacteraceae	Chthoniobacter.17	uncultured_Verrucomicrobia	0	0	0	50	0	0	0	22	0	118	0	0	22	0	0	0	0	0	0	0	0	0	0	0	0	0	0	0	0	15	0	0	0	0	0	0	0	0
ASV1854	No	NA	NA	NA	Bacteria	Cyanobacteria	Cyanobacteriia	Oxyphotobacteria_Incertae_Sedis	Unknown_Family	KVSF5.8	uncultured_bacterium	0	0	0	44	0	0	0	0	0	0	0	0	79	44	0	0	33	0	0	0	0	0	0	0	0	0	0	0	0	0	0	0	0	0	0	0	0	0
ASV1855	No	NA	NA	NA	Bacteria	Acidobacteriota	Blastocatellia	Blastocatellales	Blastocatellaceae	0001001-H03.2	uncultured_bacterium	0	0	0	18	0	0	0	33	33	51	0	0	22	55	0	31	87	15	0	0	0	0	0	0	88	62	51	0	0	40	0	15	74	124	87	0	0	35
ASV1856	No	NA	NA	NA	Bacteria	Bacteroidota	Kapabacteria	Kapabacteriales	Kapabacteriales	Kapabacteriales.1		0	0	0	0	0	0	0	0	3	0	0	0	0	0	0	5	12	0	0	0	0	0	0	0	0	0	0	0	0	12	7	14	20	22	0	6	0	44
ASV1857	No	NA	NA	NA	Bacteria	Proteobacteria	Gammaproteobacteria	Burkholderiales	Sulfuricellaceae	Sulfuriferula		0	0	0	0	0	0	0	0	0	0	0	0	0	0	0	0	0	0	0	0	0	0	0	0	0	0	0	0	0	0	0	0	0	0	0	0	0	0
ASV1858	No	NA	NA	NA	Bacteria	Proteobacteria	Gammaproteobacteria	Burkholderiales	Nitrosomonadaceae	Ellin6067.49		0	0	0	73	0	11	0	0	0	49	0	0	10	20	17	40	0	27	13	0	0	0	0	0	13	0	20	18	36	11	0	0	0	0	34	14	32	91
ASV1859	No	NA	NA	NA	Bacteria	Acidobacteriota	Vicinamibacteria	Vicinamibacterales	Vicinamibacteraceae	Vicinamibacteraceae.19		0	0	0	0	0	0	91	0	0	0	45	180	0	56	0	0	0	0	0	113	0	0	0	0	0	0	0	0	0	0	0	0	0	0	0	0	59	0
ASV1860	No	NA	NA	NA	Bacteria	Actinobacteriota	Thermoleophilia	Gaiellales	Gaiellaceae	Gaiella.3		0	0	0	0	0	0	0	0	0	50	0	0	0	16	7	9	0	0	0	0	0	0	0	0	0	6	0	0	0	0	27	0	0	0	0	0	27	0
ASV1861	No	NA	NA	NA	Bacteria	Proteobacteria	Gammaproteobacteria	Xanthomonadales	Xanthomonadaceae	Thermomonas.2	uncultured_gamma	0	0	0	0	0	0	0	0	0	0	5	11	0	0	13	13	0	0	9	0	9	0	0	0	0	0	0	13	50	0	0	0	0	0	0	0	0	0
ASV1862	No	NA	NA	NA	Bacteria	Proteobacteria	Gammaproteobacteria	Burkholderiales	Comamonadaceae	unknown.186		0	0	0	0	0	0	0	29	0	0	0	0	0	30	0	0	0	0	0	0	0	0	0	0	0	0	0	0	0	0	0	0	0	0	0	0	0	0
ASV1863	No	NA	NA	NA	Bacteria	Proteobacteria	Gammaproteobacteria	Burkholderiales	Comamonadaceae	unknown.187		0	0	0	0	0	0	0	0	0	0	0	0	0	0	0	0	0	0	0	0	0	0	0	0	0	0	24	0	0	0	0	0	0	0	0	0	0	0
ASV1864	No	NA	NA	NA	Bacteria	Verrucomicrobiota	Verrucomicrobiae	Verrucomicrobiales	Verrucomicrobiaceae	Prosthecobacter.1		0	0	0	0	0	0	0	0	0	0	0	0	0	18	0	0	0	0	0	0	0	0	0	0	0	0	0	0	0	41	13	44	22	0	28	10	0	44
ASV1865	No	NA	NA	NA	Bacteria	Proteobacteria	Alphaproteobacteria	Rhizobiales	Rhizobiales_Incertae_Sedis	uncultured.265		37	46	61	46	63	19	0	63	86	0	0	0	31	113	207	69	212	139	0	0	0	0	0	0	103	50	56	0	0	47	0	80	165	131	97	50	0	76
ASV1866	No	NA	NA	NA	Bacteria	Bacteroidota	Bacteroidia	Chitinophagales	Chitinophagaceae	Terrimonas.15		19	38	18	68	8	19	90	38	27	98	48	65	12	60	48	25	20	35	0	33	0	0	0	0	33	3	7	0	8	26	11	14	14	53	15	33	390	49
ASV1867	No	NA	NA	NA	Bacteria	Verrucomicrobiota	Verrucomicrobiae	Verrucomicrobiales	Rubritaleaceae	Luteolibacter.22		0	0	0	0	0	0	0	0	0	7	0	0	0	0	0	0	0	0	0	0	0	0	0	0	0	0	0	0	0	22	0	0	0	0	0	0	0	0
ASV1868	No	NA	NA	NA	Bacteria	Planctomycetota	Planctomycetes	Pirellulales	Pirellulaceae	Pirellula.29	uncultured_bacterium	18	0	0	45	0	0	0	0	31	0	0	0	0	0	0	0	0	0	0	0	30	0	0	0	0	0	33	0	0	44	79	37	0	43	0	0	0	0
ASV1869	No	NA	NA	NA	Bacteria	Planctomycetota	Planctomycetes	Planctomycetales	uncultured	uncultured.266	uncultured_bacterium	0	0	0	0	0	0	0	0	0	0	0	0	0	0	0	0	0	0	0	0	0	0	0	0	0	0	0	0	0	0	0	0	0	0	0	0	0	0
ASV1870	No	NA	NA	NA	Bacteria	Proteobacteria	Gammaproteobacteria	Burkholderiales	Comamonadaceae	Leptothrix.24		0	0	0	0	0	0	0	0	0	0	0	58	0	0	0	0	0	0	0	108	0	0	0	0	0	0	0	0	0	0	0	0	0	0	0	0	0	0
ASV1871	No	NA	NA	NA	Bacteria	Proteobacteria	Gammaproteobacteria	Gammaproteobacteria_Incertae_Sedis	Unknown_Family	Acidibacter.2	uncultured_proteobacterium	0	0	0	0	0	0	0	0	0	0	0	0	0	0	0	0	0	0	0	0	0	0	0	0	0	0	0	0	0	0	0	0	0	0	0	0	0	0
ASV1872	No	NA	NA	NA	Bacteria	Chloroflexi	JG30-KF-CM66	JG30-KF-CM66	JG30-KF-CM66	JG30-KF-CM66.2	uncultured_Armatimonadetes	19	0	0	0	7	0	11	0	0	0	6	11	0	0	16	0	0	0	0	0	0	17	0	18	0	13	0	0	0	0	54	0	0	0	0	0	19	0
ASV1873	No	NA	NA	NA	Bacteria	Proteobacteria	Gammaproteobacteria	Burkholderiales	Rhodocyclaceae	unknown.188		0	0	0	0	0	0	0	0	0	0	0	0	0	0	0	0	0	0	0	0	0	0	0	0	0	0	0	0	0	0	0	0	0	0	0	0	0	0
ASV1874	No	NA	NA	NA	Bacteria	Planctomycetota	Planctomycetes	Planctomycetales	Rubinisphaeraceae	uncultured.267	uncultured_bacterium	0	38	0	106	0	0	0	68	0	159	0	0	29	79	0	0	79	0	0	0	0	0	0	0	100	0	0	0	0	112	0	0	0	61	257	0	0	0
ASV1875	No	NA	NA	NA	Bacteria	Nitrospirota	Thermodesulfovibrionia	uncultured	uncultured	uncultured.268	Nitrospirae_bacterium	0	0	0	0	0	0	0	0	0	0	0	0	0	0	0	0	0	0	0	0	0	0	0	0	0	0	0	0	0	0	0	0	0	0	0	0	0	0
ASV1876	No	NA	NA	NA	Bacteria	Planctomycetota	Planctomycetes	Pirellulales	Pirellulaceae	lineage.5	uncultured_Planctomycetaceae	0	0	0	0	0	0	0	0	0	17	0	0	0	14	0	0	0	0	0	0	0	0	0	0	0	0	13	0	0	0	0	0	0	0	0	0	0	0
ASV1877	No	NA	NA	NA	Bacteria	Bacteroidota	Bacteroidia	Cytophagales	Microscillaceae	uncultured.269	uncultured_bacterium	0	0	0	0	0	0	0	11	16	0	0	0	19	0	0	0	135	0	0	0	0	0	0	0	0	0	0	0	0	9	0	40	129	0	0	0	0	25
ASV1878	No	NA	NA	NA	Bacteria	Patescibacteria	Parcubacteria	Candidatus_Nomurabacteria	Candidatus_Nomurabacteria	Nomurabacteria.15	uncultured_bacterium	0	0	0	0	0	10	15	0	0	0	20	94	0	0	0	0	0	0	0	6	0	0	0	5	0	0	0	0	0	0	0	0	0	0	0	0	0	0
ASV1879	No	NA	NA	NA	Bacteria	Verrucomicrobiota	Verrucomicrobiae	Verrucomicrobiales	Rubritaleaceae	Luteolibacter.23		0	0	0	0	0	0	0	0	0	0	0	0	0	0	0	0	0	0	0	0	0	0	0	0	0	0	0	0	0	0	0	0	0	0	0	45	0	0
ASV1880	No	NA	NA	NA	Bacteria	Actinobacteriota	Actinobacteria	Corynebacteriales	Corynebacteriaceae	Lawsonella	uncultured_bacterium	0	0	0	0	4	0	52	13	0	7	23	42	0	4	0	6	0	0	0	6	0	0	0	0	0	0	10	5	7	0	9	0	0	0	0	0	8	0
ASV1881	No	NA	NA	NA	Bacteria	Proteobacteria	Gammaproteobacteria	Burkholderiales	Comamonadaceae	Rhodoferax.67		0	0	0	0	0	0	228	0	112	0	27	180	0	0	0	0	0	0	0	0	0	0	0	0	126	0	0	0	0	0	37	252	84	200	0	0	0	0
ASV1882	No	NA	NA	NA	Bacteria	Gemmatimonadota	Gemmatimonadetes	Gemmatimonadales	Gemmatimonadaceae	Gemmatimonas.25	uncultured_bacterium	0	7	0	37	0	19	9	0	0	80	17	0	0	0	11	11	0	20	0	0	0	0	0	0	7	0	9	29	78	0	0	0	3	9	0	9	0	15
ASV1883	No	NA	NA	NA	Bacteria	Bacteroidota	Bacteroidia	Cytophagales	Microscillaceae	uncultured.270		0	4	0	52	0	27	30	13	0	46	0	36	12	12	11	5	0	19	0	0	0	0	0	0	4	0	0	0	0	0	0	0	0	7	3	11	0	22
ASV1884	No	NA	NA	NA	Bacteria	Planctomycetota	Planctomycetes	Gemmatales	Gemmataceae	Fimbriiglobus.5		8	37	0	96	13	0	0	76	0	159	0	0	0	0	9	46	0	53	0	0	0	0	0	0	0	6	0	0	12	0	20	0	0	0	17	10	26	62
ASV1885	No	NA	NA	NA	Bacteria	Patescibacteria	Parcubacteria	Candidatus_Nomurabacteria	Candidatus_Nomurabacteria	Nomurabacteria.16	uncultured_bacterium	0	0	0	0	0	6	0	0	0	0	0	0	0	0	0	0	0	0	0	0	22	0	0	0	0	0	0	0	0	17	0	0	0	0	0	0	0	0
ASV1886	No	NA	NA	NA	Bacteria	Myxococcota	Polyangia	Haliangiales	Haliangiaceae	Haliangium.9	uncultured_bacterium	0	0	0	0	0	0	0	0	0	0	0	0	0	0	0	0	0	0	0	0	0	0	0	0	0	0	0	0	0	0	0	0	0	0	0	0	0	0
ASV1887	No	NA	NA	NA	Bacteria	Proteobacteria	Alphaproteobacteria	Rhizobiales	Xanthobacteraceae	Pseudolabrys		0	16	0	11	0	0	0	0	0	16	0	0	7	0	0	0	0	0	0	0	0	0	0	0	0	0	0	0	0	0	0	0	0	0	0	0	129	0
ASV1888	No	NA	NA	NA	Bacteria	Proteobacteria	Gammaproteobacteria	Burkholderiales	Comamonadaceae	unknown.189		0	27	0	39	0	0	0	0	0	0	0	0	0	0	0	0	0	0	0	0	0	0	0	0	0	0	0	0	0	0	0	0	0	0	0	0	0	62
ASV1889	No	NA	NA	NA	Bacteria	Bacteroidota	Bacteroidia	Chitinophagales	Chitinophagaceae	Ferruginibacter.30	uncultured_bacterium	0	68	0	0	0	0	0	14	115	0	0	0	0	0	0	0	0	0	0	0	0	0	0	0	60	0	0	0	0	56	0	102	28	66	11	0	0	0
ASV1890	No	NA	NA	NA	Bacteria	Proteobacteria	Gammaproteobacteria	Burkholderiales	Nitrosomonadaceae	GOUTA6.1	uncultured_bacterium	0	0	0	42	0	0	41	30	0	0	44	63	0	0	0	0	12	10	28	0	0	21	46	52	0	0	0	0	17	0	0	0	9	0	0	0	70	0
ASV1891	Yes	UP	Otemma	Glacier-Fed	Bacteria	Verrucomicrobiota	Verrucomicrobiae	Pedosphaerales	Pedosphaeraceae	SH3-11	uncultured_bacterium	0	21	11	0	27	14	0	100	8	0	27	0	13	14	0	34	22	0	37	0	0	0	0	0	0	0	0	0	5	0	27	14	22	28	24	0	0	110
ASV1892	No	NA	NA	NA	Bacteria	Gemmatimonadota	Gemmatimonadetes	Gemmatimonadales	Gemmatimonadaceae	Gemmatimonas.26		77	46	39	0	38	0	0	47	0	0	0	0	0	21	22	15	12	0	0	0	0	54	115	86	11	175	106	24	0	0	34	0	8	0	18	0	0	0
ASV1893	No	NA	NA	NA	Bacteria	Proteobacteria	Alphaproteobacteria	Rhodobacterales	Rhodobacteraceae	Defluviimonas.2		0	0	0	0	0	0	0	0	10	0	0	0	0	0	0	0	0	0	0	0	0	0	0	0	15	0	0	0	0	0	16	14	8	22	12	0	0	31
ASV1894	No	NA	NA	NA	Bacteria	Deinococcota	Deinococci	Deinococcales	Deinococcaceae	uncultured.271	uncultured_bacterium	0	0	0	11	0	0	9	22	0	0	0	0	123	0	0	0	0	0	0	0	0	0	0	0	0	0	0	0	0	0	0	0	0	0	0	0	0	87
ASV1895	No	NA	NA	NA	Bacteria	Proteobacteria	Gammaproteobacteria	Burkholderiales	Comamonadaceae	unknown.190		0	0	0	0	0	0	0	0	0	0	0	0	0	0	0	0	0	0	0	0	0	0	0	0	0	0	52	63	134	0	0	0	0	0	0	0	0	0
ASV1896	No	NA	NA	NA	Bacteria	Acidobacteriota	Blastocatellia	Blastocatellales	Blastocatellaceae	Blastocatella.10		0	0	0	0	0	0	0	0	0	0	0	0	0	0	0	0	0	0	0	0	0	0	0	0	0	0	0	0	17	0	0	0	0	0	0	0	0	0
ASV1897	No	NA	NA	NA	Bacteria	Patescibacteria	Parcubacteria	Candidatus_Nomurabacteria	Candidatus_Nomurabacteria	Nomurabacteria.17	uncultured_bacterium	0	0	0	0	0	6	0	0	0	0	0	0	0	6	0	0	0	0	0	0	0	0	0	0	0	0	21	0	5	0	0	0	0	0	0	0	0	0
ASV1898	No	NA	NA	NA	Bacteria	Proteobacteria	Alphaproteobacteria	Sphingomonadales	Sphingomonadaceae	Novosphingobium.10		139	82	0	157	0	49	188	89	0	88	236	249	0	0	148	150	0	57	62	72	0	0	0	0	0	0	72	47	124	0	69	0	0	0	0	34	223	40
ASV1899	No	NA	NA	NA	Bacteria	Proteobacteria	Gammaproteobacteria	Burkholderiales	Comamonadaceae	Rhodoferax.68		0	0	0	0	0	0	0	0	0	0	0	0	0	0	0	0	0	0	81	0	0	0	0	0	0	0	0	0	0	0	0	0	0	0	0	0	0	0
ASV1900	No	NA	NA	NA	Bacteria	Gemmatimonadota	Gemmatimonadetes	Gemmatimonadales	Gemmatimonadaceae	uncultured.272		0	0	0	0	0	0	0	0	0	0	0	0	34	75	0	0	0	0	0	0	0	0	0	0	0	0	17	41	17	0	0	0	0	0	0	35	0	0
ASV1901	No	NA	NA	NA	Bacteria	Acidobacteriota	Blastocatellia	Nov.24	Nov.24	Nov.24.7	uncultured_bacterium	0	0	0	44	0	0	0	41	23	41	0	0	46	54	0	35	39	72	0	0	0	0	0	0	27	0	0	0	0	0	0	0	39	39	19	18	25	39
ASV1902	No	NA	NA	NA	Bacteria	Proteobacteria	Alphaproteobacteria	Rhodobacterales	Rhodobacteraceae	unknown.191		0	0	0	0	0	0	0	0	0	0	0	0	0	0	0	0	0	0	0	0	0	0	0	0	0	0	0	0	0	0	0	0	0	0	0	0	0	0
ASV1903	No	NA	NA	NA	Bacteria	Proteobacteria	Gammaproteobacteria	Xanthomonadales	Rhodanobacteraceae	Rhodanobacter	uncultured_Xanthomonadaceae	129	0	0	7	0	0	0	0	0	0	0	0	0	0	0	0	0	0	0	0	0	33	36	32	0	9	0	0	0	0	72	0	0	0	0	0	0	0
ASV1904	No	NA	NA	NA	Bacteria	Planctomycetota	Planctomycetes	Pirellulales	Pirellulaceae	Pirellula.30	uncultured_planctomycete	0	0	11	0	19	0	0	0	27	0	0	0	0	0	5	16	36	5	0	0	10	0	0	0	40	0	10	26	8	0	0	32	22	39	0	12	0	174
ASV1905	No	NA	NA	NA	Bacteria	Proteobacteria	Alphaproteobacteria	Caulobacterales	Caulobacteraceae	Caulobacter.3	metagenome	11	93	0	180	24	37	69	88	0	0	45	35	7	14	53	114	0	16	13	0	0	0	12	6	10	10	10	12	20	0	11	0	0	0	0	0	39	22
ASV1906	No	NA	NA	NA	Bacteria	Cyanobacteria	Cyanobacteriia	Oxyphotobacteria_Incertae_Sedis	Unknown_Family	KVSF5.9	uncultured_bacterium	0	0	0	0	0	0	0	0	0	0	0	0	0	0	0	0	0	0	0	0	0	0	0	0	0	0	0	0	0	0	0	0	47	0	0	65	0	0
ASV1907	No	NA	NA	NA	Bacteria	Proteobacteria	Gammaproteobacteria	Burkholderiales		unknown.192		1210	939	112	723	285	285	932	688	190	624	467	1473	348	591	379	501	294	450	86	389	191	829	847	1744	450	738	854	488	548	298	686	146	201	525	970	251	1005	491
ASV1908	No	NA	NA	NA	Bacteria	Proteobacteria	Alphaproteobacteria	Rhizobiales	A0839	A0839.3	uncultured_sludge	0	8	0	0	0	0	0	0	0	0	0	0	0	5	0	0	0	0	0	0	0	0	0	0	0	0	0	0	0	0	0	0	0	0	47	0	0	39
ASV1909	No	NA	NA	NA	Bacteria	Cyanobacteria	Cyanobacteriia	Cyanobacteriales	Cyanobacteriaceae	LD9	uncultured_bacterium	0	0	0	0	0	0	0	0	20	0	0	0	36	0	0	0	176	0	0	0	0	0	0	0	9	0	0	0	0	376	19	39	53	0	58	13	0	0
ASV1910	No	NA	NA	NA	Bacteria	Bacteroidota	Bacteroidia	Cytophagales	Spirosomaceae	Arcicella.3	uncultured_bacterium	0	0	22	14	0	0	0	0	0	0	0	0	5	9	0	0	0	0	0	0	0	33	36	82	9	0	28	0	0	13	0	8	10	0	0	58	0	0
ASV1911	No	NA	NA	NA	Bacteria	Planctomycetota	Planctomycetes	Planctomycetales	Rubinisphaeraceae	SH-PL14.2		0	0	0	0	0	0	0	0	0	0	0	0	0	0	0	14	18	0	0	0	0	0	0	0	0	0	0	24	20	19	0	32	53	40	19	52	0	86
ASV1912	No	NA	NA	NA	Bacteria	Proteobacteria	Gammaproteobacteria	Burkholderiales	Nitrosomonadaceae	GOUTA6.2		0	0	0	0	0	0	25	0	0	0	0	18	0	0	0	0	0	0	14	11	0	0	0	0	0	0	0	0	0	0	0	0	0	0	0	0	0	0
ASV1913	No	NA	NA	NA	Bacteria	Proteobacteria	Alphaproteobacteria	Caulobacterales	Hyphomonadaceae	SWB02.2	uncultured_bacterium	0	0	0	7	0	0	0	0	0	0	9	0	0	0	0	25	0	0	0	0	0	0	0	0	0	0	0	0	0	0	0	0	0	0	0	0	41	0
ASV1914	No	NA	NA	NA	Bacteria	Bacteroidota	Bacteroidia	Chitinophagales	Saprospiraceae	uncultured.273	uncultured_Haliscomenobacter	0	0	0	0	0	0	0	0	0	0	0	0	0	0	0	0	0	0	0	0	0	0	0	0	0	0	0	0	0	0	0	0	0	0	0	0	0	0
ASV1915	No	NA	NA	NA	Bacteria	Proteobacteria	Alphaproteobacteria	Rhizobiales	Rhizobiales_Incertae_Sedis	Phreatobacter.4	uncultured_bacterium	17	27	77	0	207	5	0	5	0	0	10	0	0	0	21	0	0	10	0	0	0	164	215	170	0	96	13	0	0	0	18	0	0	0	0	0	24	0
ASV1916	No	NA	NA	NA	Bacteria	Bacteroidota	Bacteroidia	Chitinophagales	Chitinophagaceae	Ferruginibacter.31		0	0	0	0	0	40	35	0	0	0	24	56	0	0	0	0	0	0	84	44	0	84	99	200	0	0	0	0	0	0	24	0	0	0	0	0	14	0
ASV1917	No	NA	NA	NA	Bacteria	Cyanobacteria	Cyanobacteriia	Oxyphotobacteria_Incertae_Sedis	Unknown_Family	KVSF5.10	Calothrix_sp.	0	0	0	316	0	5	0	47	0	65	0	0	659	0	0	0	0	0	0	0	0	0	0	0	0	0	0	0	0	10	0	0	2	0	9	0	0	0
ASV1918	No	NA	NA	NA	Bacteria	Bacteroidota	Bacteroidia	Cytophagales	Microscillaceae	OLB12.4	uncultured_bacterium	0	9	7	28	14	63	374	0	5	16	166	672	0	0	10	0	6	6	100	1136	21	0	0	0	12	0	8	0	0	0	17	0	0	12	0	11	37	0
ASV1919	No	NA	NA	NA	Bacteria	Cyanobacteria	Cyanobacteriia			unknown.193		0	166	165	24	89	13	0	0	50	0	0	0	26	0	0	0	0	0	0	0	0	0	0	0	33	0	0	0	0	0	0	72	0	12	0	0	0	0
ASV1920	No	NA	NA	NA	Bacteria	Proteobacteria	Gammaproteobacteria	Burkholderiales	Comamonadaceae	Delftia.1		24	19	46	53	46	0	123	0	0	43	40	0	0	27	0	28	0	42	27	0	0	11	0	0	19	21	30	0	0	0	30	0	20	20	21	0	80	51
ASV1921	No	NA	NA	NA	Bacteria	Proteobacteria	Gammaproteobacteria	Gammaproteobacteria_Incertae_Sedis	Unknown_Family	Acidibacter.3		0	0	0	0	0	0	0	0	0	0	0	0	0	0	0	0	0	0	0	0	0	0	0	0	0	0	0	0	0	0	0	0	0	0	0	0	0	0
ASV1922	No	NA	NA	NA	Bacteria	Acidobacteriota	Vicinamibacteria	Vicinamibacterales	uncultured	uncultured.274	uncultured_Acidobacteriaceae	109	35	62	0	66	0	6	0	0	0	0	0	0	0	58	33	0	12	0	0	12	15	51	37	0	100	79	0	29	0	87	0	0	0	0	0	0	0
ASV1923	No	NA	NA	NA	Bacteria	Patescibacteria	Saccharimonadia	Saccharimonadales	Saccharimonadales	Saccharimonadales.9	uncultured_soil	0	0	0	0	0	0	0	0	0	0	0	0	0	0	0	0	0	0	0	43	0	4	0	0	0	0	0	0	0	0	0	0	0	0	0	0	0	0
ASV1924	No	NA	NA	NA	Bacteria	Patescibacteria	Saccharimonadia	Saccharimonadales	Saccharimonadales	Saccharimonadales.10		0	0	0	5	0	0	0	27	0	8	0	0	5	14	0	11	3	0	0	0	0	0	0	0	6	13	5	0	0	3	0	16	2	22	0	0	0	0
ASV1925	No	NA	NA	NA	Bacteria	Proteobacteria	Alphaproteobacteria	Rhodobacterales	Rhodobacteraceae	unknown.194		0	0	0	0	0	0	0	0	25	0	0	0	0	0	0	0	13	0	0	0	0	0	0	0	0	0	0	0	0	72	0	37	24	8	22	0	0	10
ASV1926	No	NA	NA	NA	Bacteria	Planctomycetota	Planctomycetes	Gemmatales	Gemmataceae	Gemmata.8	uncultured_bacterium	0	0	0	0	0	0	0	0	0	0	0	0	0	0	0	0	0	0	0	0	0	0	0	0	0	0	0	13	7	0	0	0	0	0	0	0	0	45
ASV1927	No	NA	NA	NA	Bacteria	Planctomycetota	Planctomycetes	Planctomycetales	Rubinisphaeraceae	Planctomicrobium	uncultured_bacterium	0	0	0	0	0	0	0	0	0	0	0	0	0	0	0	0	0	0	0	0	0	0	0	0	0	0	0	0	0	0	0	0	0	0	0	0	0	0
ASV1928	No	NA	NA	NA	Bacteria	Acidobacteriota	Blastocatellia	Blastocatellales	Blastocatellaceae	Blastocatella.11		0	0	0	0	0	22	0	0	0	0	17	0	0	0	0	0	0	0	0	14	0	0	0	0	0	41	67	103	141	0	0	0	0	0	0	0	0	0
ASV1929	No	NA	NA	NA	Bacteria	Proteobacteria	Gammaproteobacteria	Burkholderiales	Comamonadaceae	unknown.195		0	0	0	0	0	0	0	0	0	0	0	0	0	0	0	0	0	0	0	0	0	0	0	0	0	0	0	0	0	0	0	0	0	0	0	0	0	0
ASV1930	No	NA	NA	NA	Bacteria	Bacteroidota	Bacteroidia	Flavobacteriales	Flavobacteriaceae	Flavobacterium.73		0	0	0	0	0	0	0	0	0	0	0	0	0	0	0	0	0	0	0	0	0	0	0	0	0	0	17	0	43	0	0	0	0	0	0	0	0	0
ASV1931	No	NA	NA	NA	Bacteria	Patescibacteria	Parcubacteria	Candidatus_Nomurabacteria	Candidatus_Nomurabacteria	Nomurabacteria.18	Candidatus_Nomurabacteria	0	0	0	0	0	0	13	0	0	0	25	7	0	0	0	0	0	0	0	16	0	0	0	0	0	0	0	0	0	0	0	0	0	0	0	0	0	0
ASV1932	No	NA	NA	NA	Bacteria	Patescibacteria	Parcubacteria	Candidatus_Kaiserbacteria	Candidatus_Kaiserbacteria	Kaiserbacteria.11	metagenome	0	0	0	0	0	0	83	0	0	0	45	41	0	0	0	0	0	0	0	0	0	0	0	0	0	0	0	0	0	0	0	0	0	0	0	0	0	0
ASV1933	No	NA	NA	NA	Bacteria	Cyanobacteria	Cyanobacteriia	Cyanobacteriales	Nostocaceae	PCC-6303	uncultured_bacterium	0	0	5	545	0	0	0	10	14	10	0	0	552	63	0	0	0	0	0	0	0	0	0	0	0	0	0	0	0	3	9	6	0	0	0	0	0	54
ASV1934	No	NA	NA	NA	Bacteria	Proteobacteria	Gammaproteobacteria	Burkholderiales	Comamonadaceae	Rhizobacter.39	uncultured_bacterium	22	10	0	0	0	0	0	0	11	0	0	0	0	0	0	0	0	0	0	0	0	0	0	0	31	0	0	0	0	0	75	17	0	0	0	0	0	0
ASV1935	No	NA	NA	NA	Bacteria	Actinobacteriota	Acidimicrobiia	Microtrichales	Ilumatobacteraceae	unknown.196		0	0	0	13	0	0	0	0	0	0	9	28	0	0	0	0	0	0	0	0	0	0	0	0	0	0	0	0	0	0	0	0	0	0	0	0	0	0
ASV1936	No	NA	NA	NA	Bacteria	Proteobacteria	Gammaproteobacteria	Burkholderiales	Oxalobacteraceae	unknown.197		0	0	0	0	0	0	0	0	0	0	0	0	0	0	0	0	0	0	0	0	0	0	0	0	0	0	0	0	0	0	0	0	0	0	0	0	0	0
ASV1937	No	NA	NA	NA	Bacteria	Cyanobacteria	Cyanobacteriia	Leptolyngbyales	Leptolyngbyaceae	PCC-7430.7	uncultured_bacterium	0	0	0	52	0	0	0	35	65	54	0	0	131	0	0	0	72	0	0	0	0	0	0	0	45	0	0	0	0	0	0	57	57	0	0	107	17	0
ASV1938	No	NA	NA	NA	Bacteria	Gemmatimonadota	Gemmatimonadetes	Gemmatimonadales	Gemmatimonadaceae	uncultured.275	metagenome	0	0	0	0	0	0	11	0	0	0	0	8	0	0	0	0	0	0	9	6	0	0	0	0	0	0	0	0	0	0	0	0	0	0	0	0	0	0
ASV1939	No	NA	NA	NA	Bacteria	Proteobacteria	Gammaproteobacteria	Burkholderiales	Comamonadaceae	Rhodoferax.69		0	0	0	0	0	0	0	0	0	0	0	0	0	0	0	0	0	17	0	0	0	0	0	0	0	0	0	0	0	0	0	0	0	0	0	0	31	0
ASV1940	No	NA	NA	NA	Bacteria	Verrucomicrobiota	Verrucomicrobiae	Chthoniobacterales	Chthoniobacteraceae	Chthoniobacter.18		0	0	0	0	40	0	0	11	0	0	0	0	0	0	0	0	0	0	0	0	0	9	0	10	0	0	11	0	0	0	0	0	0	0	0	0	0	0
ASV1941	No	NA	NA	NA	Bacteria	Proteobacteria	Gammaproteobacteria	Burkholderiales	Oxalobacteraceae	Noviherbaspirillum.8	beta_proteobacterium	0	0	0	0	0	0	0	0	0	0	0	0	0	0	0	0	0	0	0	0	0	0	0	0	0	0	0	0	0	0	0	0	0	0	0	0	0	0
ASV1942	No	NA	NA	NA	Bacteria	Proteobacteria	Alphaproteobacteria	Caulobacterales	Hyphomonadaceae	Hirschia.2		0	0	0	0	0	0	0	0	0	0	0	0	0	0	0	0	0	0	0	0	0	0	0	0	0	0	0	0	0	0	0	0	0	0	15	0	0	0
ASV1943	No	NA	NA	NA	Bacteria	Acidobacteriota	Vicinamibacteria	Vicinamibacterales	uncultured	uncultured.276		0	0	0	0	0	0	0	0	0	0	0	0	0	0	0	0	0	0	0	0	0	0	0	0	0	0	0	0	0	0	0	0	0	0	0	0	0	0
ASV1944	No	NA	NA	NA	Bacteria	Proteobacteria	Gammaproteobacteria	Burkholderiales	Comamonadaceae	Rhodoferax.70		0	0	0	0	0	20	215	0	0	0	108	186	0	0	0	0	0	0	28	34	0	0	0	0	0	0	0	0	0	0	20	0	0	0	0	0	35	0
ASV1945	No	NA	NA	NA	Bacteria	Armatimonadota	Armatimonadia	Armatimonadales	Armatimonadales	Armatimonadales.5	uncultured_soil	0	0	0	0	0	0	0	0	0	0	0	0	0	0	0	0	0	0	0	55	0	0	0	0	0	0	0	0	0	0	0	0	0	0	0	0	0	0
ASV1946	No	NA	NA	NA	Bacteria	Proteobacteria	Gammaproteobacteria	Burkholderiales	Sulfuricellaceae	Sulfuriferula.1	uncultured_beta	126	163	0	0	7	0	23	0	0	0	0	0	0	0	302	0	4	5	0	0	0	0	0	0	0	0	0	0	0	0	493	0	0	0	15	0	0	0
ASV1947	No	NA	NA	NA	Bacteria	Proteobacteria	Gammaproteobacteria	Cellvibrionales	Cellvibrionaceae	Cellvibrio	uncultured_Cellvibrio	26	0	0	0	0	0	0	44	0	0	0	0	0	0	8	17	0	0	0	0	0	0	0	0	0	0	0	0	0	0	0	0	0	0	0	0	0	0
ASV1948	No	NA	NA	NA	Bacteria	Proteobacteria	Alphaproteobacteria	Rhizobiales	Hyphomicrobiaceae	unknown.198		0	0	0	0	0	0	0	0	0	0	0	0	0	0	0	0	0	0	0	0	0	0	0	0	0	0	0	0	56	0	0	0	0	0	0	0	0	0
ASV1949	No	NA	NA	NA	Bacteria	Latescibacterota	Latescibacterota	Latescibacterota	Latescibacterota	Latescibacterota.10		0	0	0	0	0	0	0	0	0	0	0	0	0	0	0	0	0	0	0	0	0	0	0	0	0	0	0	0	0	0	0	0	0	0	0	0	0	0
ASV1950	No	NA	NA	NA	Bacteria	Bacteroidota	Bacteroidia	Sphingobacteriales	AKYH767	AKYH767.8	uncultured_bacterium	0	0	0	6	0	0	0	19	0	17	0	0	0	24	0	19	32	16	0	0	0	0	0	0	13	0	0	0	0	10	0	0	11	20	33	16	0	48
ASV1951	No	NA	NA	NA	Bacteria	Bacteroidota	Bacteroidia	Chitinophagales	Chitinophagaceae	Segetibacter.7		0	37	0	90	0	48	16	32	8	18	0	17	14	66	15	13	7	5	24	12	6	0	0	0	0	0	21	24	14	31	0	57	51	16	32	10	0	121
ASV1952	No	NA	NA	NA	Bacteria	Proteobacteria	Alphaproteobacteria	Acetobacterales	Acetobacteraceae	Rhodovastum.5	metagenome	14	13	0	0	0	0	0	0	13	0	0	38	0	0	0	0	0	0	0	0	0	0	0	0	0	0	0	0	0	0	0	0	10	0	11	0	0	0
ASV1953	No	NA	NA	NA	Bacteria	Bacteroidota	Bacteroidia	Flavobacteriales	Flavobacteriaceae	Flavobacterium.74	Antarctic_bacterium	4	0	0	21	0	12	0	13	0	48	9	6	0	8	12	0	6	0	0	0	0	0	0	0	12	42	16	6	28	6	5	0	0	5	6	0	7	0
ASV1954	No	NA	NA	NA	Bacteria	Proteobacteria	Alphaproteobacteria	Sphingomonadales	Sphingomonadaceae	unknown.199		0	0	0	0	0	0	0	0	0	0	0	0	0	0	0	0	0	0	0	0	0	0	0	0	0	0	0	0	0	0	0	0	0	0	0	0	0	0
ASV1955	No	NA	NA	NA	Bacteria	Acidobacteriota	Blastocatellia	Blastocatellales	Blastocatellaceae	Blastocatella.12		0	44	74	0	47	0	0	0	0	0	0	0	0	0	0	0	0	0	0	0	0	0	0	0	0	12	42	0	15	0	0	0	0	0	0	0	0	0
ASV1956	No	NA	NA	NA	Bacteria	Gemmatimonadota	Gemmatimonadetes	Gemmatimonadales	Gemmatimonadaceae	uncultured.277	metagenome	0	0	0	0	0	0	0	0	0	0	0	0	0	19	0	0	0	19	0	14	24	0	0	0	0	0	29	47	36	0	0	0	0	0	0	15	19	10
ASV1957	No	NA	NA	NA	Bacteria	Deinococcota	Deinococci	Deinococcales	Deinococcaceae	uncultured.278	uncultured_bacterium	0	58	39	128	41	28	0	412	383	319	0	0	217	681	0	0	0	0	0	0	0	0	0	0	599	0	0	0	0	0	45	622	124	1110	0	10	0	95
ASV1958	No	NA	NA	NA	Bacteria	Proteobacteria	Gammaproteobacteria	Burkholderiales	SC-I-84	SC-I-84.2		39	0	0	0	0	0	7	13	0	20	0	6	0	0	0	15	0	0	0	0	0	0	0	0	0	0	0	0	0	0	86	0	0	0	0	0	0	0
ASV1959	No	NA	NA	NA	Bacteria	Planctomycetota	Planctomycetes	Gemmatales	Gemmataceae	uncultured.279	uncultured_bacterium	69	0	0	0	0	0	0	0	45	0	0	0	0	0	0	0	43	0	0	0	0	0	0	0	47	0	0	0	0	17	13	52	43	134	50	0	0	0
ASV1960	No	NA	NA	NA	Bacteria	Bacteroidota	Bacteroidia	Flavobacteriales	Flavobacteriaceae	Flavobacterium.75		0	0	0	0	0	0	0	0	0	0	0	0	0	0	0	0	0	0	0	0	0	0	0	0	1	0	0	0	0	0	0	0	0	0	0	0	0	0
ASV1961	No	NA	NA	NA	Bacteria	Proteobacteria	Alphaproteobacteria	Rhizobiales	Rhizobiales_Incertae_Sedis	uncultured.280	uncultured_bacterium	0	0	0	82	0	0	0	0	0	20	0	12	0	22	20	49	0	0	12	0	0	0	0	0	0	0	0	0	0	0	0	0	0	0	0	0	143	0
ASV1962	No	NA	NA	NA	Bacteria	Proteobacteria	Gammaproteobacteria	Burkholderiales	Methylophilaceae	Methylotenera.48	uncultured_bacterium	0	0	0	0	0	19	28	0	0	0	17	32	0	0	0	0	0	0	0	101	0	0	0	0	0	13	68	0	0	0	0	0	0	0	0	0	22	0
ASV1963	No	NA	NA	NA	Bacteria	Proteobacteria	Gammaproteobacteria	Burkholderiales	Comamonadaceae	Rhodoferax.71		0	0	0	0	0	0	47	0	0	0	32	43	0	0	0	0	0	0	0	0	0	0	0	0	0	0	0	0	0	0	0	0	0	0	0	0	0	0
ASV1964	No	NA	NA	NA	Bacteria	Patescibacteria	Parcubacteria	Candidatus_Moranbacteria	Candidatus_Moranbacteria	Moranbacteria.2	uncultured_soil	0	0	0	0	0	0	29	0	0	0	37	98	0	0	0	0	0	0	37	0	0	0	0	0	0	0	0	0	0	0	0	0	0	0	0	0	0	0
ASV1965	No	NA	NA	NA	Bacteria	Proteobacteria	Gammaproteobacteria	Burkholderiales	Comamonadaceae	Caenimonas.6		0	0	0	0	0	0	0	0	0	0	0	0	0	0	0	0	0	0	0	0	0	0	0	0	0	0	0	0	0	0	0	0	0	0	0	0	0	0
ASV1966	No	NA	NA	NA	Bacteria	Proteobacteria	Gammaproteobacteria	Pseudomonadales	Pseudomonadaceae	Pseudomonas.5		25	0	54	41	0	0	67	30	23	13	52	78	19	46	24	28	36	71	0	0	245	0	0	0	25	46	51	0	29	12	23	19	22	21	46	20	54	37
ASV1967	No	NA	NA	NA	Bacteria	Proteobacteria	Gammaproteobacteria	Burkholderiales	Comamonadaceae	Rhodoferax.72		49	0	0	0	0	0	0	0	0	0	0	0	0	0	0	0	0	0	0	0	0	0	0	0	19	0	0	0	0	0	0	0	0	0	0	0	0	0
ASV1968	No	NA	NA	NA	Bacteria	Acidobacteriota	Subgroup_22	Subgroup_22	Subgroup_22	22.5	uncultured_bacterium	0	0	0	0	0	0	0	0	0	0	0	0	0	0	0	0	0	0	0	0	0	0	0	0	0	0	0	0	0	0	0	0	0	0	0	0	0	0
ASV1969	No	NA	NA	NA	Bacteria	Proteobacteria	Alphaproteobacteria	Rhodobacterales	Rhodobacteraceae	unknown.200		0	0	0	0	0	0	0	0	0	0	0	0	0	0	0	0	0	0	0	0	0	0	0	0	0	0	0	0	0	0	0	0	0	0	0	0	0	0
ASV1970	No	NA	NA	NA	Bacteria	Proteobacteria	Alphaproteobacteria	Rhizobiales	Hyphomicrobiaceae	unknown.201		0	0	0	41	0	0	158	0	0	0	50	94	0	0	0	0	0	0	0	0	0	0	0	0	0	0	0	0	0	0	0	0	0	0	0	0	63	0
ASV1971	No	NA	NA	NA	Bacteria	Acidobacteriota	Vicinamibacteria	Vicinamibacterales	Vicinamibacteraceae	Vicinamibacteraceae.20		0	42	0	165	0	22	0	136	0	204	0	0	71	63	45	95	65	48	0	0	0	0	0	0	54	0	31	69	111	51	0	0	30	60	144	73	0	157
ASV1972	No	NA	NA	NA	Bacteria	Proteobacteria	Gammaproteobacteria	Burkholderiales	Gallionellaceae	unknown.202		0	0	0	0	0	0	0	0	0	0	0	0	0	0	0	0	0	0	0	0	0	0	0	0	0	0	0	0	0	0	0	0	0	0	0	0	0	0
ASV1973	No	NA	NA	NA	Bacteria	Proteobacteria	Alphaproteobacteria	Sphingomonadales	Sphingomonadaceae	Sandarakinorhabdus	Sandarakinorhabdus_sp.	0	0	0	176	0	65	0	5	0	4	0	0	0	0	9	56	0	0	0	0	36	0	0	0	0	0	0	0	0	42	5	0	0	0	17	0	0	54
ASV1974	No	NA	NA	NA	Bacteria	Proteobacteria	Gammaproteobacteria	Xanthomonadales	Xanthomonadaceae	Lysobacter.4		0	0	0	0	0	0	0	0	0	0	0	0	0	0	0	0	0	0	0	0	0	0	0	0	0	0	0	0	0	0	0	0	0	0	0	0	0	0
ASV1975	No	NA	NA	NA	Bacteria	Proteobacteria	Alphaproteobacteria	Rhodobacterales	Rhodobacteraceae	uncultured.281		0	0	0	0	0	0	0	0	0	0	0	0	0	0	0	0	0	0	0	0	0	0	0	0	0	0	0	0	0	0	0	0	0	0	0	0	0	0
ASV1976	No	NA	NA	NA	Bacteria	Proteobacteria	Gammaproteobacteria	Xanthomonadales	Xanthomonadaceae	Arenimonas.16		0	0	0	0	0	79	81	0	0	34	21	46	0	0	15	0	22	0	71	33	67	0	0	0	0	0	0	0	0	0	0	0	0	0	0	0	33	0
ASV1977	No	NA	NA	NA	Bacteria	Proteobacteria	Alphaproteobacteria	Rhizobiales	Hyphomicrobiaceae	uncultured.282	uncultured_bacterium	5	16	67	0	48	0	0	0	0	0	0	11	0	0	0	0	0	7	0	0	0	5	0	0	0	67	24	0	0	0	0	0	0	0	0	0	0	0
ASV1978	No	NA	NA	NA	Bacteria	Proteobacteria	Gammaproteobacteria	Burkholderiales	Sutterellaceae	AAP99.14	uncultured_bacterium	0	0	0	0	0	0	0	0	0	0	0	0	0	0	0	0	0	0	0	0	0	0	0	0	0	0	0	0	0	0	0	0	0	0	0	0	0	0
[truncated: 2,875 more rows]
[truncated: 168 more columns]
